# Supplementary material for: Mitonuclear interactions shape both direct and parental effects of diet on fitness and involve a SNP in mitoribosomal 16s rRNA
Source: PLoS Biol. 2023 Aug 21;21(8):e3002218. doi: 10.1371/journal.pbio.3002218 (PMC10441796; doi:10.1371/journal.pbio.3002218)
Supplement: S1 Table — (XLSX) [file pbio.3002218.s010.xlsx]

## Sheet: Sheet1
Table S1. Rounds of introgression at different phases of the study
Experiment	N. rounds introgression
Mitochondrial genome sequencing	89
Nuclear & mitochondrial genome sequencing	117 + 120
First fecundity experiment (Fig 2)	158
Second fecundity experiment (Fig 2)	160
Fitness indices experiment (Fig 3)	161
