# Supplementary material for: Mitonuclear interactions shape both direct and parental effects of diet on fitness and involve a SNP in mitoribosomal 16s rRNA
Source: PLoS Biol. 2023 Aug 21;21(8):e3002218. doi: 10.1371/journal.pbio.3002218 (PMC10441796; doi:10.1371/journal.pbio.3002218)
Supplement: S2 Table — (XLSX) [file pbio.3002218.s011.xlsx]

## Sheet: Sheet1
Table S2. Percentage nuclear admixture (most prevalant background) per population
Line	% admixture
AA1	94.9
AA2	94.4
AB1	97.9
AB2	98.3
AC1	99.9
AC3	99.7
BA2	94.8
BA3	94.5
BB1	99.2
BB3	98.7
BC1	99.6
BC2	99.9
CA2	94.5
CA3	94.8
CB2	99.9
CB3	98.5
CC1	99.9
CC2	99.6
