# Supplementary material for: Mitonuclear interactions shape both direct and parental effects of diet on fitness and involve a SNP in mitoribosomal 16s rRNA
Source: PLoS Biol. 2023 Aug 21;21(8):e3002218. doi: 10.1371/journal.pbio.3002218 (PMC10441796; doi:10.1371/journal.pbio.3002218)
Supplement: S3 Table — (XLSX) [file pbio.3002218.s012.xlsx]

## Sheet: Sheet1
Table S3. Significantly differentiated SNPs between mtDNAs A and B. SNPs are ranked according to FST. Pairwise FST per SNP were calculated between mitonuclear genotypes (replicates were pooled) based on (64) using Popoolation2 (65). Means of pairwise FST between genotypes with mtDNA A and those with mtDNA B are given. Mitochondrial (mt) positions are according to Flybase Release 6 (66).
				mtDNA A		mtDNA B		major allele frequency (major allele)
mt position	FST	gene	substitution	major allele	amino acid	major allele	amino acid	AA1	AA2	AA3	AB1	AB2	AB3	BA1	BA2	BA3	BB1	BB2	BB3
1154	0.74	ND2	synonymous	T	Asn	C	Asn	0.99 (T)	1.00 (T)	0.99 (C)	0.99 (T)	1.00 (T)	0.99 (T)	1.00 (T)	0.98 (C)	0.99 (C)	1.00 (C)	0.98 (C)	0.99 (C)
1512	0.99	CoI	synonymous	T	Ile	C	Ile	1.00 (T)	1.00 (T)	0.99 (T)	1.00 (T)	1.00 (T)	1.00 (T)	0.99 (C)	0.99 (C)	1.00 (C)	1.00 (C)	1.00 (C)	1.00 (C)
1836	1	CoI	synonymous	G	Gly	A	Gly	1.00 (G)	1.00 (G)	1.00 (G)	1.00 (G)	1.00 (G)	1.00 (G)	1.00 (A)	1.00 (A)	0.99 (A)	1.00 (A)	1.00 (A)	1.00 (A)
2262	0.47	CoI	synonymous	A	Lys	G	Lys	1.00 (A)	0.99 (A)	1.00 (G)	1.00 (A)	0.99 (A)	1.00 (G)	1.00 (G)	1.00 (G)	1.00 (G)	1.00 (G)	1.00 (G)	1.00 (G)
2661	0.76	CoI	synonymous	T	Pro	C	Pro	1.00 (T)	1.00 (T)	1.00 (C)	1.00 (T)	0.99 (T)	1.00 (T)	0.99 (C)	1.00 (C)	1.00 (C)	1.00 (C)	1.00 (C)	1.00 (C)
3385	0.48	CoII	synonymous	T	Gly	C	Gly	1.00 (T)	1.00 (T)	1.00 (C)	1.00 (T)	0.99 (T)	1.00 (C)	0.99 (C)	1.00 (C)	1.00 (C)	1.00 (C)	1.00 (C)	1.00 (C)
3583	0.76	CoII	synonymous	C	Ala	T	Ala	0.99 (C)	1.00 (C)	1.00 (T)	0.99 (C)	1.00 (C)	1.00 (C)	1.00 (T)	1.00 (T)	1.00 (T)	1.00 (T)	0.99 (T)	1.00 (T)
4247	0.77	ATPase6	synonymous	T	Gly	C	Gly	1.00 (T)	1.00 (T)	1.00 (C)	0.99 (T)	0.99 (T)	1.00 (T)	1.00 (C)	1.00 (C)	1.00 (C)	1.00 (C)	1.00 (C)	1.00 (C)
4616	0.99	ATPase6	nonsynonymous	A	Met	T	Ile	0.99 (A)	1.00 (A)	1.00 (A)	1.00 (A)	0.99 (A)	1.00 (A)	1.00 (T)	1.00 (T)	1.00 (T)	1.00 (T)	1.00 (T)	1.00 (T)
5396	0.74	CoIII	synonymous	T	Leu	C	Leu	0.99 (T)	1.00 (T)	1.00 (C)	0.99 (T)	1.00 (T)	0.99 (T)	1.00 (C)	0.99 (C)	1.00 (C)	1.00 (C)	0.99 (C)	1.00 (C)
6308	0.71	tRNA-Glu-TTC	-	A	-	C	-	1.00 (A)	1.00 (A)	1.00 (C)	1.00 (A)	1.00 (A)	0.99 (A)	1.00 (C)	0.99 (C)	1.00 (C)	1.00 (C)	1.00 (C)	0.99 (C)
6989	0.72	ND5	synonymous	A	Tyr	G	Tyr	1.00 (A)	0.98 (A)	1.00 (G)	1.00 (A)	0.98 (A)	0.99 (A)	1.00 (G)	1.00 (G)	1.00 (G)	1.00 (G)	1.00 (G)	1.00 (G)
7232	0.47	ND5	synonymous	G	Thr	A	Thr	1.00 (G)	0.99 (G)	1.00 (A)	0.99 (G)	0.99 (G)	1.00 (A)	1.00 (A)	1.00 (A)	1.00 (A)	1.00 (A)	1.00 (A)	1.00 (A)
7871	0.73	ND5	synonymous	A	Phe	G	Phe	0.98 (A)	0.99 (A)	1.00 (G)	1.00 (A)	0.99 (A)	0.99 (A)	1.00 (G)	0.99 (G)	1.00 (G)	1.00 (G)	1.00 (G)	1.00 (G)
8876	0.74	ND4	synonymous	G	Leu	A	Leu	1.00 (G)	1.00 (G)	1.00 (A)	1.00 (G)	0.98 (G)	1.00 (G)	1.00 (A)	1.00 (A)	1.00 (A)	1.00 (A)	1.00 (A)	1.00 (A)
8982	0.75	ND4	synonymous	T	Leu	C	Leu	0.99 (T)	0.99 (T)	1.00 (C)	1.00 (T)	1.00 (T)	0.99 (T)	1.00 (C)	1.00 (C)	1.00 (C)	1.00 (C)	0.99 (C)	0.99 (C)
9065	0.97	ND4	nonsynonymous	C	Val	A	Leu	0.99 (C)	0.98 (C)	1.00 (C)	0.99 (C)	0.98 (C)	0.98 (C)	1.00 (A)	1.00 (A)	1.00 (A)	1.00 (A)	0.98 (A)	1.00 (A)
10226	0.75	ND6	synonymous	T	Leu	C	Leu	1.00 (T)	0.99 (T)	1.00 (C)	0.98 (T)	1.00 (T)	1.00 (T)	1.00 (C)	0.99 (C)	1.00 (C)	1.00 (C)	0.99 (C)	1.00 (C)
12345	0.76	ND1	synonymous	A	Gly	C	Gly	1.00 (A)	1.00 (A)	1.00 (C)	1.00 (A)	0.99 (A)	1.00 (A)	0.99 (C)	1.00 (C)	1.00 (C)	1.00 (C)	0.99 (C)	1.00 (C)
12381	0.99	ND1	synonymous	C	Met	T	Met	1.00 (C)	1.00 (C)	1.00 (C)	1.00 (C)	0.99 (C)	1.00 (C)	1.00 (T)	1.00 (T)	1.00 (T)	1.00 (T)	0.99 (T)	1.00 (T)
13561	0.96	lrRNA	-	C	-	T	-	1.00 (C)	0.97 (C)	0.98 (C)	0.98 (C)	1.00 (C)	0.95 (C)	1.00 (T)	1.00 (T)	1.00 (T)	1.00 (T)	1.00 (T)	1.00 (T)
13934	0.66	lrRNA	-	T	-	C	-	1.00 (T)	1.00 (T)	1.00 (T)	1.00 (T)	1.00 (T)	0.99 (T)	1.00 (T)	1.00 (C)	0.99 (C)	1.00 (C)	1.00 (T)	1.00 (C)
14917	0.77	ori	-	G	-	A	-	0.99 (G)	0.98 (G)	1.00 (A)	1.00 (G)	0.97 (G)	0.98 (G)	1.00 (A)	1.00 (A)	1.00 (A)	1.00 (A)	1.00 (A)	1.00 (A)
14929	0.74	ori	-	A	-	G	-	0.99 (A)	1.00 (A)	1.00 (G)	1.00 (A)	1.00 (A)	0.98 (A)	1.00 (G)	0.98 (G)	0.97 (G)	1.00 (G)	1.00 (G)	1.00 (G)
15321	0.61	ori	-	A	-	T	-	0.84 (A)	0.91 (A)	0.81 (T)	0.92 (A)	0.92 (A)	0.72 (A)	1.00 (T)	1.00 (T)	1.00 (T)	1.00 (T)	1.00 (T)	1.00 (T)
15322	0.56	ori	-	A	-	T	-	0.84 (A)	0.89 (A)	1.00 (T)	0.91 (A)	0.86 (A)	0.78 (A)	1.00 (T)	1.00 (T)	1.00 (T)	1.00 (T)	1.00 (T)	0.97 (T)
17255	0.71	ori	-	A	-	G	-	0.87 (A)	0.80 (A)	0.91 (A)	0.83 (A)	0.65 (A)	1.00 (A)	1.00 (G)	1.00 (G)	1.00 (G)	1.00 (G)	1.00 (G)	1.00 (G)
