# Supplementary material for: Mitonuclear interactions shape both direct and parental effects of diet on fitness and involve a SNP in mitoribosomal 16s rRNA
Source: PLoS Biol. 2023 Aug 21;21(8):e3002218. doi: 10.1371/journal.pbio.3002218 (PMC10441796; doi:10.1371/journal.pbio.3002218)
Supplement: S4 Table — (XLSX) [file pbio.3002218.s013.xlsx]

## Sheet: Sheet1
Table S4. GLMM of fecundity, analysis of deviance table (Type III Wald chi-square tests)
	Chisq	Df	Pr(>Chisq)
(Intercept)	13063.3	1	<2.20E-16
mito	0.0003	1	0.985409
nuclear	69.1324	1	<2.20E-16
diet	1297.49	2	<2.20E-16
experi	33.8005	1	6.106e-09
mito:nuclear	3.9543	1	0.0467519
mito:diet	1.5993	2	0.44948
nuclear:diet	13.9395	2	0.0009399
mito:nuclear:diet	13.8816	2	0.0009675
