# Supplementary material for: Mitonuclear interactions shape both direct and parental effects of diet on fitness and involve a SNP in mitoribosomal 16s rRNA
Source: PLoS Biol. 2023 Aug 21;21(8):e3002218. doi: 10.1371/journal.pbio.3002218 (PMC10441796; doi:10.1371/journal.pbio.3002218)
Supplement: S5 Table — (XLSX) [file pbio.3002218.s014.xlsx]

## Sheet: Sheet1
Table S5. mtDNA major allele frequency does not vary substantially over course of introgression. Table shows major allele frequency for indicated mitonucleotypes at indicated times in introgression. Sequence data from 2016 were published by Vaught et al (22). mtDNA from 2018 was collected alongside samples for nuclear DNA sequencing. Allele frequencies for each mitonuclear genotype are based on t…
		major allele frequency
	mito-nuclear combination	AA		AB		BA		BB
	year	2016	2018	2016	2018	2016	2018	2016	2018
mt position
1154		0.995	1	0.992	1	0.985	0.936	0.993	0.978
1154		1	1	1	0.993	0.996	0.941	0.999	0.992
1154		1	1	1	0.997	0.996	0.922	1	0.994
2262		0.994	1	0.995	0.992	0.998	0.99	0.999	1
2661		1	1	0.997	0.986	1	0.913	0.998	0.985
3385		0.998	1	0.997	0.995	0.995	1	0.997	0.986
3583		0.994	0.98	0.996	0.997	1	0.906	0.999	0.981
4247		1	1	0.99	0.995	0.998	0.912	0.999	1
4616		0.993	1	0.997	1	1	0.952	1	1
5396		0.994	1	0.997	0.996	0.996	0.922	0.999	0.99
6308		1	1	1	0.996	0.996	0.898	0.997	1
6989		0.992	1	0.991	0.995	1	0.844	1	1
7232		0.993	1	0.99	0.989	1	0.984	1	0.957
7871		0.987	1	0.995	0.992	0.997	0.872	0.998	0.971
8876		0.998	1	0.994	0.996	0.998	0.8	0.997	1
8982		0.99	1	1	1	1	0.885	0.995	1
9065		0.987	1	0.987	1	1	0.885	1	1
10226		0.997	1	0.988	0.99	0.996	0.965	1	0.987
12345		0.997	1	0.995	0.982	1	0.886	0.999	1
12381		0.997	1	0.998	0.997	1	0.87	0.999	0.977
13561		0.987	-	0.987	1	1	0.881	1	0.958
13934		1	1	1	0.995	0.994	0.948	1	0.989
14917		0.986	1	0.984	1	1	0.913	1	1
14929		0.991	1	1	1	0.976	0.914	1	1
15321		0.887	-	0.919	1	1	0.963	1	1
15322		0.875	-	0.892	0.964	1	0.938	0.979	1
17255		0.844	-	0.724	-	1	-	1	-
	Sequence data from 2016 has already been published in Vaught et al. 2020. Allele frequencies for each mitonuclear genotype are based on the two replicates for which sequence data was available in both datasets. Minus (-) correspond to sites with insufficient sequencing depth. Mitochondrial (mt) positions are according to Flybase Release 6 (Larkin et al. 2021).
