# Supplementary material for: Mitonuclear interactions shape both direct and parental effects of diet on fitness and involve a SNP in mitoribosomal 16s rRNA
Source: PLoS Biol. 2023 Aug 21;21(8):e3002218. doi: 10.1371/journal.pbio.3002218 (PMC10441796; doi:10.1371/journal.pbio.3002218)
Supplement: S6 Table — (XLSX) [file pbio.3002218.s015.xlsx]

## Sheet: Sheet1
Table S6. GLM and CoxPH analyses of reproductive traits, including sequence-driven mitonucleotype, analysis of deviance tables (Type III Wald chi-square tests)
Feeding paradigm	Trait	Term	Chisq	Df	Pr(>Chisq)
Chronic	Fecundity	diet	464.94	2	<2.20E-16
		mitoNuclear	64.53	7	1.872e-11
		diet:mitoNuclear	38.52	14	0.0004326
Chronic	Progeny	diet	465.93	2	<2.20E-16
		mitoNuclear	157.37	7	<2.20E-16
		diet:mitoNuclear	230.07	14	<2.20E-16
Chronic	Fertility	diet	1005.33	2	<2.20E-16
		mitoNuclear	291.03	7	<2.20E-16
		diet:mitoNuclear	1205.51	14	<2.20E-16
Chronic	Development	mitoNuclear	695.4	7	<2.20E-16
		diet	5480.1	2	<2.20E-16
		sex2	0	1	1
		eggs	23.1	1	1.522e-06
		mitoNuclear:diet	2035.6	14	<2.20E-16
		mitoNuclear:sex2	9.2	7	0.24108
		diet:sex2	6.3	2	0.04274
		mitoNuclear:diet:sex2	15.5	14	0.34802
Parental	Fecundity	diet	166.224	2	<2.20E-16
		mitoNuclear	51.815	7	6.349e-09
		diet:mitoNuclear	16.571	14	0.2797
Parental	Progeny	diet	77.94	2	<2.20E-16
		mitoNuclear	23.689	7	0.001292
		diet:mitoNuclear	45.666	14	3.179e-05
Parental	Fertility	diet	67.008	2	2.814e-15
		mitoNuclear	187.741	7	<2.20E-16
		diet:mitoNuclear	278.077	14	<2.20E-16
Parental	Development	mitoNuclear	762.38	7	<2.20E-16
		diet	240.77	2	<2.20E-16
		sex2	2.91	1	0.087805
		eggsD2	149.48	1	<2.20E-16
		mitoNuclear:diet	1523.17	14	<2.20E-16
		mitoNuclear:sex2	7.42	7	0.386128
		diet:sex2	9.66	2	0.007998
		mitoNuclear:diet:sex2	19.14	14	0.159726
