# Supplementary material for: Mitonuclear interactions shape both direct and parental effects of diet on fitness and involve a SNP in mitoribosomal 16s rRNA
Source: PLoS Biol. 2023 Aug 21;21(8):e3002218. doi: 10.1371/journal.pbio.3002218 (PMC10441796; doi:10.1371/journal.pbio.3002218)
Supplement: S7 Table — (XLSX) [file pbio.3002218.s016.xlsx]

## Sheet: Sheet1
Table S7. GLM and CoxPH analyses of reproductive traits, in flies where only known mtDNA SNP is in mt:lrRNA. Analysis of deviance tables (Type III Wald chi-square tests)
Feeding paradigm	Trait	Term	Chisq	Df	Pr(>Chisq)
Chronic	Fecundity	lnRNA	2.202	1	0.13784
		nuclear	47.952	1	4.367e-12
		diet	278.969	2	<2.20E-16
		lnRNA:nuclear	3.407	1	0.06491
		lnRNA:diet	3.285	2	0.19348
		nuclear:diet	5.142	2	0.07646
		lnRNA:nuclear:diet	4.204	2	0.12221
Chronic	Progeny	lnRNA	7.665	1	0.0056297
		nuclear	31.93	1	1.599e-08
		diet	315.665	2	<2.20E-16
		lnRNA:nuclear	9.743	1	0.0018005
		lnRNA:diet	10.301	2	0.0057951
		nuclear:diet	23.378	2	8.384e-06
		lnRNA:nuclear:diet	18.214	2	0.0001109
Chronic	Fertility	lnRNA	10.09	1	0.001492
		nuclear	10.71	1	0.001066
		diet	332.84	2	<2.20E-16
		lnRNA:nuclear	45.24	1	1.741e-11
		lnRNA:diet	32.64	2	8.162e-08
		nuclear:diet	53.92	2	1.951e-12
		lnRNA:nuclear:diet	47.77	2	4.239e-11
Chronic	Development	lnRNA	0.0531	1	0.8177
		nuclear	2.2179	1	0.13641
		diet	1322.5	2	<2.20E-16
		sex2	0.337	1	0.56159
		eggs	0.0539	1	0.81649
		lnRNA:nuclear	9.4512	1	0.00211
		lnRNA:diet	69.0919	2	9.929e-16
		nuclear:diet	271.517	2	<2.20E-16
		lnRNA:sex2	0.3288	1	0.56637
		nuclear:sex2	0.6378	1	0.4245
		diet:sex2	8.1407	2	0.01707
		lnRNA:nuclear:diet	106.722	2	<2.20E-16
		lnRNA:nuclear:sex2	0.3517	1	0.55316
		lnRNA:diet:sex2	0.3005	2	0.8605
		nuclear:diet:sex2	0.1746	2	0.9164
		lnRNA:nuclear:diet:sex2	4.3173	2	0.11548
Parental	Fecundity	lnRNA	2.61	1	0.10622
		nuclear	44.878	1	2.098e-11
		diet	126.125	2	<2.20E-16
		lnRNA:nuclear	1.871	1	0.17133
		lnRNA:diet	1.738	2	0.41935
		nuclear:diet	2.708	2	0.25827
		lnRNA:nuclear:diet	5.411	2	0.06683
Parental	Progeny	lnRNA	4.139	1	0.0419077
		nuclear	2.779	1	0.0955088
		diet	72.689	2	<2.20E-16
		lnRNA:nuclear	17.838	1	2.405e-05
		lnRNA:diet	10.171	2	0.0061867
		nuclear:diet	29.181	2	4.607e-07
		lnRNA:nuclear:diet	18.184	2	0.0001125
Parental	Fertility	lnRNA	40.296	1	2.182e-10
		nuclear	131.243	1	<2.20E-16
		diet	101.565	2	<2.20E-16
		lnRNA:nuclear	70.774	1	<2.20E-16
		lnRNA:diet	47.812	2	4.147e-11
		nuclear:diet	102.671	2	<2.20E-16
		lnRNA:nuclear:diet	55.579	2	8.534e-13
Parental	Development	lnRNA	10.6929	1	0.001075
		nuclear	123.188	1	<2.20E-16
		diet	155.984	2	<2.20E-16
		sex2	3.4132	1	0.064678
		eggsD2	55.8584	1	7.788e-14
		lnRNA:nuclear	82.8245	1	<2.20E-16
		lnRNA:diet	29.3376	2	4.26e-07
		nuclear:diet	152.674	2	<2.20E-16
		lnRNA:sex2	2.0061	1	0.156664
		nuclear:sex2	2.2006	1	0.137961
		diet:sex2	4.6641	2	0.097097
		lnRNA:nuclear:diet	173.113	2	<2.20E-16
		lnRNA:nuclear:sex2	2.8005	1	0.094237
		lnRNA:diet:sex2	4.6327	2	0.098633
		nuclear:diet:sex2	2.3554	2	0.307986
		lnRNA:nuclear:diet:sex2	4.431	2	0.1091
