# Supplementary material for: Mitonuclear interactions shape both direct and parental effects of diet on fitness and involve a SNP in mitoribosomal 16s rRNA
Source: PLoS Biol. 2023 Aug 21;21(8):e3002218. doi: 10.1371/journal.pbio.3002218 (PMC10441796; doi:10.1371/journal.pbio.3002218)
Supplement: S8 Table — (XLSX) [file pbio.3002218.s017.xlsx]

## Sheet: Sheet1
Table S8. GLMM and CoxME analyses of reproductive traits, analysis of deviance tables (Type III Wald chi-square tests)
Feeding paradigm	Trait	Term	Chisq	Df	Pr(>Chisq)
Chronic	Fecundity	(Intercept)	24252.9	1	<2.20E-16
		mito	4.8822	1	0.0271354
		nuclear	12.3859	1	0.0004326
		diet	543.125	2	<2.20E-16
		mito:nuclear	27.6546	1	1.45e-07
		mito:diet	4.8455	2	0.0886776
		nuclear:diet	6.7757	2	0.033781
		mito:nuclear:diet	15.9878	2	0.0003375
Chronic	Progeny	(Intercept)	5433.01	1	<2.20E-16
		mito	46.1956	1	1.07e-11
		nuclear	8.3393	1	0.00388
		diet	912.305	2	<2.20E-16
		mito:nuclear	63.0979	1	1.967e-15
		mito:diet	157.546	2	<2.20E-16
		nuclear:diet	184.368	2	<2.20E-16
		mito:nuclear:diet	108.557	2	<2.20E-16
Chronic	Fertility	(Intercept)	421.339	1	<2.20E-16
		mito	29.542	1	5.472e-08
		nuclear	25.809	1	3.769e-07
		diet	317.228	2	<2.20E-16
		mito:nuclear	33.173	1	8.433e-09
		mito:diet	178.054	2	<2.20E-16
		nuclear:diet	225.867	2	<2.20E-16
		mito:nuclear:diet	105.408	2	<2.20E-16
Chronic	Development	mito	21.1991	1	4.14e-06
		nuclear	17.5192	1	2.844e-05
		diet	3088.27	2	<2.20E-16
		sex	10.1661	1	0.00143
		eggs	18.4549	1	1.74e-05
		mito:nuclear	22.6814	1	1.912e-06
		mito:diet	435.358	2	<2.20E-16
		nuclear:diet	630.222	2	<2.20E-16
		mito:sex	1.0107	1	0.314724
		nuclear:sex	9.4998	1	0.002055
		diet:sex	25.5007	2	2.901e-06
		mito:nuclear:diet	218.98	2	<2.20E-16
		mito:nuclear:sex	6.59	1	0.010256
		mito:diet:sex	5.486	2	0.064376
		nuclear:diet:sex	5.8227	2	0.054403
		mito:nuclear:diet:sex	2.5633	2	0.277582
Parental	Fecudity	(Intercept)	13933.3	1	<2.20E-16
		mito	1.279	1	0.25809
		nuclear	7.3251	1	0.0068
		diet	196.538	2	<2.20E-16
		mito:nuclear	16.5213	1	4.811e-05
		mito:diet	4.9494	2	0.08419
		nuclear:diet	2.7931	2	0.24745
		mito:nuclear:diet	0.954	2	0.62063
Parental	Progeny	(Intercept)	9319.88	1	<2.20E-16
		mito	7.2333	1	0.007156
		nuclear	0.7827	1	0.376327
		diet	205.125	2	<2.20E-16
		mito:nuclear	0.1328	1	0.715592
		mito:diet	13.1708	2	0.00138
		nuclear:diet	32.1407	2	1.049e-07
		mito:nuclear:diet	8.8102	2	0.012215
Parental	Fertility	(Intercept)	45.4784	1	1.543e-11
		mito	2.5667	1	0.109138
		nuclear	1.4556	1	0.227634
		diet	3.4451	2	0.178611
		mito:nuclear	8.0326	1	0.004594
		mito:diet	12.9935	2	0.001508
		nuclear:diet	13.2591	2	0.001321
		mito:nuclear:diet	10.6506	2	0.004867
Parental	Development	mito	7.0451	1	0.007948
		nuclear	3.1984	1	0.073708
		diet	40.1913	2	1.873e-09
		sex	0.387	1	0.533892
		eggs	93.3797	1	<2.20E-16
		mito:nuclear	11.739	1	0.000612
		mito:diet	257.925	2	<2.20E-16
		nuclear:diet	259.214	2	<2.20E-16
		mito:sex	0.3823	1	0.536368
		nuclear:sex	0.0033	1	0.954262
		diet:sex	4.9558	2	0.08392
		mito:nuclear:diet	269.726	2	<2.20E-16
		mito:nuclear:sex	0.0024	1	0.961141
		mito:diet:sex	0.6849	2	0.710015
		nuclear:diet:sex	0.1064	2	0.948203
		mito:nuclear:diet:sex	0.879	2	0.644372
