# Supplementary material for: Mitonuclear interactions shape both direct and parental effects of diet on fitness and involve a SNP in mitoribosomal 16s rRNA
Source: PLoS Biol. 2023 Aug 21;21(8):e3002218. doi: 10.1371/journal.pbio.3002218 (PMC10441796; doi:10.1371/journal.pbio.3002218)
Supplement: S9 Table — (XLSX) [file pbio.3002218.s018.xlsx]

## Sheet: Sheet1
Table S9. GLMMs of reproductive traits. Model optimisation favors retention of DMN terms. Model terms were systematically included or eliminated, and AICc, delta AICc, Akaike weights and variance explained (r^2) were calculated for each model.
response variable										AIC				r2		top ranking
trait	feeding paradigm	diet	mito	nuclear	diet:mito	diet:nuclear	mito:nuclear	diet:mito:nuclear	df	logLik	AICc	delta AICc	Akaike weight	marginal	conditional	r2	AIC
fecundity	chronic	+	+	+	+	+	+	+	14	-684.302	1399.81	0	0.983781	0.82721	0.828213	*	*
		+	+	+	+	+	+		12	-692.325	1411	11.1865	0.0036625	0.819208	0.819208
		+	+	+	+	+			11	-698.696	1421.36	21.5524	2.05523e-05	0.785894	0.816161
		+	+	+	+		+		10	-694.864	1411.36	11.5485	0.00305613	0.818354	0.818354
		+	+	+	+				9	-701.276	1421.87	22.0653	1.59027e-05	0.784983	0.815131
		+	+	+		+	+		10	-694.482	1410.59	10.7841	0.0044789	0.81718	0.81718
		+	+	+		+			9	-701.077	1421.48	21.669	1.93877e-05	0.783692	0.813702
		+	+	+			+		8	-696.689	1410.43	10.6191	0.004864	0.816539	0.816539
		+	+	+					7	-703.225	1421.26	21.4515	2.16158e-05	0.783696	0.813056
		+	+		+				8	-703.836	1424.72	24.9149	3.82563e-06	0.762347	0.817462
		+	+						6	-705.986	1424.58	24.7675	4.1181e-06	0.759057	0.815217
		+		+		+			8	-701.772	1420.59	20.7858	3.01527e-05	0.778453	0.813268
		+		+					6	-703.864	1420.33	20.5235	3.43777e-05	0.778936	0.812672
		+							5	-706.44	1423.31	23.4994	7.76376e-06	0.753461	0.815093
			+	+			+		6	-933.161	1878.93	479.118	8.99104e-105	0.208401	0.240731
			+	+					5	-936.314	1883.06	483.248	1.14e-105	0.133456	0.239459
			+						4	-939.605	1887.49	487.684	1.24088e-106	0.00777241	0.237446
				+					4	-936.537	1881.36	481.548	2.66709e-105	0.126873	0.238038
progeny	chronic	+	+	+	+	+	+	+	14	-667.001	1365.21	0	1	0.939913	0.946658	*	*
		+	+	+	+	+	+		12	-725.359	1477.06	111.856	5.13822e-25	0.929011	0.940521
		+	+	+	+	+			11	-734.411	1492.79	127.584	1.9745e-28	0.866534	0.940681
		+	+	+	+		+		10	-792.549	1606.73	241.52	3.58655e-53	0.916324	0.931562
		+	+	+	+				9	-799.543	1618.41	253.203	1.04142e-55	0.866563	0.931464
		+	+	+		+	+		10	-780.533	1582.7	217.489	5.92877e-48	0.926484	0.935317
		+	+	+		+			9	-789.034	1597.39	232.184	3.8178e-51	0.876729	0.935351
		+	+	+			+		8	-824.595	1666.24	301.033	4.28026e-66	0.916791	0.928551
		+	+	+					7	-830.425	1675.66	310.454	3.85283e-68	0.884408	0.928592
		+	+		+				8	-799.965	1616.98	251.774	2.12833e-55	0.861379	0.931172
		+	+						6	-830.584	1673.77	308.566	9.90426e-68	0.883111	0.928465
		+		+		+			8	-792.005	1601.06	235.853	6.0979e-52	0.837332	0.935744
		+		+					6	-833.271	1679.15	313.939	6.74438e-69	0.855488	0.928949
		+							5	-833.368	1677.16	311.957	1.81682e-68	0.854164	0.928788
			+	+			+		6	-1314.55	2641.71	1276.51	6.45971e-278	0.411279	0.466432
			+	+					5	-1321.53	2653.49	1288.28	1.79269e-280	0.20612	0.48611
			+						4	-1322.22	2652.73	1287.53	2.61452e-280	0.170249	0.487086
				+					4	-1324.11	2656.5	1291.29	3.97452e-281	0.0391974	0.486788
fertility	chronic	+	+	+	+	+	+	+	14	-542.862	1116.93	0	1	0.900476	0.978121	*	*
		+	+	+	+	+	+		12	-581.33	1189.01	72.0749	2.23e-16	0.781168	0.978635
		+	+	+	+	+			11	-590.207	1204.38	87.4529	1.02e-19	0.714041	0.978643
		+	+	+	+		+		10	-623.592	1268.81	151.884	1.04e-33	0.576926	0.978918
		+	+	+	+				9	-630.146	1279.61	162.684	4.72e-36	0.519039	0.978862
		+	+	+		+	+		10	-616.23	1254.09	137.158	1.65e-30	0.6239	0.978927
		+	+	+		+			9	-623.604	1266.53	149.601	3.27e-33	0.565395	0.978861
		+	+	+			+		8	-642.463	1301.98	185.047	6.57e-41	0.452145	0.979185
		+	+	+					7	-648.158	1311.13	194.197	6.77e-43	0.395861	0.979044
		+	+		+				8	-632.458	1281.97	165.036	1.46e-36	0.479721	0.979028
		+	+						6	-650.457	1313.52	196.587	2.05e-43	0.358174	0.979232
		+		+		+			8	-626.256	1269.56	152.632	7.19e-34	0.528018	0.979166
		+		+					6	-650.707	1314.02	197.088	1.6e-43	0.358304	0.979306
		+							5	-652.299	1315.03	198.097	9.64e-44	0.322574	0.979352
			+	+			+		6	-672.245	1357.09	240.164	7.07e-53	0.127958	0.980242
			+	+					5	-676.705	1363.84	246.908	2.42e-54	0.0682837	0.979984
			+						4	-679.11	1366.5	249.573	6.4e-55	0.0279059	0.98029
				+					4	-678.556	1365.4	248.466	1.11e-54	0.0381938	0.980149
fecundity	parental	+	+	+	+	+	+	+	14	-665.575	1362.36	5.98941	0.0194102	0.639446	0.661948	*
		+	+	+	+	+	+		12	-666.053	1358.45	2.08359	0.136826	0.638099	0.660425
		+	+	+	+	+			11	-671.37	1366.71	10.3429	0.00220129	0.565546	0.656228
		+	+	+	+		+		10	-667.369	1356.37	0	0.387807	0.635397	0.659814		*
		+	+	+	+				9	-672.527	1364.38	8.00934	0.00706983	0.563214	0.65569
		+	+	+		+	+		10	-668.651	1358.93	2.56431	0.107593	0.634314	0.656717
		+	+	+		+			9	-674.028	1367.38	11.0113	0.00157598	0.560353	0.652545
		+	+	+			+		8	-669.903	1356.86	0.490174	0.303512	0.631891	0.65634
		+	+	+					7	-675.139	1365.09	8.72263	0.00494903	0.557962	0.652269
		+	+		+				8	-674.233	1365.52	9.1502	0.00399645	0.528027	0.659063
		+	+						6	-676.773	1366.15	9.78321	0.00291218	0.523839	0.655577
		+		+		+			8	-674.31	1365.67	9.30334	0.00370186	0.553965	0.652816
		+		+					6	-675.416	1363.44	7.06973	0.0113095	0.551531	0.652471
		+							5	-676.965	1364.36	7.99053	0.00713664	0.518219	0.655415
			+	+			+		6	-764.512	1541.63	185.261	2.28888e-41	0.249797	0.290971
			+	+					5	-770.075	1550.58	194.211	2.60715e-43	0.090961	0.277814
			+						4	-771.795	1551.87	195.507	1.3643e-43	0.00888944	0.277821
				+					4	-770.312	1548.91	192.54	6.01297e-43	0.0814128	0.279284
progeny	parental	+	+	+	+	+	+	+	14	-781.998	1595.2	0	0.6593	0.669474	0.699002	*	*
		+	+	+	+	+	+		12	-786.402	1599.15	3.94718	0.0916144	0.657826	0.68867
		+	+	+	+	+			11	-786.628	1597.23	2.02306	0.239763	0.656567	0.689354
		+	+	+	+		+		10	-802.554	1626.74	31.5356	9.35876e-08	0.624668	0.656811
		+	+	+	+				9	-802.772	1624.87	29.6656	2.38382e-07	0.62319	0.657301
		+	+	+		+	+		10	-792.498	1606.62	11.4226	0.00218121	0.640473	0.668647
		+	+	+		+			9	-792.717	1604.76	9.55538	0.00554827	0.639425	0.669366
		+	+	+			+		8	-807.869	1632.79	37.5865	4.54231e-09	0.607321	0.637544
		+	+	+					7	-808.168	1631.15	35.946	1.0316e-08	0.604841	0.637723
		+	+		+				8	-803.9	1624.85	29.6482	2.40464e-07	0.615263	0.661522
		+	+						6	-809.576	1631.76	36.5546	7.60939e-09	0.593637	0.642202
		+		+		+			8	-795.101	1607.25	12.0509	0.00159314	0.609792	0.667724
		+		+					6	-810.166	1632.94	37.7337	4.22005e-09	0.578653	0.635912
		+							5	-811.183	1632.79	37.5917	4.53058e-09	0.567615	0.639747
			+	+			+		6	-901.888	1816.38	221.178	6.17725e-49	0.114444	0.156336
			+	+					5	-902.999	1816.43	221.225	6.03625e-49	0.089292	0.151023
			+						4	-905.162	1818.61	223.405	2.02955e-49	0.0332579	0.150796
				+					4	-904.405	1817.09	221.892	4.32451e-49	0.0553309	0.150361
fertility	parental	+	+	+	+	+	+	+	14	-622.372	1275.95	0	0.926199	0.307405	0.935156	*	*
		+	+	+	+	+	+		12	-627.633	1281.61	5.66193	0.0546049	0.240923	0.933903
		+	+	+	+	+			11	-630.2	1284.37	8.42131	0.0137417	0.186227	0.933868
		+	+	+	+		+		10	-633.766	1289.16	13.2126	0.00125205	0.166396	0.93385
		+	+	+	+				9	-636.448	1292.22	16.2704	0.000271412	0.111656	0.934021
		+	+	+		+	+		10	-633.36	1288.35	12.3999	0.00187979	0.169569	0.933275
		+	+	+		+			9	-636.187	1291.7	15.7485	0.000352344	0.112342	0.933389
		+	+	+			+		8	-639.232	1295.52	19.5662	5.22353e-05	0.0925144	0.933533
		+	+	+					7	-642.21	1299.23	23.2829	8.14476e-06	0.0344305	0.933822
		+	+		+				8	-636.7	1290.45	14.5019	0.000657148	0.104677	0.933969
		+	+						6	-642.409	1297.42	21.472	2.01424e-05	0.0287089	0.933769
		+		+		+			8	-636.694	1290.44	14.4897	0.000661155	0.099062	0.933193
		+		+					6	-642.629	1297.86	21.9119	1.61658e-05	0.0228964	0.933617
		+							5	-642.826	1296.08	20.1318	3.93669e-05	0.0169894	0.933586
			+	+			+		6	-640.538	1293.68	17.7309	0.000130765	0.0734972	0.932924
			+	+					5	-643.432	1297.29	21.3423	2.1492e-05	0.0167829	0.933138
			+						4	-643.646	1295.58	19.6267	5.06779e-05	0.0111346	0.933108
				+					4	-643.849	1295.98	20.0323	4.13757e-05	0.00581993	0.932972
