# Supplementary material for: Mitonuclear interactions shape both direct and parental effects of diet on fitness and involve a SNP in mitoribosomal 16s rRNA
Source: PLoS Biol. 2023 Aug 21;21(8):e3002218. doi: 10.1371/journal.pbio.3002218 (PMC10441796; doi:10.1371/journal.pbio.3002218)
Supplement: S10 Table — (XLSX) [file pbio.3002218.s019.xlsx]

## Sheet: Sheet1
Table S10. CoxME of development indices. Model optimisation favors retention of DMN terms. Model terms were systematically included or eliminated, and AICc, delta AICc and Akaike weights were calculated for each model.
feeding paradigm	Terms																AIC				top ranking
	diet	mito	nuclear	sex	diet:mito	diet:nuclear	diet:sex	mito:nuclear	mito:sex	nuclear:sex	diet:mito:nuclear	diet:mito:sex	diet:nuclear:sex	mito:nuclear:sex	diet:mito:nuclear:sex	df	logLik	AICc	delta	weight
Chronic	+	+	+	+	+	+	+	+	+	+	+			+		25	-86048.2	172148	0	0.220364	*
	+	+	+	+	+	+	+	+	+	+	+		+	+		27	-86046.4	172149	0.459211	0.175155
	+	+	+	+	+	+	+	+	+	+	+	+	+	+		29	-86044.7	172149	1.03693	0.131212
	+	+	+	+	+	+	+	+	+	+	+					24	-86049.8	172149	1.22848	0.119228
	+	+	+	+	+	+	+	+	+	+	+	+		+		27	-86047.1	172150	1.87616	0.0862455
	+	+	+	+	+	+	+	+		+	+					23	-86051.1	172150	1.89762	0.0853249
	+	+	+	+	+	+	+	+	+	+	+	+	+	+	+	31	-86043.4	172150	2.4131	0.065939
	+	+	+	+	+	+	+	+	+	+	+		+			26	-86048.9	172151	3.42783	0.0397005
	+	+	+	+	+	+	+	+	+	+	+	+				26	-86048.9	172152	3.46907	0.0388902
	+	+	+	+	+	+	+	+		+	+		+			25	-86050.5	172153	4.5709	0.0224171
	+	+	+	+	+	+	+	+	+	+	+	+	+			28	-86048.2	172154	6.0752	0.0105664
	+	+	+	+	+	+	+	+			+					22	-86055.5	172157	8.67657	0.0028777
	+	+	+	+	+	+	+	+	+		+					23	-86055.2	172158	10.0543	0.00144504
	+	+	+	+	+	+	+	+	+		+	+				25	-86054	172160	11.7167	0.000629344
	+	+	+	+	+	+		+		+	+					21	-86063.6	172171	22.8551	2.4e-06
	+	+	+	+	+	+		+	+	+	+					22	-86063.1	172172	23.7794	1.51182e-06
	+	+	+	+	+	+		+	+	+	+			+		23	-86062.2	172172	24.0311	1.33308e-06
	+	+	+	+	+	+		+			+					20	-86068	172178	29.641	8.06652e-08
	+	+	+	+	+	+		+	+		+					21	-86068	172180	31.5381	3.12405e-08
	+	+	+		+	+		+			+					19	-86071.6	172183	34.8424	5.98711e-09
	+	+	+	+	+	+	+	+	+	+				+		23	-86236.1	172520	371.835	3.98201e-82
	+	+	+	+	+	+	+	+	+	+						22	-86237.8	172521	373.078	2.13917e-82
	+	+	+	+	+	+	+	+	+	+			+	+		25	-86234.8	172521	373.134	2.07991e-82
	+	+	+	+	+	+	+		+	+						22	-86237.7	172521	373.353	1.86436e-82
	+	+	+	+	+	+	+	+		+						21	-86239.4	172522	374.258	1.18572e-82
	+	+	+	+	+	+	+			+						21	-86239.3	172523	374.536	1.0321e-82
	+	+	+	+	+	+	+	+	+	+		+		+		25	-86235.8	172523	375.155	7.57171e-83
	+	+	+	+	+	+	+	+	+	+			+			24	-86236.9	172523	375.389	6.73812e-83
	+	+	+	+	+	+	+		+	+			+			24	-86236.9	172524	375.665	5.86842e-83
	+	+	+	+	+	+	+	+	+	+		+				24	-86237.4	172525	376.453	3.95677e-83
	+	+	+	+	+	+	+	+	+	+		+	+	+		27	-86234.5	172525	376.684	3.52517e-83
	+	+	+	+	+	+	+		+	+		+				24	-86237.4	172525	376.728	3.44922e-83
	+	+	+	+	+	+	+	+		+			+			23	-86238.6	172525	376.834	3.2702e-83
	+	+	+	+	+	+	+			+			+			23	-86238.6	172525	377.113	2.84449e-83
	+	+	+	+	+	+	+	+	+	+		+	+			26	-86236.9	172527	379.347	9.31137e-84
	+	+	+	+	+	+	+		+	+		+	+			26	-86236.9	172528	379.623	8.1097e-84
	+	+	+	+	+	+	+	+								20	-86243.8	172529	381.134	3.81052e-84
	+	+	+	+	+	+	+									20	-86243.8	172529	381.409	3.32095e-84
	+	+	+	+	+	+	+	+	+							21	-86243.4	172530	382.274	2.15443e-84
	+	+	+	+	+	+	+		+							21	-86243.3	172531	382.548	1.87882e-84
	+	+	+	+	+	+	+	+	+			+				23	-86242.8	172533	385.22	4.9383e-85
	+	+	+	+	+	+	+		+			+				23	-86242.8	172534	385.494	4.30786e-85
	+	+	+	+	+	+		+		+						19	-86252.6	172545	396.661	1.61913e-87
	+	+	+	+	+	+				+						19	-86252.5	172545	396.936	1.41096e-87
	+	+	+	+	+	+		+	+	+				+		21	-86250.8	172545	397.196	1.23936e-87
	+	+	+	+	+	+		+	+	+						20	-86251.8	172545	397.205	1.23371e-87
	+	+	+	+	+	+			+	+						20	-86251.8	172546	397.478	1.07623e-87
	+	+	+	+	+	+		+								18	-86257.1	172552	403.698	4.79889e-89
	+	+	+	+	+	+										18	-86257.1	172552	403.972	4.18552e-89
	+	+	+	+	+	+		+	+							19	-86257	172554	405.471	1.97807e-89
	+	+	+	+	+	+			+							19	-86256.9	172554	405.744	1.72603e-89
	+	+	+		+	+		+								17	-86260.3	172556	408.133	5.22608e-90
	+	+	+		+	+										17	-86260.3	172556	408.411	4.54706e-90
	+	+	+	+		+	+	+	+	+				+		21	-86572.9	173190	1041.47	1.54811e-227
	+	+	+	+		+	+	+		+						19	-86575.9	173191	1043.37	5.99589e-228
	+	+	+	+		+	+	+	+	+						20	-86574.9	173191	1043.38	5.97542e-228
	+	+	+	+		+	+			+						19	-86575.9	173192	1043.61	5.32038e-228
	+	+	+	+		+	+	+	+	+			+	+		23	-86572	173192	1043.61	5.31806e-228
	+	+	+	+		+	+		+	+						20	-86574.9	173192	1043.62	5.30536e-228
	+		+	+		+	+			+						19	-86575.9	173192	1043.71	5.05556e-228
	+	+	+	+		+	+	+	+	+			+			22	-86574.1	173194	1045.76	1.81386e-228
	+	+	+	+		+	+	+		+			+			21	-86575.2	173194	1046	1.61501e-228
	+	+	+	+		+	+		+	+			+			22	-86574.1	173194	1046	1.60979e-228
	+	+	+	+		+	+			+			+			21	-86575.2	173194	1046.24	1.43246e-228
	+		+	+		+	+			+			+			21	-86575.2	173194	1046.34	1.3612e-228
	+	+	+	+		+	+	+								18	-86581.7	173201	1053.06	4.73032e-230
	+	+	+	+		+	+									18	-86581.7	173201	1053.29	4.20378e-230
	+		+	+		+	+									18	-86581.8	173201	1053.39	3.99619e-230
	+	+	+	+		+	+	+	+							19	-86581.6	173203	1054.69	2.09097e-230
	+	+	+	+		+	+		+							19	-86581.5	173203	1054.92	1.85909e-230
	+	+	+	+		+		+		+						17	-86589.8	173215	1067.09	4.2409e-233
	+	+	+	+		+				+						17	-86589.8	173215	1067.33	3.76316e-233
	+	+	+	+		+		+	+	+				+		19	-86587.9	173215	1067.38	3.6603e-233
	+		+	+		+				+						17	-86589.8	173215	1067.43	3.57559e-233
	+	+	+	+		+		+	+	+						18	-86589.1	173216	1067.68	3.1635e-233
	+	+	+	+		+			+	+						18	-86589	173216	1067.91	2.80805e-233
	+	+	+	+		+		+								16	-86595.6	173225	1076.82	3.2681e-235
	+	+	+	+		+										16	-86595.6	173225	1077.06	2.90362e-235
	+		+	+		+										16	-86595.6	173225	1077.16	2.76011e-235
	+	+	+	+		+		+	+							17	-86595.6	173227	1078.69	1.28246e-235
	+	+	+	+		+			+							17	-86595.6	173227	1078.93	1.13972e-235
	+	+	+			+		+								15	-86598.9	173229	1081.39	3.32207e-236
	+	+	+			+										15	-86598.9	173230	1081.64	2.94412e-236
	+		+			+										15	-86598.9	173230	1081.74	2.79854e-236
	+	+	+	+	+		+	+	+	+				+		21	-86790.7	173625	1476.8	4.59481050632359e-322
	+	+	+	+	+		+	+	+	+						20	-86792.2	173626	1477.68	2.96439387504748e-322
	+	+	+	+	+		+		+	+						20	-86792.2	173626	1478.2	2.27270197086973e-322
	+	+	+	+	+		+	+		+						19	-86794.3	173628	1479.83	9.88131291682493e-323
	+	+	+	+	+		+	+	+	+		+		+		23	-86790.4	173628	1480.21	8.39911597930119e-323
	+	+	+	+	+		+			+						19	-86794.3	173628	1480.36	7.90505033345994e-323
	+	+	+	+	+		+	+	+	+		+				22	-86791.9	173629	1481.2	4.94065645841247e-323
	+	+	+	+	+		+		+	+		+				22	-86792	173630	1481.73	3.95252516672997e-323
	+	+	+	+	+		+	+								18	-86799.7	173637	1488.68	0
	+	+	+	+	+		+	+	+							19	-86798.8	173637	1488.98	0
	+	+	+	+	+		+									18	-86799.7	173637	1489.21	0
	+	+		+	+		+									18	-86799.7	173637	1489.28	0
	+	+	+	+	+		+		+							19	-86798.8	173638	1489.5	0
	+	+		+	+		+		+							19	-86798.9	173638	1489.58	0
	+	+	+	+	+		+	+	+			+				21	-86798.4	173640	1492.03	0
	+	+	+	+	+		+		+			+				21	-86798.4	173641	1492.56	0
	+	+		+	+		+		+			+				21	-86798.4	173641	1492.63	0
	+	+	+	+	+			+	+	+						18	-86810	173657	1509.35	0
	+	+	+	+	+			+		+						17	-86811.1	173657	1509.4	0
	+	+	+	+	+			+	+	+				+		19	-86809.2	173658	1509.79	0
	+	+	+	+	+				+	+						18	-86810	173658	1509.88	0
	+	+	+	+	+					+						17	-86811.1	173658	1509.93	0
	+	+	+	+	+			+								16	-86818.2	173670	1521.65	0
	+	+	+		+			+								15	-86819.3	173670	1521.79	0
	+	+	+	+	+											16	-86818.2	173670	1522.18	0
	+	+		+	+											16	-86818.2	173670	1522.25	0
	+	+	+		+											15	-86819.3	173670	1522.33	0
	+	+			+											15	-86819.3	173670	1522.4	0
	+	+	+	+	+			+	+							17	-86818	173671	1523.39	0
	+	+	+	+	+				+							17	-86818.1	173672	1523.92	0
	+	+		+	+				+							17	-86818.1	173672	1523.99	0
	+	+	+	+			+	+	+	+				+		19	-86943.3	173926	1778.05	0
	+	+	+	+			+	+	+	+						18	-86945.2	173928	1779.8	0
	+	+	+	+			+		+	+						18	-86945.2	173928	1780.22	0
	+	+	+	+			+	+		+						17	-86946.6	173929	1780.63	0
	+	+	+	+			+			+						17	-86946.6	173929	1781.05	0
	+		+	+			+			+						17	-86946.6	173929	1781.15	0
	+	+	+	+			+	+								16	-86953	173939	1791.44	0
	+	+	+	+			+									16	-86953	173940	1791.86	0
	+			+			+									16	-86953	173940	1791.91	0
	+	+		+			+									16	-86953	173940	1791.93	0
	+		+	+			+									16	-86953	173940	1791.96	0
	+	+	+	+			+	+	+							17	-86952.7	173941	1792.78	0
	+	+	+	+			+		+							17	-86952.7	173941	1793.2	0
	+	+		+			+		+							17	-86952.7	173941	1793.27	0
	+	+	+	+				+	+	+				+		17	-86960.4	173956	1808.23	0
	+	+	+	+				+	+	+						16	-86961.6	173957	1808.59	0
	+	+	+	+				+		+						15	-86962.7	173957	1808.89	0
	+	+	+	+					+	+						16	-86961.6	173957	1809.02	0
	+	+	+	+						+						15	-86962.8	173957	1809.32	0
	+		+	+						+						15	-86962.8	173957	1809.41	0
	+	+	+	+				+								14	-86970.7	173971	1822.89	0
	+	+	+	+												14	-86970.8	173971	1823.32	0
	+			+												14	-86970.7	173971	1823.37	0
	+	+		+												14	-86970.8	173971	1823.39	0
	+		+	+												14	-86970.8	173971	1823.41	0
	+	+	+					+								13	-86972.1	173972	1823.63	0
	+	+	+													13	-86972.1	173972	1824.06	0
	+															13	-86972.1	173972	1824.11	0
	+	+														13	-86972.1	173972	1824.13	0
	+		+													13	-86972.2	173972	1824.16	0
	+	+	+	+				+	+							15	-86970.6	173973	1824.6	0
	+	+	+	+					+							15	-86970.6	173973	1825.03	0
	+	+		+					+							15	-86970.6	173973	1825.1	0
		+	+	+				+	+	+				+		15	-89721.9	179475	7327.15	0
		+	+	+				+	+	+						14	-89724.6	179479	7330.54	0
		+	+	+				+								12	-89726.8	179479	7330.77	0
		+	+	+					+	+						14	-89724.6	179479	7330.9	0
		+	+	+				+		+						13	-89725.9	179479	7331.09	0
		+	+	+												12	-89726.8	179479	7331.12	0
		+	+	+				+	+							13	-89726	179479	7331.21	0
			+	+												12	-89726.8	179479	7331.3	0
		+		+												12	-89726.8	179479	7331.39	0
				+												12	-89726.8	179479	7331.4	0
		+	+	+						+						13	-89725.9	179479	7331.45	0
		+	+	+					+							13	-89726	179480	7331.56	0
			+	+						+						13	-89725.9	179480	7331.62	0
		+		+					+							13	-89726	179480	7331.83	0
		+	+					+								11	-89732.2	179488	7339.68	0
		+	+													11	-89732.2	179488	7340.04	0
			+													11	-89732.2	179488	7340.21	0
		+														11	-89732.2	179488	7340.31	0
																11	-89732.2	179488	7340.31	0
Parental	+	+	+		+	+		+			+					19	-70498.4	141036	0	0.313605	*
	+	+	+	+	+	+	+	+			+					22	-70496	141037	1.06041	0.184552
	+	+	+	+	+	+		+			+					20	-70498.4	141038	2.00718	0.114956
	+	+	+	+	+	+	+	+	+		+					23	-70495.6	141039	2.29884	0.0993566
	+	+	+	+	+	+	+	+		+	+					23	-70496	141039	3.06446	0.0677556
	+	+	+	+	+	+		+	+		+					21	-70498.2	141040	3.52089	0.05393
	+	+	+	+	+	+		+		+	+					21	-70498.4	141040	4.007	0.0422935
	+	+	+	+	+	+	+	+	+	+	+					24	-70495.6	141041	4.30772	0.0363893
	+	+	+	+	+	+		+	+	+	+					22	-70498.2	141042	5.52803	0.0197691
	+	+	+	+	+	+	+	+	+		+	+				25	-70495.3	141042	5.7107	0.0180435
	+	+	+	+	+	+	+	+	+	+	+			+		25	-70495.5	141043	6.22445	0.013956
	+	+	+	+	+	+	+	+		+	+		+			25	-70495.9	141043	6.90094	0.00995094
	+	+	+	+	+	+		+	+	+	+			+		23	-70498.2	141044	7.50423	0.00735971
	+	+	+	+	+	+	+	+	+	+	+	+				26	-70495.3	141044	7.71964	0.00660824
	+	+	+	+	+	+	+	+	+	+	+		+			26	-70495.5	141045	8.11788	0.00541511
	+	+	+	+	+	+	+	+	+	+	+	+		+		27	-70495.2	141046	9.60035	0.00258044
	+	+	+	+	+	+	+	+	+	+	+		+	+		27	-70495.4	141046	10.0358	0.0020756
	+	+	+	+	+	+	+	+	+	+	+	+	+			28	-70495.2	141048	11.5908	0.000953846
	+	+	+	+	+	+	+	+	+	+	+	+	+	+		29	-70495.1	141050	13.47	0.000372741
	+	+	+	+	+	+	+	+	+	+	+	+	+	+	+	31	-70494.7	141053	16.629	7.68149e-05
	+	+	+		+	+		+								17	-70634.3	141304	267.866	2.13783e-59
	+	+	+		+	+										17	-70634.4	141304	267.969	2.03101e-59
	+	+	+	+	+	+	+	+								20	-70631.8	141305	268.887	1.28335e-59
	+	+	+	+	+	+	+									20	-70631.9	141305	268.989	1.21972e-59
	+	+	+	+	+	+		+								18	-70634.3	141306	269.872	7.84136e-60
	+	+	+	+	+	+										18	-70634.4	141306	269.975	7.44941e-60
	+	+	+	+	+	+	+	+	+							21	-70631.5	141307	270.266	6.44115e-60
	+	+	+	+	+	+	+		+							21	-70631.5	141307	270.367	6.12347e-60
	+	+	+	+	+	+	+	+		+						21	-70631.8	141307	270.879	4.74008e-60
	+	+	+	+	+	+	+			+						21	-70631.8	141307	270.981	4.50507e-60
	+	+	+	+	+	+		+	+							19	-70634.1	141308	271.496	3.48217e-60
	+	+	+	+	+	+			+							19	-70634.2	141308	271.598	3.30879e-60
	+	+	+	+	+	+		+		+						19	-70634.3	141308	271.87	2.88776e-60
	+	+	+	+	+	+				+						19	-70634.4	141308	271.973	2.74343e-60
	+	+	+	+	+	+	+	+	+	+						22	-70631.5	141309	272.237	2.40358e-60
	+	+	+	+	+	+	+		+	+						22	-70631.5	141309	272.338	2.28491e-60
	+	+	+	+	+	+		+	+	+						20	-70634.1	141310	273.481	1.29026e-60
	+	+	+	+	+	+			+	+						20	-70634.2	141310	273.584	1.22595e-60
	+	+	+	+	+	+	+	+	+			+				23	-70631.3	141310	273.847	1.07466e-60
	+	+	+	+	+	+	+		+			+				23	-70631.3	141310	273.948	1.02174e-60
	+	+	+	+	+	+	+	+	+	+				+		23	-70631.5	141311	274.185	9.07439e-61
	+	+	+	+	+	+	+	+		+			+			23	-70631.8	141311	274.826	6.5858e-61
	+	+	+	+	+	+	+			+			+			23	-70631.8	141311	274.928	6.25924e-61
	+	+	+	+	+	+		+	+	+				+		21	-70634.1	141312	275.489	4.72876e-61
	+	+	+	+	+	+	+	+	+	+		+				24	-70631.3	141312	275.837	3.97402e-61
	+	+	+	+	+	+	+		+	+		+				24	-70631.3	141312	275.938	3.77825e-61
	+	+	+	+	+	+	+	+	+	+			+			24	-70631.4	141313	276.138	3.41856e-61
	+	+	+	+	+	+	+		+	+			+			24	-70631.5	141313	276.239	3.24992e-61
	+	+	+	+	+	+	+	+	+	+		+		+		25	-70631.3	141314	277.806	1.48472e-61
	+	+	+	+	+	+	+	+	+	+			+	+		25	-70631.4	141314	278.074	1.29844e-61
	+	+	+	+	+	+	+	+	+	+		+	+			26	-70631.2	141316	279.755	5.60268e-62
	+	+	+	+	+	+	+		+	+		+	+			26	-70631.3	141316	279.856	5.32644e-62
	+	+	+	+	+	+	+	+	+	+		+	+	+		27	-70631.2	141318	281.715	2.1026e-62
	+	+	+			+		+								15	-70743.6	141519	482.399	5.5562e-106
	+	+	+			+										15	-70743.6	141519	482.444	5.43146e-106
	+		+			+										15	-70743.6	141519	482.449	5.41827e-106
	+	+	+	+		+	+	+								18	-70741.5	141521	484.227	2.22744e-106
	+	+	+	+		+	+									18	-70741.5	141521	484.272	2.17852e-106
	+		+	+		+	+									18	-70741.5	141521	484.277	2.17281e-106
	+	+	+	+		+		+								16	-70743.6	141521	484.327	2.119e-106
	+	+	+	+		+										16	-70743.6	141521	484.372	2.07179e-106
	+		+	+		+										16	-70743.6	141521	484.377	2.06664e-106
	+	+	+	+		+	+	+	+							19	-70741.1	141522	485.393	1.24357e-106
	+	+	+	+		+	+		+							19	-70741.1	141522	485.437	1.21653e-106
	+	+	+	+		+		+	+							17	-70743.3	141522	485.692	1.07077e-106
	+	+	+	+		+			+							17	-70743.3	141522	485.737	1.0471e-106
	+	+	+	+		+	+	+		+						19	-70741.5	141523	486.206	8.28254e-107
	+	+	+	+		+	+			+						19	-70741.5	141523	486.25	8.10062e-107
	+		+	+		+	+			+						19	-70741.5	141523	486.255	8.07936e-107
	+	+	+	+		+		+		+						17	-70743.6	141523	486.317	7.83222e-107
	+	+	+	+		+				+						17	-70743.6	141523	486.363	7.65754e-107
	+		+	+		+				+						17	-70743.6	141523	486.368	7.63848e-107
	+	+	+	+		+	+	+	+	+						20	-70741.1	141524	487.333	4.71358e-107
	+	+	+	+		+	+		+	+						20	-70741.1	141524	487.377	4.61096e-107
	+	+	+	+		+		+	+	+						18	-70743.2	141524	487.662	3.99884e-107
	+	+	+	+		+			+	+						18	-70743.3	141524	487.707	3.91037e-107
	+	+	+	+		+	+	+	+	+				+		21	-70741.1	141526	489.329	1.73791e-107
	+	+	+	+		+		+	+	+				+		19	-70743.2	141526	489.663	1.47068e-107
	+	+	+	+		+	+	+		+			+			21	-70741.4	141526	490.071	1.19928e-107
	+	+	+	+		+	+			+			+			21	-70741.5	141527	490.115	1.17296e-107
	+		+	+		+	+			+			+			21	-70741.5	141527	490.12	1.16984e-107
	+	+	+	+		+	+	+	+	+			+			22	-70741	141528	491.125	7.07788e-108
	+	+	+	+		+	+		+	+			+			22	-70741	141528	491.169	6.92412e-108
	+	+	+	+		+	+	+	+	+			+	+		23	-70741	141530	493.109	2.62487e-108
	+	+	+		+			+								15	-70750.3	141532	495.68	7.25857e-109
	+	+			+											15	-70750.3	141532	495.776	6.91787e-109
	+	+	+		+											15	-70750.3	141532	495.783	6.89387e-109
	+	+	+	+	+		+	+								18	-70747.9	141533	496.953	3.84006e-109
	+	+		+	+		+									18	-70747.9	141533	497.049	3.66153e-109
	+	+	+	+	+		+									18	-70747.9	141533	497.056	3.64882e-109
	+	+	+	+	+			+								16	-70750.3	141534	497.685	2.66306e-109
	+	+		+	+											16	-70750.3	141534	497.781	2.53811e-109
	+	+	+	+	+											16	-70750.3	141534	497.788	2.5293e-109
	+	+	+	+	+		+	+	+							19	-70747.5	141535	498.282	1.97619e-109
	+	+		+	+		+		+							19	-70747.6	141535	498.376	1.88506e-109
	+	+	+	+	+		+		+							19	-70747.6	141535	498.384	1.87836e-109
	+	+	+	+	+		+	+		+						19	-70747.8	141535	498.85	1.48754e-109
	+	+	+	+	+		+			+						19	-70747.8	141535	498.952	1.41344e-109
	+	+	+	+	+			+	+							17	-70750	141536	499.263	1.20989e-109
	+	+		+	+				+							17	-70750.1	141536	499.359	1.1535e-109
	+	+	+	+	+				+							17	-70750.1	141536	499.366	1.14942e-109
	+	+	+	+	+			+		+						17	-70750.2	141536	499.666	9.89238e-110
	+	+	+	+	+					+						17	-70750.3	141536	499.769	9.39567e-110
	+	+	+	+	+		+	+	+	+						20	-70747.5	141537	500.217	7.51008e-110
	+	+	+	+	+		+		+	+						20	-70747.5	141537	500.319	7.13821e-110
	+	+	+	+	+			+	+	+						18	-70750	141538	501.258	4.46155e-110
	+	+	+	+	+				+	+						18	-70750.1	141538	501.361	4.23851e-110
	+	+	+	+	+		+	+	+			+				21	-70747.2	141538	501.601	3.75846e-110
	+	+		+	+		+		+			+				21	-70747.2	141538	501.696	3.58573e-110
	+	+	+	+	+		+		+			+				21	-70747.2	141538	501.703	3.57289e-110
	+	+	+	+	+		+	+	+	+				+		21	-70747.5	141539	502.158	2.84491e-110
	+	+	+	+	+			+	+	+				+		19	-70750	141540	503.265	1.63598e-110
	+	+	+	+	+		+	+	+	+		+				22	-70747.1	141540	503.501	1.45358e-110
	+	+	+	+	+		+		+	+		+				22	-70747.2	141540	503.603	1.38181e-110
	+	+	+	+	+		+	+	+	+		+		+		23	-70747.1	141542	505.4	5.62451e-111
	+	+	+					+								13	-70885.6	141799	762.328	9.09654e-167
	+															13	-70885.6	141799	762.391	8.81742e-167
	+		+													13	-70885.6	141799	762.401	8.77004e-167
	+	+														13	-70885.6	141799	762.407	8.74694e-167
	+	+	+													13	-70885.6	141799	762.414	8.71518e-167
	+	+	+	+				+								14	-70885.5	141801	764.239	3.49945e-167
	+			+												14	-70885.5	141801	764.301	3.3927e-167
	+		+	+												14	-70885.5	141801	764.312	3.37435e-167
	+	+		+												14	-70885.6	141801	764.317	3.36571e-167
	+	+	+	+			+	+								16	-70883.6	141801	764.321	3.35803e-167
	+	+	+	+												14	-70885.5	141801	764.324	3.35338e-167
	+			+			+									16	-70883.6	141801	764.383	3.25647e-167
	+		+	+			+									16	-70883.6	141801	764.394	3.23876e-167
	+	+		+			+									16	-70883.6	141801	764.399	3.23087e-167
	+	+	+	+			+									16	-70883.6	141801	764.406	3.21897e-167
	+	+	+	+			+	+	+							17	-70883.2	141802	765.543	1.82356e-167
	+	+		+			+		+							17	-70883.2	141802	765.619	1.75516e-167
	+	+	+	+			+		+							17	-70883.2	141802	765.627	1.74861e-167
	+	+	+	+				+	+							15	-70885.2	141802	765.634	1.74196e-167
	+	+		+					+							15	-70885.2	141802	765.712	1.67585e-167
	+	+	+	+					+							15	-70885.2	141802	765.719	1.66962e-167
	+	+	+	+				+		+						15	-70885.5	141803	766.238	1.28782e-167
	+	+	+	+			+	+		+						17	-70883.5	141803	766.291	1.25424e-167
	+		+	+						+						15	-70885.5	141803	766.311	1.24179e-167
	+	+	+	+						+						15	-70885.5	141803	766.324	1.23407e-167
	+		+	+			+			+						17	-70883.6	141803	766.363	1.20976e-167
	+	+	+	+			+			+						17	-70883.6	141803	766.376	1.20237e-167
	+	+	+	+			+	+	+	+						18	-70883.2	141804	767.533	6.74173e-168
	+	+	+	+			+		+	+						18	-70883.2	141804	767.617	6.46457e-168
	+	+	+	+				+	+	+						16	-70885.2	141804	767.64	6.38994e-168
	+	+	+	+					+	+						16	-70885.2	141804	767.725	6.1245e-168
	+	+	+	+			+	+	+	+				+		19	-70883.1	141806	769.491	2.53221e-168
	+	+	+	+				+	+	+				+		17	-70885.2	141806	769.646	2.34365e-168
		+	+					+								11	-70915.4	141854	817.958	7.56908e-179
																11	-70915.4	141854	818.052	7.2214e-179
		+														11	-70915.4	141854	818.055	7.21048e-179
		+	+													11	-70915.4	141854	818.056	7.20916e-179
			+													11	-70915.4	141854	818.057	7.20302e-179
		+	+	+				+								12	-70915.4	141856	819.937	2.81409e-179
				+												12	-70915.4	141856	820.031	2.685e-179
		+		+												12	-70915.4	141856	820.034	2.68099e-179
		+	+	+												12	-70915.4	141856	820.034	2.68047e-179
			+	+												12	-70915.4	141856	820.036	2.67814e-179
		+	+	+				+	+							13	-70915.2	141858	821.497	1.29017e-179
		+		+					+							13	-70915.2	141858	821.593	1.22931e-179
		+	+	+					+							13	-70915.2	141858	821.594	1.22904e-179
		+	+	+				+		+						13	-70915.4	141858	821.934	1.03699e-179
		+	+	+						+						13	-70915.4	141858	822.031	9.87753e-180
			+	+						+						13	-70915.4	141858	822.033	9.86895e-180
		+	+	+				+	+	+						14	-70915.2	141860	823.501	4.73694e-180
		+	+	+					+	+						14	-70915.2	141860	823.598	4.51243e-180
		+	+	+				+	+	+				+		15	-70915.2	141862	825.501	1.74251e-180
