# Supplementary material for: Mitonuclear interactions shape both direct and parental effects of diet on fitness and involve a SNP in mitoribosomal 16s rRNA
Source: PLoS Biol. 2023 Aug 21;21(8):e3002218. doi: 10.1371/journal.pbio.3002218 (PMC10441796; doi:10.1371/journal.pbio.3002218)
Supplement: S11 Table — (XLSX) [file pbio.3002218.s020.xlsx]

## Sheet: Sheet1
population	nDNA	PC1	PC2
AA1	A	0.121058	0.313456
AA2	A	0.12163	0.309554
AB1	B	-0.323099	-0.0460397
AB2	B	-0.326991	-0.048697
AC1	C	0.209262	-0.261978
AC3	C	0.208379	-0.25915
BA2	A	0.121695	0.310635
BA3	A	0.118348	0.308038
BB1	B	-0.334276	-0.0527282
BB3	B	-0.330304	-0.0500955
BC1	C	0.207376	-0.258954
BC2	C	0.20779	-0.260153
CA2	A	0.123847	0.310735
CA3	A	0.121235	0.310309
CB2	B	-0.335668	-0.0548047
CB3	B	-0.326737	-0.0485465
CC1	C	0.208952	-0.261264
CC2	C	0.207503	-0.260315
