# Supplementary material for: Mitonuclear interactions shape both direct and parental effects of diet on fitness and involve a SNP in mitoribosomal 16s rRNA
Source: PLoS Biol. 2023 Aug 21;21(8):e3002218. doi: 10.1371/journal.pbio.3002218 (PMC10441796; doi:10.1371/journal.pbio.3002218)
Supplement: S12 Table — (XLSX) [file pbio.3002218.s021.xlsx]

## Sheet: Sheet1
population	admix_prop_name	admix_prop
AA1	admix_prop1	0.0468092
AA2	admix_prop1	0.0536074
AB1	admix_prop1	5.12063e-06
AB2	admix_prop1	9.4102e-11
AC1	admix_prop1	0.999235
AC3	admix_prop1	0.996653
BA2	admix_prop1	0.051787
BA3	admix_prop1	0.0471354
BB1	admix_prop1	1.87889e-08
BB3	admix_prop1	4.21884e-05
BC1	admix_prop1	0.996074
BC2	admix_prop1	0.999989
CA2	admix_prop1	0.0544207
CA3	admix_prop1	0.0519039
CB2	admix_prop1	1.68567e-05
CB3	admix_prop1	1.8144e-05
CC1	admix_prop1	0.999971
CC2	admix_prop1	0.995763
AA1	admix_prop2	0.948683
AA2	admix_prop2	0.944443
AB1	admix_prop2	0.0209151
AB2	admix_prop2	0.0171236
AC1	admix_prop2	0.00068038
AC3	admix_prop2	0.00333069
BA2	admix_prop2	0.948213
BA3	admix_prop2	0.945425
BB1	admix_prop2	0.00714201
BB3	admix_prop2	0.0127126
BC1	admix_prop2	0.00295183
BC2	admix_prop2	1.83735e-17
CA2	admix_prop2	0.945407
CA3	admix_prop2	0.948095
CB2	admix_prop2	3.79822e-08
CB3	admix_prop2	0.0147927
CC1	admix_prop2	2.79646e-05
CC2	admix_prop2	0.000545413
AA1	admix_prop3	0.00450783
AA2	admix_prop3	0.00194915
AB1	admix_prop3	0.97908
AB2	admix_prop3	0.982876
AC1	admix_prop3	8.42582e-05
AC3	admix_prop3	1.68012e-05
BA2	admix_prop3	9.45866e-08
BA3	admix_prop3	0.00743962
BB1	admix_prop3	0.992858
BB3	admix_prop3	0.987245
BC1	admix_prop3	0.000974297
BC2	admix_prop3	1.08668e-05
CA2	admix_prop3	0.000172378
CA3	admix_prop3	1.62504e-06
CB2	admix_prop3	0.999983
CB3	admix_prop3	0.985189
CC1	admix_prop3	1.29099e-06
CC2	admix_prop3	0.00369171
