# Supplementary material for: Mitonuclear interactions shape both direct and parental effects of diet on fitness and involve a SNP in mitoribosomal 16s rRNA
Source: PLoS Biol. 2023 Aug 21;21(8):e3002218. doi: 10.1371/journal.pbio.3002218 (PMC10441796; doi:10.1371/journal.pbio.3002218)
Supplement: S13 Table — (XLSX) [file pbio.3002218.s022.xlsx]

## Sheet: Sheet1
lines	mtDNA	PC1	PC2
AA1	A	-0.32274	0.0138208
AA2	A	-0.302129	0.0284437
AA3	A	0.0029872	-0.598978
AB1	A	-0.268998	0.091714
AB2	A	-0.284095	0.089809
AB3	A	-0.286049	-0.0638969
AC1	A	-0.310677	0.0658155
AC2	A	-0.276327	-0.0765821
AC3	A	-0.299402	0.0783949
BA1	B	0.127076	0.114185
BA2	B	0.142283	0.223051
BA3	B	0.143751	0.203761
BB1	B	0.137108	0.187837
BB2	B	0.13276	0.135558
BB3	B	0.134147	0.188771
BC1	B	0.135933	0.177053
BC2	B	0.134153	0.179416
BC3	B	0.133027	0.174158
CA1	C	0.125842	0.000325279
CA2	C	0.129447	-0.188944
CA3	C	0.138967	0.186817
CB1	C	0.126951	-0.20833
CB2	C	0.124675	-0.220277
CB3	C	0.122711	-0.187159
CC1	C	0.120342	-0.18227
CC2	C	0.119237	-0.207394
CC3	C	0.119017	-0.2051
