# Supplementary material for: Mitonuclear interactions shape both direct and parental effects of diet on fitness and involve a SNP in mitoribosomal 16s rRNA
Source: PLoS Biol. 2023 Aug 21;21(8):e3002218. doi: 10.1371/journal.pbio.3002218 (PMC10441796; doi:10.1371/journal.pbio.3002218)
Supplement: S14 Table — (XLSX) [file pbio.3002218.s023.xlsx]

## Sheet: Sheet1
population	admix_prop_name	admix_prop
AA1	admix_prop1	0.129499
AA2	admix_prop1	0.176738
AA3	admix_prop1	0.774968
AB1	admix_prop1	0.124057
AB2	admix_prop1	2.56286e-06
AB3	admix_prop1	0.0507325
AC1	admix_prop1	1.2269e-05
AC2	admix_prop1	7.96206e-06
AC3	admix_prop1	0.0125472
BA1	admix_prop1	0.213372
BA2	admix_prop1	0.00346298
BA3	admix_prop1	0.000933941
BB1	admix_prop1	1.41e-05
BB2	admix_prop1	0.172549
BB3	admix_prop1	8.51172e-07
BC1	admix_prop1	0.0199932
BC2	admix_prop1	2.56707e-07
BC3	admix_prop1	0.0211323
CA1	admix_prop1	0.433087
CA2	admix_prop1	0.999952
CA3	admix_prop1	0.0570779
CB1	admix_prop1	0.999304
CB2	admix_prop1	0.9856
CB3	admix_prop1	0.942224
CC1	admix_prop1	0.945127
CC2	admix_prop1	0.99997
CC3	admix_prop1	0.999953
AA1	admix_prop2	0.000320765
AA2	admix_prop2	0.000469599
AA3	admix_prop2	6.55183e-23
AB1	admix_prop2	0.106043
AB2	admix_prop2	0.190782
AB3	admix_prop2	0.205885
AC1	admix_prop2	0.137898
AC2	admix_prop2	0.256742
AC3	admix_prop2	0.157059
BA1	admix_prop2	0.779459
BA2	admix_prop2	0.996451
BA3	admix_prop2	0.999066
BB1	admix_prop2	0.988468
BB2	admix_prop2	0.823605
BB3	admix_prop2	0.999998
BC1	admix_prop2	0.979872
BC2	admix_prop2	0.999806
BC3	admix_prop2	0.978867
CA1	admix_prop2	0.554564
CA2	admix_prop2	1.38135e-05
CA3	admix_prop2	0.931538
CB1	admix_prop2	7.51842e-05
CB2	admix_prop2	0.0143996
CB3	admix_prop2	0.0574889
CC1	admix_prop2	0.0535638
CC2	admix_prop2	7.24491e-09
CC3	admix_prop2	7.15963e-13
AA1	admix_prop3	0.87018
AA2	admix_prop3	0.822792
AA3	admix_prop3	0.225032
AB1	admix_prop3	0.7699
AB2	admix_prop3	0.809216
AB3	admix_prop3	0.743383
AC1	admix_prop3	0.86209
AC2	admix_prop3	0.74325
AC3	admix_prop3	0.830394
BA1	admix_prop3	0.00716875
BA2	admix_prop3	8.61013e-05
BA3	admix_prop3	8.9447e-08
BB1	admix_prop3	0.0115184
BB2	admix_prop3	0.00384657
BB3	admix_prop3	9.24708e-07
BC1	admix_prop3	0.000134851
BC2	admix_prop3	0.000193381
BC3	admix_prop3	7.902e-07
CA1	admix_prop3	0.0123495
CA2	admix_prop3	3.45864e-05
CA3	admix_prop3	0.011384
CB1	admix_prop3	0.000620678
CB2	admix_prop3	5.05012e-12
CB3	admix_prop3	0.000286948
CC1	admix_prop3	0.00130906
CC2	admix_prop3	3.01154e-05
CC3	admix_prop3	4.7033e-05
