# Supplementary material for: Mitonuclear interactions shape both direct and parental effects of diet on fitness and involve a SNP in mitoribosomal 16s rRNA
Source: PLoS Biol. 2023 Aug 21;21(8):e3002218. doi: 10.1371/journal.pbio.3002218 (PMC10441796; doi:10.1371/journal.pbio.3002218)
Supplement: S15 Table — (XLSX) [file pbio.3002218.s024.xlsx]

## Sheet: Sheet1
Eta2_partial	CI	CI_low	CI_high	Parameter	trait	feeding	analysis	feeding_analysis	Figure panel
0.786368	0.95	0.728767	0.827694	diet	fecundity	chronic	mitonucleotype:diet	mitonucleotype:diet chronic	3A
0.312982	0.95	0.166229	0.408676	mitoNuclear	fecundity	chronic	mitonucleotype:diet	mitonucleotype:diet chronic	3A
0.240869	0.95	0.0476204	0.308564	diet:mitoNuclear	fecundity	chronic	mitonucleotype:diet	mitonucleotype:diet chronic	3A
0.555285	0.95	0.449571	0.636133	diet	fecundity	parental	mitonucleotype:diet	mitonucleotype:diet parental	3A
0.281476	0.95	0.135441	0.376887	mitoNuclear	fecundity	parental	mitonucleotype:diet	mitonucleotype:diet parental	3A
0.121126	0.95	0	0.211741	diet:mitoNuclear	fecundity	parental	mitonucleotype:diet	mitonucleotype:diet parental	3A
0.762346	0.95	0.698807	0.808135	diet	progeny	chronic	mitonucleotype:diet	mitonucleotype:diet chronic	3A
0.409009	0.95	0.26709	0.501093	mitoNuclear	progeny	chronic	mitonucleotype:diet	mitonucleotype:diet chronic	3A
0.482472	0.95	0.317383	0.560611	diet:mitoNuclear	progeny	chronic	mitonucleotype:diet	mitonucleotype:diet chronic	3A
0.381279	0.95	0.259015	0.483461	diet	progeny	parental	mitonucleotype:diet	mitonucleotype:diet parental	3A
0.155043	0.95	0.0285338	0.23788	mitoNuclear	progeny	parental	mitonucleotype:diet	mitonucleotype:diet parental	3A
0.270666	0.95	0.0761745	0.343072	diet:mitoNuclear	progeny	parental	mitonucleotype:diet	mitonucleotype:diet parental	3A
0.657739	0.95	0.570572	0.722143	diet	fertility	chronic	mitonucleotype:diet	mitonucleotype:diet chronic	3A
0.528782	0.95	0.40416	0.609529	mitoNuclear	fertility	chronic	mitonucleotype:diet	mitonucleotype:diet chronic	3A
0.768553	0.95	0.691604	0.812822	diet:mitoNuclear	fertility	chronic	mitonucleotype:diet	mitonucleotype:diet chronic	3A
0.298834	0.95	0.177704	0.406574	diet	fertility	parental	mitonucleotype:diet	mitonucleotype:diet parental	3A
0.459245	0.95	0.32329	0.547338	mitoNuclear	fertility	parental	mitonucleotype:diet	mitonucleotype:diet parental	3A
0.629657	0.95	0.506292	0.694322	diet:mitoNuclear	fertility	parental	mitonucleotype:diet	mitonucleotype:diet parental	3A
0.657739	0.95	0.570572	0.722143	diet	fertility	chronic	mitonucleotype:diet	mitonucleotype:diet chronic	3A
0.528782	0.95	0.40416	0.609529	mitoNuclear	fertility	chronic	mitonucleotype:diet	mitonucleotype:diet chronic	3A
0.768553	0.95	0.691604	0.812822	diet:mitoNuclear	fertility	chronic	mitonucleotype:diet	mitonucleotype:diet chronic	3A
0.875563	0.95	0.80308	0.912496	mitoNuclear	development	chronic	mitonucleotype:diet	mitonucleotype:diet chronic	3A
0.956177	0.95	0.931653	0.969517	diet	development	chronic	mitonucleotype:diet	mitonucleotype:diet chronic	3A
0	0.95	0	0	sex	development	chronic	mitonucleotype:diet	mitonucleotype:diet chronic	3A
0.325928	0.95	0.124637	0.503735	eggs	development	chronic	mitonucleotype:diet	mitonucleotype:diet chronic	3A
0.948827	0.95	0.918609	0.96408	mitoNuclear:diet	development	chronic	mitonucleotype:diet	mitonucleotype:diet chronic	3A
0.157614	0.95	0	0.268602	mitoNuclear:sex	development	chronic	mitonucleotype:diet	mitonucleotype:diet chronic	3A
0.126701	0.95	0	0.297905	diet:sex	development	chronic	mitonucleotype:diet	mitonucleotype:diet chronic	3A
0.240218	0.95	0	0.381276	mitoNuclear:diet:sex	development	chronic	mitonucleotype:diet	mitonucleotype:diet chronic	3A
0.900229	0.95	0.842387	0.93002	mitoNuclear	development	parental	mitonucleotype:diet	mitonucleotype:diet parental	3A
0.766551	0.95	0.64298	0.836565	diet	development	parental	mitonucleotype:diet	mitonucleotype:diet parental	3A
0.046446	0.95	0	0.203768	sex	development	parental	mitonucleotype:diet	mitonucleotype:diet parental	3A
0.759355	0.95	0.635066	0.83207	eggs	development	parental	mitonucleotype:diet	mitonucleotype:diet parental	3A
0.95895	0.95	0.934942	0.97124	mitoNuclear:diet	development	parental	mitonucleotype:diet	mitonucleotype:diet parental	3A
0.114653	0.95	0	0.202657	mitoNuclear:sex	development	parental	mitonucleotype:diet	mitonucleotype:diet parental	3A
0.141477	0.95	0	0.315405	diet:sex	development	parental	mitonucleotype:diet	mitonucleotype:diet parental	3A
0.26905	0.95	0	0.41773	mitoNuclear:diet:sex	development	parental	mitonucleotype:diet	mitonucleotype:diet parental	3A
0.0356658	0.95	0	0.117061	mito	fecundity	chronic	D:M:N	D:M:N chronic	3C
0.0857839	0.95	0.0169285	0.187452	nuclear	fecundity	chronic	D:M:N	D:M:N chronic	3C
0.80448	0.95	0.748872	0.843712	diet	fecundity	chronic	D:M:N	D:M:N chronic	3C
0.173212	0.95	0.0715647	0.288138	mito:nuclear	fecundity	chronic	D:M:N	D:M:N chronic	3C
0.0354121	0.95	0	0.108428	mito:diet	fecundity	chronic	D:M:N	D:M:N chronic	3C
0.0488269	0.95	0	0.129761	nuclear:diet	fecundity	chronic	D:M:N	D:M:N chronic	3C
0.108036	0.95	0.023514	0.209122	mito:nuclear:diet	fecundity	chronic	D:M:N	D:M:N chronic	3C
0.00959641	0.95	0	0.0675884	mito	fecundity	parental	D:M:N	D:M:N parental	3C
0.0525749	0.95	0.00378146	0.142752	nuclear	fecundity	parental	D:M:N	D:M:N parental	3C
0.59822	0.95	0.494989	0.674987	diet	fecundity	parental	D:M:N	D:M:N parental	3C
0.111237	0.95	0.0304794	0.218644	mito:nuclear	fecundity	parental	D:M:N	D:M:N parental	3C
0.0361446	0.95	0	0.109651	mito:diet	fecundity	parental	D:M:N	D:M:N parental	3C
0.0207279	0.95	0	0.0817436	nuclear:diet	fecundity	parental	D:M:N	D:M:N parental	3C
0.00717541	0.95	0	0.04902	mito:nuclear:diet	fecundity	parental	D:M:N	D:M:N parental	3C
0.259243	0.95	0.141349	0.375554	mito	progeny	chronic	D:M:N	D:M:N chronic	3C
0.0594204	0.95	0.00596548	0.152469	nuclear	progeny	chronic	D:M:N	D:M:N chronic	3C
0.8736	0.95	0.837022	0.899164	diet	progeny	chronic	D:M:N	D:M:N chronic	3C
0.323417	0.95	0.200298	0.436525	mito:nuclear	progeny	chronic	D:M:N	D:M:N chronic	3C
0.544114	0.95	0.431733	0.629535	mito:diet	progeny	chronic	D:M:N	D:M:N chronic	3C
0.582764	0.95	0.476746	0.662117	nuclear:diet	progeny	chronic	D:M:N	D:M:N chronic	3C
0.451271	0.95	0.327654	0.549552	mito:nuclear:diet	progeny	chronic	D:M:N	D:M:N chronic	3C
0.0519489	0.95	0.00359691	0.141847	mito	progeny	parental	D:M:N	D:M:N parental	3C
0.00589684	0.95	0	0.0577518	nuclear	progeny	parental	D:M:N	D:M:N parental	3C
0.608455	0.95	0.507142	0.683582	diet	progeny	parental	D:M:N	D:M:N parental	3C
0.00100656	0.95	0	0.0370506	mito:nuclear	progeny	parental	D:M:N	D:M:N parental	3C
0.0907212	0.95	0.0143986	0.187541	mito:diet	progeny	parental	D:M:N	D:M:N parental	3C
0.195808	0.95	0.0835337	0.307759	nuclear:diet	progeny	parental	D:M:N	D:M:N parental	3C
0.0625666	0.95	0.00260354	0.149854	mito:nuclear:diet	progeny	parental	D:M:N	D:M:N parental	3C
0.18287	0.95	0.0787604	0.298379	mito	fertility	chronic	D:M:N	D:M:N chronic	3C
0.163546	0.95	0.0645523	0.277753	nuclear	fertility	chronic	D:M:N	D:M:N chronic	3C
0.706163	0.95	0.625743	0.764078	diet	fertility	chronic	D:M:N	D:M:N chronic	3C
0.200843	0.95	0.0926217	0.31711	mito:nuclear	fertility	chronic	D:M:N	D:M:N chronic	3C
0.574268	0.95	0.466774	0.654985	mito:diet	fertility	chronic	D:M:N	D:M:N chronic	3C
0.631147	0.95	0.534283	0.702428	nuclear:diet	fertility	chronic	D:M:N	D:M:N chronic	3C
0.443995	0.95	0.319768	0.543163	mito:nuclear:diet	fertility	chronic	D:M:N	D:M:N chronic	3C
0.019076	0.95	0	0.0879892	mito	fertility	parental	D:M:N	D:M:N parental	3C
0.01091	0.95	0	0.0707267	nuclear	fertility	parental	D:M:N	D:M:N parental	3C
0.0254419	0.95	0	0.0908545	diet	fertility	parental	D:M:N	D:M:N parental	3C
0.057365	0.95	0.00527799	0.149585	mito:nuclear	fertility	parental	D:M:N	D:M:N parental	3C
0.0896175	0.95	0.0138602	0.18613	mito:diet	fertility	parental	D:M:N	D:M:N parental	3C
0.0912846	0.95	0.0146756	0.188259	nuclear:diet	fertility	parental	D:M:N	D:M:N parental	3C
0.0746583	0.95	0.00714586	0.166513	mito:nuclear:diet	fertility	parental	D:M:N	D:M:N parental	3C
0.458863	0.95	0.166709	0.65614	mito	development	chronic	D:M:N	D:M:N chronic	3C
0.412028	0.95	0.123845	0.6231	nuclear	development	chronic	D:M:N	D:M:N chronic	3C
0.99197	0.95	0.984699	0.995061	diet	development	chronic	D:M:N	D:M:N chronic	3C
0.289086	0.95	0.0393922	0.530041	sex	development	chronic	D:M:N	D:M:N chronic	3C
0.424692	0.95	0.134873	0.632139	eggs	development	chronic	D:M:N	D:M:N chronic	3C
0.475682	0.95	0.183479	0.667763	mito:nuclear	development	chronic	D:M:N	D:M:N chronic	3C
0.945694	0.95	0.896735	0.966586	mito:diet	development	chronic	D:M:N	D:M:N chronic	3C
0.0388682	0.95	0	0.261387	mito:sex	development	chronic	D:M:N	D:M:N chronic	3C
0.961845	0.95	0.92737	0.976528	nuclear:diet	development	chronic	D:M:N	D:M:N chronic	3C
0.275362	0.95	0.0325827	0.518887	nuclear:sex	development	chronic	D:M:N	D:M:N chronic	3C
0.50495	0.95	0.194243	0.683243	diet:sex	development	chronic	D:M:N	D:M:N chronic	3C
0.897533	0.95	0.806173	0.936886	mito:nuclear:diet	development	chronic	D:M:N	D:M:N chronic	3C
0.20861	0.95	0.00665123	0.461454	mito:nuclear:sex	development	chronic	D:M:N	D:M:N chronic	3C
0.179951	0.95	0	0.417172	mito:diet:sex	development	chronic	D:M:N	D:M:N chronic	3C
0.188891	0.95	0	0.426341	nuclear:diet:sex	development	chronic	D:M:N	D:M:N chronic	3C
0.0930199	0.95	0	0.313837	mito:nuclear:diet:sex	development	chronic	D:M:N	D:M:N chronic	3C
0.219847	0.95	0.0102465	0.47155	mito	development	parental	D:M:N	D:M:N parental	3C
0.113412	0.95	0	0.36522	nuclear	development	parental	D:M:N	D:M:N parental	3C
0.616517	0.95	0.336434	0.758797	diet	development	parental	D:M:N	D:M:N parental	3C
0.015244	0.95	0	0.209071	sex	development	parental	D:M:N	D:M:N parental	3C
0.788816	0.95	0.61515	0.869997	eggs	development	parental	D:M:N	D:M:N parental	3C
0.319524	0.95	0.0563932	0.554141	mito:nuclear	development	parental	D:M:N	D:M:N parental	3C
0.911637	0.95	0.832541	0.945593	mito:diet	development	parental	D:M:N	D:M:N parental	3C
0.01505	0.95	0	0.208499	mito:sex	development	parental	D:M:N	D:M:N parental	3C
0.912038	0.95	0.833293	0.945841	nuclear:diet	development	parental	D:M:N	D:M:N parental	3C
0.000119986	0.95	0	0.0415166	nuclear:sex	development	parental	D:M:N	D:M:N parental	3C
0.165443	0.95	0	0.401856	diet:sex	development	parental	D:M:N	D:M:N parental	3C
0.915175	0.95	0.839179	0.947777	mito:nuclear:diet	development	parental	D:M:N	D:M:N parental	3C
7.99936e-05	0.95	0	0.0269102	mito:nuclear:sex	development	parental	D:M:N	D:M:N parental	3C
0.0266314	0.95	0	0.188589	mito:diet:sex	development	parental	D:M:N	D:M:N parental	3C
0.0042221	0.95	0	0.0561721	nuclear:diet:sex	development	parental	D:M:N	D:M:N parental	3C
0.0339284	0.95	0	0.208381	mito:nuclear:diet:sex	development	parental	D:M:N	D:M:N parental	3C
0.0283194	0.95	0	0.135922	lnRNA	fecundity	chronic	lrRNA	lrRNA chronic	3B
0.388853	0.95	0.223108	0.526909	nuclear	fecundity	chronic	lrRNA	lrRNA chronic	3B
0.804944	0.95	0.725061	0.854872	diet	fecundity	chronic	lrRNA	lrRNA chronic	3B
0.0453081	0.95	0	0.168903	lnRNA:nuclear	fecundity	chronic	lrRNA	lrRNA chronic	3B
0.0447338	0.95	0	0.155519	lnRNA:diet	fecundity	chronic	lrRNA	lrRNA chronic	3B
0.0702762	0.95	0	0.197623	nuclear:diet	fecundity	chronic	lrRNA	lrRNA chronic	3B
0.0600165	0.95	0	0.184099	lnRNA:nuclear:diet	fecundity	chronic	lrRNA	lrRNA chronic	3B
0.0329805	0.95	0	0.144393	lnRNA	fecundity	parental	lrRNA	lrRNA parental	3B
0.373486	0.95	0.207917	0.513725	nuclear	fecundity	parental	lrRNA	lrRNA parental	3B
0.641464	0.95	0.506625	0.730446	diet	fecundity	parental	lrRNA	lrRNA parental	3B
0.0253807	0.95	0	0.133961	lnRNA:nuclear	fecundity	parental	lrRNA	lrRNA parental	3B
0.0243359	0.95	0	0.116251	lnRNA:diet	fecundity	parental	lrRNA	lrRNA parental	3B
0.0382439	0.95	0	0.145681	nuclear:diet	fecundity	parental	lrRNA	lrRNA parental	3B
0.0757338	0.95	0	0.207491	lnRNA:nuclear:diet	fecundity	parental	lrRNA	lrRNA parental	3B
0.086209	0.95	0.00558781	0.223329	lnRNA	progeny	chronic	lrRNA	lrRNA chronic	3B
0.270499	0.95	0.115221	0.421479	nuclear	progeny	chronic	lrRNA	lrRNA chronic	3B
0.788612	0.95	0.702564	0.842605	diet	progeny	chronic	lrRNA	lrRNA chronic	3B
0.109814	0.95	0.0123788	0.256952	lnRNA:nuclear	progeny	chronic	lrRNA	lrRNA chronic	3B
0.113408	0.95	0.00456019	0.253419	lnRNA:diet	progeny	chronic	lrRNA	lrRNA chronic	3B
0.222146	0.95	0.0624783	0.375578	nuclear:diet	progeny	chronic	lrRNA	lrRNA chronic	3B
0.186952	0.95	0.0376459	0.341386	lnRNA:nuclear:diet	progeny	chronic	lrRNA	lrRNA chronic	3B
0.0521091	0.95	0	0.175646	lnRNA	progeny	parental	lrRNA	lrRNA parental	3B
0.0355682	0.95	0	0.149828	nuclear	progeny	parental	lrRNA	lrRNA parental	3B
0.518514	0.95	0.355563	0.633282	diet	progeny	parental	lrRNA	lrRNA parental	3B
0.198771	0.95	0.0595744	0.35469	lnRNA:nuclear	progeny	parental	lrRNA	lrRNA parental	3B
0.124716	0.95	0.008938	0.267235	lnRNA:diet	progeny	parental	lrRNA	lrRNA parental	3B
0.294884	0.95	0.11912	0.445643	nuclear:diet	progeny	parental	lrRNA	lrRNA parental	3B
0.212467	0.95	0.0537905	0.367876	lnRNA:nuclear:diet	progeny	parental	lrRNA	lrRNA parental	3B
0.0925481	0.95	0.00756777	0.23148	lnRNA	fertility	chronic	lrRNA	lrRNA chronic	3B
0.0982325	0.95	0.0091865	0.239632	nuclear	fertility	chronic	lrRNA	lrRNA chronic	3B
0.659994	0.95	0.53051	0.744771	diet	fertility	chronic	lrRNA	lrRNA chronic	3B
0.289156	0.95	0.127705	0.441579	lnRNA:nuclear	fertility	chronic	lrRNA	lrRNA chronic	3B
0.23131	0.95	0.071092	0.382744	lnRNA:diet	fertility	chronic	lrRNA	lrRNA chronic	3B
0.393323	0.95	0.211299	0.533153	nuclear:diet	fertility	chronic	lrRNA	lrRNA chronic	3B
0.364652	0.95	0.179948	0.510188	lnRNA:nuclear:diet	fertility	chronic	lrRNA	lrRNA chronic	3B
0.290363	0.95	0.132739	0.438988	lnRNA	fertility	parental	lrRNA	lrRNA parental	3B
0.546043	0.95	0.395104	0.655896	nuclear	fertility	parental	lrRNA	lrRNA parental	3B
0.516492	0.95	0.3532	0.631648	diet	fertility	parental	lrRNA	lrRNA parental	3B
0.418337	0.95	0.249551	0.554244	lnRNA:nuclear	fertility	parental	lrRNA	lrRNA parental	3B
0.324403	0.95	0.147694	0.470766	lnRNA:diet	fertility	parental	lrRNA	lrRNA parental	3B
0.507003	0.95	0.335247	0.62744	nuclear:diet	fertility	parental	lrRNA	lrRNA parental	3B
0.384615	0.95	0.199582	0.527468	lnRNA:nuclear:diet	fertility	parental	lrRNA	lrRNA parental	3B
0.00211552	0.95	0	0.138622	lnRNA	development	chronic	lrRNA	lrRNA chronic	3B
0.0814902	0.95	0	0.326032	nuclear	development	chronic	lrRNA	lrRNA chronic	3B
0.981447	0.95	0.964656	0.988588	diet	development	chronic	lrRNA	lrRNA chronic	3B
0.0133007	0.95	0	0.203114	sex	development	chronic	lrRNA	lrRNA chronic	3B
0.00215534	0.95	0	0.139217	eggs	development	chronic	lrRNA	lrRNA chronic	3B
0.274332	0.95	0.0320927	0.518042	lnRNA:nuclear	development	chronic	lrRNA	lrRNA chronic	3B
0.734303	0.95	0.517163	0.834901	lnRNA:diet	development	chronic	lrRNA	lrRNA chronic	3B
0.0129891	0.95	0	0.202108	lnRNA:sex	development	chronic	lrRNA	lrRNA chronic	3B
0.915688	0.95	0.840141	0.948093	nuclear:diet	development	chronic	lrRNA	lrRNA chronic	3B
0.0248849	0.95	0	0.233488	nuclear:sex	development	chronic	lrRNA	lrRNA chronic	3B
0.245625	0.95	0	0.480686	diet:sex	development	chronic	lrRNA	lrRNA chronic	3B
0.810206	0.95	0.647143	0.882671	lnRNA:nuclear:diet	development	chronic	lrRNA	lrRNA chronic	3B
0.0138845	0.95	0	0.204958	lnRNA:nuclear:sex	development	chronic	lrRNA	lrRNA chronic	3B
0.0118577	0.95	0	0.129188	lnRNA:diet:sex	development	chronic	lrRNA	lrRNA chronic	3B
0.00691189	0.95	0	0.0914362	nuclear:diet:sex	development	chronic	lrRNA	lrRNA chronic	3B
0.147282	0.95	0	0.381816	lnRNA:nuclear:diet:sex	development	chronic	lrRNA	lrRNA chronic	3B
0.299583	0.95	0.0449591	0.538446	lnRNA	development	parental	lrRNA	lrRNA parental	3B
0.831295	0.95	0.68844	0.896271	nuclear	development	parental	lrRNA	lrRNA parental	3B
0.861866	0.95	0.740237	0.914814	diet	development	parental	lrRNA	lrRNA parental	3B
0.120121	0.95	0	0.372854	sex	development	parental	lrRNA	lrRNA parental	3B
0.690816	0.95	0.457753	0.808721	eggs	development	parental	lrRNA	lrRNA parental	3B
0.768141	0.95	0.580512	0.857157	lnRNA:nuclear	development	parental	lrRNA	lrRNA parental	3B
0.539917	0.95	0.235468	0.707389	lnRNA:diet	development	parental	lrRNA	lrRNA parental	3B
0.0742798	0.95	0	0.316351	lnRNA:sex	development	parental	lrRNA	lrRNA parental	3B
0.859293	0.95	0.735527	0.913219	nuclear:diet	development	parental	lrRNA	lrRNA parental	3B
0.0809161	0.95	0	0.325274	nuclear:sex	development	parental	lrRNA	lrRNA parental	3B
0.157228	0.95	0	0.39292	diet:sex	development	parental	lrRNA	lrRNA parental	3B
0.87381	0.95	0.762186	0.922215	lnRNA:nuclear:diet	development	parental	lrRNA	lrRNA parental	3B
0.100719	0.95	0	0.350257	lnRNA:nuclear:sex	development	parental	lrRNA	lrRNA parental	3B
0.156317	0.95	0	0.391918	lnRNA:diet:sex	development	parental	lrRNA	lrRNA parental	3B
0.0861237	0.95	0	0.303948	nuclear:diet:sex	development	parental	lrRNA	lrRNA parental	3B
0.150527	0.95	0	0.385475	lnRNA:nuclear:diet:sex	development	parental	lrRNA	lrRNA parental	3B
