# Supplementary material for: Mitonuclear interactions shape both direct and parental effects of diet on fitness and involve a SNP in mitoribosomal 16s rRNA
Source: PLoS Biol. 2023 Aug 21;21(8):e3002218. doi: 10.1371/journal.pbio.3002218 (PMC10441796; doi:10.1371/journal.pbio.3002218)
Supplement: S16 Table — (XLSX) [file pbio.3002218.s025.xlsx]

## Sheet: Sheet1
PC	% variance
1	0.5046
2	0.4281
3	0.0078
4	0.0054
5	0.0053
6	0.005
7	0.0047
8	0.0046
9	0.0042
10	0.0041
11	0.004
12	0.004
13	0.0039
14	0.0038
15	0.0036
16	0.0036
17	0.0033
18	0
