# Supplementary material for: Mitonuclear interactions shape both direct and parental effects of diet on fitness and involve a SNP in mitoribosomal 16s rRNA
Source: PLoS Biol. 2023 Aug 21;21(8):e3002218. doi: 10.1371/journal.pbio.3002218 (PMC10441796; doi:10.1371/journal.pbio.3002218)
Supplement: S17 Table — (XLSX) [file pbio.3002218.s026.xlsx]

## Sheet: Sheet1
PC	% variance
1	0.541
2	0.0774
3	0.073
4	0.0521
5	0.0271
6	0.0224
7	0.0198
8	0.0169
9	0.0154
10	0.0149
11	0.0145
12	0.0139
13	0.0123
14	0.0114
15	0.011
16	0.0107
17	0.0102
18	0.0096
19	0.0082
20	0.0077
21	0.0071
22	0.0056
23	0.0053
24	0.0046
25	0.0044
26	0.0034
