# Supplementary material for: Mitonuclear interactions shape both direct and parental effects of diet on fitness and involve a SNP in mitoribosomal 16s rRNA
Source: PLoS Biol. 2023 Aug 21;21(8):e3002218. doi: 10.1371/journal.pbio.3002218 (PMC10441796; doi:10.1371/journal.pbio.3002218)
Supplement: S18 Table — (XLSX) [file pbio.3002218.s027.xlsx]

## Sheet: Sheet1
diet	Nflies	Neggs
mar	10	33
mar	8	39
mar	9	47
mar	9	47
mar	8	52
mar	10	53
mar	9	58
mar	7	59
mar	9	72
sya	8	39
sya	9	48
sya	10	68
sya	10	73
sya	10	74
sya	10	76
sya	10	89
sya	10	90
sya	10	95
