# Supplementary material for: Mitonuclear interactions shape both direct and parental effects of diet on fitness and involve a SNP in mitoribosomal 16s rRNA
Source: PLoS Biol. 2023 Aug 21;21(8):e3002218. doi: 10.1371/journal.pbio.3002218 (PMC10441796; doi:10.1371/journal.pbio.3002218)
Supplement: S19 Table — (XLSX) [file pbio.3002218.s028.xlsx]

## Sheet: Sheet1
mito	nuclear	geno	diet	eggs	cond2	cond	experi	dietCol	geno2	cond3	cond5	calories
a	a	aa1	eaa	148	a a eaa	aa1 eaa	1	2	aa	eaa a a	a a eaa	71.1
a	a	aa1	eaa	160	a a eaa	aa1 eaa	1	2	aa	eaa a a	a a eaa	71.1
a	a	aa1	eaa	165	a a eaa	aa1 eaa	1	2	aa	eaa a a	a a eaa	71.1
a	a	aa1	eaa	194	a a eaa	aa1 eaa	1	2	aa	eaa a a	a a eaa	71.1
a	a	aa1	eaa	217	a a eaa	aa1 eaa	1	2	aa	eaa a a	a a eaa	71.1
a	a	aa1	mar	73	a a mar	aa1 mar	1	4	aa	mar a a	a a mar	166.3
a	a	aa1	mar	27	a a mar	aa1 mar	1	4	aa	mar a a	a a mar	166.3
a	a	aa1	mar	70	a a mar	aa1 mar	1	4	aa	mar a a	a a mar	166.3
a	a	aa1	mar	49	a a mar	aa1 mar	1	4	aa	mar a a	a a mar	166.3
a	a	aa1	mar	48	a a mar	aa1 mar	1	4	aa	mar a a	a a mar	166.3
a	a	aa1	sya	109	a a sya	aa1 sya	1	1	aa	sya a a	a a sya	58.3
a	a	aa1	sya	113	a a sya	aa1 sya	1	1	aa	sya a a	a a sya	58.3
a	a	aa1	sya	153	a a sya	aa1 sya	1	1	aa	sya a a	a a sya	58.3
a	a	aa1	sya	167	a a sya	aa1 sya	1	1	aa	sya a a	a a sya	58.3
a	a	aa1	sya	80	a a sya	aa1 sya	1	1	aa	sya a a	a a sya	58.3
a	a	aa2	eaa	187	a a eaa	aa2 eaa	1	2	aa	eaa a a	a a eaa	71.1
a	a	aa2	eaa	234	a a eaa	aa2 eaa	1	2	aa	eaa a a	a a eaa	71.1
a	a	aa2	eaa	191	a a eaa	aa2 eaa	1	2	aa	eaa a a	a a eaa	71.1
a	a	aa2	eaa	138	a a eaa	aa2 eaa	1	2	aa	eaa a a	a a eaa	71.1
a	a	aa2	eaa	170	a a eaa	aa2 eaa	1	2	aa	eaa a a	a a eaa	71.1
a	a	aa2	mar	31	a a mar	aa2 mar	1	4	aa	mar a a	a a mar	166.3
a	a	aa2	mar	48	a a mar	aa2 mar	1	4	aa	mar a a	a a mar	166.3
a	a	aa2	mar	42	a a mar	aa2 mar	1	4	aa	mar a a	a a mar	166.3
a	a	aa2	mar	59	a a mar	aa2 mar	1	4	aa	mar a a	a a mar	166.3
a	a	aa2	mar	41	a a mar	aa2 mar	1	4	aa	mar a a	a a mar	166.3
a	a	aa2	sya	117	a a sya	aa2 sya	1	1	aa	sya a a	a a sya	58.3
a	a	aa2	sya	149	a a sya	aa2 sya	1	1	aa	sya a a	a a sya	58.3
a	a	aa2	sya	153	a a sya	aa2 sya	1	1	aa	sya a a	a a sya	58.3
a	a	aa2	sya	118	a a sya	aa2 sya	1	1	aa	sya a a	a a sya	58.3
a	a	aa2	sya	73	a a sya	aa2 sya	1	1	aa	sya a a	a a sya	58.3
a	a	aa3	eaa	134	a a eaa	aa3 eaa	1	2	aa	eaa a a	a a eaa	71.1
a	a	aa3	eaa	138	a a eaa	aa3 eaa	1	2	aa	eaa a a	a a eaa	71.1
a	a	aa3	eaa	174	a a eaa	aa3 eaa	1	2	aa	eaa a a	a a eaa	71.1
a	a	aa3	eaa	268	a a eaa	aa3 eaa	1	2	aa	eaa a a	a a eaa	71.1
a	a	aa3	eaa	248	a a eaa	aa3 eaa	1	2	aa	eaa a a	a a eaa	71.1
a	a	aa3	mar	28	a a mar	aa3 mar	1	4	aa	mar a a	a a mar	166.3
a	a	aa3	mar	36	a a mar	aa3 mar	1	4	aa	mar a a	a a mar	166.3
a	a	aa3	mar	55	a a mar	aa3 mar	1	4	aa	mar a a	a a mar	166.3
a	a	aa3	mar	64	a a mar	aa3 mar	1	4	aa	mar a a	a a mar	166.3
a	a	aa3	mar	58	a a mar	aa3 mar	1	4	aa	mar a a	a a mar	166.3
a	a	aa3	sya	82	a a sya	aa3 sya	1	1	aa	sya a a	a a sya	58.3
a	a	aa3	sya	126	a a sya	aa3 sya	1	1	aa	sya a a	a a sya	58.3
a	a	aa3	sya	182	a a sya	aa3 sya	1	1	aa	sya a a	a a sya	58.3
a	a	aa3	sya	139	a a sya	aa3 sya	1	1	aa	sya a a	a a sya	58.3
a	a	aa3	sya	129	a a sya	aa3 sya	1	1	aa	sya a a	a a sya	58.3
a	b	ab1	eaa	129	a b eaa	ab1 eaa	1	2	ab	eaa a b	a b eaa	71.1
a	b	ab1	eaa	123	a b eaa	ab1 eaa	1	2	ab	eaa a b	a b eaa	71.1
a	b	ab1	eaa	155	a b eaa	ab1 eaa	1	2	ab	eaa a b	a b eaa	71.1
a	b	ab1	eaa	130	a b eaa	ab1 eaa	1	2	ab	eaa a b	a b eaa	71.1
a	b	ab1	eaa	167	a b eaa	ab1 eaa	1	2	ab	eaa a b	a b eaa	71.1
a	b	ab1	mar	56	a b mar	ab1 mar	1	4	ab	mar a b	a b mar	166.3
a	b	ab1	mar	39	a b mar	ab1 mar	1	4	ab	mar a b	a b mar	166.3
a	b	ab1	mar	48	a b mar	ab1 mar	1	4	ab	mar a b	a b mar	166.3
a	b	ab1	mar	59	a b mar	ab1 mar	1	4	ab	mar a b	a b mar	166.3
a	b	ab1	mar	47	a b mar	ab1 mar	1	4	ab	mar a b	a b mar	166.3
a	b	ab1	sya	65	a b sya	ab1 sya	1	1	ab	sya a b	a b sya	58.3
a	b	ab1	sya	63	a b sya	ab1 sya	1	1	ab	sya a b	a b sya	58.3
a	b	ab1	sya	77	a b sya	ab1 sya	1	1	ab	sya a b	a b sya	58.3
a	b	ab1	sya	89	a b sya	ab1 sya	1	1	ab	sya a b	a b sya	58.3
a	b	ab1	sya	112	a b sya	ab1 sya	1	1	ab	sya a b	a b sya	58.3
a	b	ab2	eaa	151	a b eaa	ab2 eaa	1	2	ab	eaa a b	a b eaa	71.1
a	b	ab2	eaa	97	a b eaa	ab2 eaa	1	2	ab	eaa a b	a b eaa	71.1
a	b	ab2	eaa	116	a b eaa	ab2 eaa	1	2	ab	eaa a b	a b eaa	71.1
a	b	ab2	eaa	181	a b eaa	ab2 eaa	1	2	ab	eaa a b	a b eaa	71.1
a	b	ab2	eaa	172	a b eaa	ab2 eaa	1	2	ab	eaa a b	a b eaa	71.1
a	b	ab2	mar	36	a b mar	ab2 mar	1	4	ab	mar a b	a b mar	166.3
a	b	ab2	mar	39	a b mar	ab2 mar	1	4	ab	mar a b	a b mar	166.3
a	b	ab2	mar	50	a b mar	ab2 mar	1	4	ab	mar a b	a b mar	166.3
a	b	ab2	mar	55	a b mar	ab2 mar	1	4	ab	mar a b	a b mar	166.3
a	b	ab2	mar	36	a b mar	ab2 mar	1	4	ab	mar a b	a b mar	166.3
a	b	ab2	sya	64	a b sya	ab2 sya	1	1	ab	sya a b	a b sya	58.3
a	b	ab2	sya	76	a b sya	ab2 sya	1	1	ab	sya a b	a b sya	58.3
a	b	ab2	sya	91	a b sya	ab2 sya	1	1	ab	sya a b	a b sya	58.3
a	b	ab2	sya	105	a b sya	ab2 sya	1	1	ab	sya a b	a b sya	58.3
a	b	ab2	sya	92	a b sya	ab2 sya	1	1	ab	sya a b	a b sya	58.3
a	b	ab3	eaa	119	a b eaa	ab3 eaa	1	2	ab	eaa a b	a b eaa	71.1
a	b	ab3	eaa	121	a b eaa	ab3 eaa	1	2	ab	eaa a b	a b eaa	71.1
a	b	ab3	eaa	174	a b eaa	ab3 eaa	1	2	ab	eaa a b	a b eaa	71.1
a	b	ab3	eaa	119	a b eaa	ab3 eaa	1	2	ab	eaa a b	a b eaa	71.1
a	b	ab3	eaa	174	a b eaa	ab3 eaa	1	2	ab	eaa a b	a b eaa	71.1
a	b	ab3	mar	29	a b mar	ab3 mar	1	4	ab	mar a b	a b mar	166.3
a	b	ab3	mar	41	a b mar	ab3 mar	1	4	ab	mar a b	a b mar	166.3
a	b	ab3	mar	24	a b mar	ab3 mar	1	4	ab	mar a b	a b mar	166.3
a	b	ab3	mar	66	a b mar	ab3 mar	1	4	ab	mar a b	a b mar	166.3
a	b	ab3	mar	13	a b mar	ab3 mar	1	4	ab	mar a b	a b mar	166.3
a	b	ab3	sya	184	a b sya	ab3 sya	1	1	ab	sya a b	a b sya	58.3
a	b	ab3	sya	86	a b sya	ab3 sya	1	1	ab	sya a b	a b sya	58.3
a	b	ab3	sya	133	a b sya	ab3 sya	1	1	ab	sya a b	a b sya	58.3
a	b	ab3	sya	70	a b sya	ab3 sya	1	1	ab	sya a b	a b sya	58.3
a	b	ab3	sya	124	a b sya	ab3 sya	1	1	ab	sya a b	a b sya	58.3
b	a	ba1	eaa	179	b a eaa	ba1 eaa	1	2	ba	eaa b a	b a eaa	71.1
b	a	ba1	eaa	314	b a eaa	ba1 eaa	1	2	ba	eaa b a	b a eaa	71.1
b	a	ba1	eaa	179	b a eaa	ba1 eaa	1	2	ba	eaa b a	b a eaa	71.1
b	a	ba1	eaa	219	b a eaa	ba1 eaa	1	2	ba	eaa b a	b a eaa	71.1
b	a	ba1	eaa	133	b a eaa	ba1 eaa	1	2	ba	eaa b a	b a eaa	71.1
b	a	ba1	mar	52	b a mar	ba1 mar	1	4	ba	mar b a	b a mar	166.3
b	a	ba1	mar	96	b a mar	ba1 mar	1	4	ba	mar b a	b a mar	166.3
b	a	ba1	mar	78	b a mar	ba1 mar	1	4	ba	mar b a	b a mar	166.3
b	a	ba1	mar	61	b a mar	ba1 mar	1	4	ba	mar b a	b a mar	166.3
b	a	ba1	mar	35	b a mar	ba1 mar	1	4	ba	mar b a	b a mar	166.3
b	a	ba1	sya	92	b a sya	ba1 sya	1	1	ba	sya b a	b a sya	58.3
b	a	ba1	sya	98	b a sya	ba1 sya	1	1	ba	sya b a	b a sya	58.3
b	a	ba1	sya	64	b a sya	ba1 sya	1	1	ba	sya b a	b a sya	58.3
b	a	ba1	sya	137	b a sya	ba1 sya	1	1	ba	sya b a	b a sya	58.3
b	a	ba1	sya	130	b a sya	ba1 sya	1	1	ba	sya b a	b a sya	58.3
b	a	ba2	eaa	93	b a eaa	ba2 eaa	1	2	ba	eaa b a	b a eaa	71.1
b	a	ba2	eaa	188	b a eaa	ba2 eaa	1	2	ba	eaa b a	b a eaa	71.1
b	a	ba2	eaa	140	b a eaa	ba2 eaa	1	2	ba	eaa b a	b a eaa	71.1
b	a	ba2	eaa	201	b a eaa	ba2 eaa	1	2	ba	eaa b a	b a eaa	71.1
b	a	ba2	eaa	96	b a eaa	ba2 eaa	1	2	ba	eaa b a	b a eaa	71.1
b	a	ba2	mar	54	b a mar	ba2 mar	1	4	ba	mar b a	b a mar	166.3
b	a	ba2	mar	63	b a mar	ba2 mar	1	4	ba	mar b a	b a mar	166.3
b	a	ba2	mar	48	b a mar	ba2 mar	1	4	ba	mar b a	b a mar	166.3
b	a	ba2	mar	60	b a mar	ba2 mar	1	4	ba	mar b a	b a mar	166.3
b	a	ba2	mar	38	b a mar	ba2 mar	1	4	ba	mar b a	b a mar	166.3
b	a	ba2	sya	66	b a sya	ba2 sya	1	1	ba	sya b a	b a sya	58.3
b	a	ba2	sya	97	b a sya	ba2 sya	1	1	ba	sya b a	b a sya	58.3
b	a	ba2	sya	59	b a sya	ba2 sya	1	1	ba	sya b a	b a sya	58.3
b	a	ba2	sya	69	b a sya	ba2 sya	1	1	ba	sya b a	b a sya	58.3
b	a	ba2	sya	81	b a sya	ba2 sya	1	1	ba	sya b a	b a sya	58.3
b	a	ba3	eaa	186	b a eaa	ba3 eaa	1	2	ba	eaa b a	b a eaa	71.1
b	a	ba3	eaa	244	b a eaa	ba3 eaa	1	2	ba	eaa b a	b a eaa	71.1
b	a	ba3	eaa	198	b a eaa	ba3 eaa	1	2	ba	eaa b a	b a eaa	71.1
b	a	ba3	eaa	187	b a eaa	ba3 eaa	1	2	ba	eaa b a	b a eaa	71.1
b	a	ba3	eaa	260	b a eaa	ba3 eaa	1	2	ba	eaa b a	b a eaa	71.1
b	a	ba3	mar	60	b a mar	ba3 mar	1	4	ba	mar b a	b a mar	166.3
b	a	ba3	mar	94	b a mar	ba3 mar	1	4	ba	mar b a	b a mar	166.3
b	a	ba3	mar	44	b a mar	ba3 mar	1	4	ba	mar b a	b a mar	166.3
b	a	ba3	mar	83	b a mar	ba3 mar	1	4	ba	mar b a	b a mar	166.3
b	a	ba3	mar	71	b a mar	ba3 mar	1	4	ba	mar b a	b a mar	166.3
b	a	ba3	sya	143	b a sya	ba3 sya	1	1	ba	sya b a	b a sya	58.3
b	a	ba3	sya	161	b a sya	ba3 sya	1	1	ba	sya b a	b a sya	58.3
b	a	ba3	sya	119	b a sya	ba3 sya	1	1	ba	sya b a	b a sya	58.3
b	a	ba3	sya	122	b a sya	ba3 sya	1	1	ba	sya b a	b a sya	58.3
b	a	ba3	sya	95	b a sya	ba3 sya	1	1	ba	sya b a	b a sya	58.3
b	b	bb1	eaa	168	b b eaa	bb1 eaa	1	2	bb	eaa b b	b b eaa	71.1
b	b	bb1	eaa	157	b b eaa	bb1 eaa	1	2	bb	eaa b b	b b eaa	71.1
b	b	bb1	eaa	168	b b eaa	bb1 eaa	1	2	bb	eaa b b	b b eaa	71.1
b	b	bb1	eaa	143	b b eaa	bb1 eaa	1	2	bb	eaa b b	b b eaa	71.1
b	b	bb1	eaa	156	b b eaa	bb1 eaa	1	2	bb	eaa b b	b b eaa	71.1
b	b	bb1	mar	38	b b mar	bb1 mar	1	4	bb	mar b b	b b mar	166.3
b	b	bb1	mar	26	b b mar	bb1 mar	1	4	bb	mar b b	b b mar	166.3
b	b	bb1	mar	29	b b mar	bb1 mar	1	4	bb	mar b b	b b mar	166.3
b	b	bb1	mar	24	b b mar	bb1 mar	1	4	bb	mar b b	b b mar	166.3
b	b	bb1	mar	25	b b mar	bb1 mar	1	4	bb	mar b b	b b mar	166.3
b	b	bb1	sya	74	b b sya	bb1 sya	1	1	bb	sya b b	b b sya	58.3
b	b	bb1	sya	153	b b sya	bb1 sya	1	1	bb	sya b b	b b sya	58.3
b	b	bb1	sya	96	b b sya	bb1 sya	1	1	bb	sya b b	b b sya	58.3
b	b	bb1	sya	109	b b sya	bb1 sya	1	1	bb	sya b b	b b sya	58.3
b	b	bb1	sya	119	b b sya	bb1 sya	1	1	bb	sya b b	b b sya	58.3
b	b	bb2	eaa	132	b b eaa	bb2 eaa	1	2	bb	eaa b b	b b eaa	71.1
b	b	bb2	eaa	118	b b eaa	bb2 eaa	1	2	bb	eaa b b	b b eaa	71.1
b	b	bb2	eaa	146	b b eaa	bb2 eaa	1	2	bb	eaa b b	b b eaa	71.1
b	b	bb2	eaa	165	b b eaa	bb2 eaa	1	2	bb	eaa b b	b b eaa	71.1
b	b	bb2	eaa	191	b b eaa	bb2 eaa	1	2	bb	eaa b b	b b eaa	71.1
b	b	bb2	mar	65	b b mar	bb2 mar	1	4	bb	mar b b	b b mar	166.3
b	b	bb2	mar	62	b b mar	bb2 mar	1	4	bb	mar b b	b b mar	166.3
b	b	bb2	mar	47	b b mar	bb2 mar	1	4	bb	mar b b	b b mar	166.3
b	b	bb2	mar	23	b b mar	bb2 mar	1	4	bb	mar b b	b b mar	166.3
b	b	bb2	mar	52	b b mar	bb2 mar	1	4	bb	mar b b	b b mar	166.3
b	b	bb2	sya	115	b b sya	bb2 sya	1	1	bb	sya b b	b b sya	58.3
b	b	bb2	sya	98	b b sya	bb2 sya	1	1	bb	sya b b	b b sya	58.3
b	b	bb2	sya	95	b b sya	bb2 sya	1	1	bb	sya b b	b b sya	58.3
b	b	bb2	sya	105	b b sya	bb2 sya	1	1	bb	sya b b	b b sya	58.3
b	b	bb2	sya	124	b b sya	bb2 sya	1	1	bb	sya b b	b b sya	58.3
b	b	bb3	eaa	194	b b eaa	bb3 eaa	1	2	bb	eaa b b	b b eaa	71.1
b	b	bb3	eaa	129	b b eaa	bb3 eaa	1	2	bb	eaa b b	b b eaa	71.1
b	b	bb3	eaa	75	b b eaa	bb3 eaa	1	2	bb	eaa b b	b b eaa	71.1
b	b	bb3	eaa	143	b b eaa	bb3 eaa	1	2	bb	eaa b b	b b eaa	71.1
b	b	bb3	eaa	74	b b eaa	bb3 eaa	1	2	bb	eaa b b	b b eaa	71.1
b	b	bb3	mar	31	b b mar	bb3 mar	1	4	bb	mar b b	b b mar	166.3
b	b	bb3	mar	18	b b mar	bb3 mar	1	4	bb	mar b b	b b mar	166.3
b	b	bb3	mar	41	b b mar	bb3 mar	1	4	bb	mar b b	b b mar	166.3
b	b	bb3	mar	28	b b mar	bb3 mar	1	4	bb	mar b b	b b mar	166.3
b	b	bb3	mar	37	b b mar	bb3 mar	1	4	bb	mar b b	b b mar	166.3
b	b	bb3	sya	88	b b sya	bb3 sya	1	1	bb	sya b b	b b sya	58.3
b	b	bb3	sya	106	b b sya	bb3 sya	1	1	bb	sya b b	b b sya	58.3
b	b	bb3	sya	138	b b sya	bb3 sya	1	1	bb	sya b b	b b sya	58.3
b	b	bb3	sya	144	b b sya	bb3 sya	1	1	bb	sya b b	b b sya	58.3
b	b	bb3	sya	114	b b sya	bb3 sya	1	1	bb	sya b b	b b sya	58.3
a	a	aa1	sya	131	a a sya	aa1 sya	2	1	aa	sya a a	a a sya	58.3
a	a	aa1	eaa	65	a a eaa	aa1 eaa	2	2	aa	eaa a a	a a eaa	71.1
a	a	aa1	mar	9	a a mar	aa1 mar	2	4	aa	mar a a	a a mar	166.3
a	a	aa2	sya	136	a a sya	aa2 sya	2	1	aa	sya a a	a a sya	58.3
a	a	aa2	eaa	129	a a eaa	aa2 eaa	2	2	aa	eaa a a	a a eaa	71.1
a	a	aa2	mar	61	a a mar	aa2 mar	2	4	aa	mar a a	a a mar	166.3
a	a	aa3	sya	121	a a sya	aa3 sya	2	1	aa	sya a a	a a sya	58.3
a	a	aa3	eaa	154	a a eaa	aa3 eaa	2	2	aa	eaa a a	a a eaa	71.1
a	a	aa3	mar	52	a a mar	aa3 mar	2	4	aa	mar a a	a a mar	166.3
a	b	ab1	sya	125	a b sya	ab1 sya	2	1	ab	sya a b	a b sya	58.3
a	b	ab1	eaa	98	a b eaa	ab1 eaa	2	2	ab	eaa a b	a b eaa	71.1
a	b	ab1	mar	23	a b mar	ab1 mar	2	4	ab	mar a b	a b mar	166.3
a	b	ab2	sya	72	a b sya	ab2 sya	2	1	ab	sya a b	a b sya	58.3
a	b	ab2	eaa	116	a b eaa	ab2 eaa	2	2	ab	eaa a b	a b eaa	71.1
a	b	ab2	mar	14	a b mar	ab2 mar	2	4	ab	mar a b	a b mar	166.3
a	b	ab3	sya	79	a b sya	ab3 sya	2	1	ab	sya a b	a b sya	58.3
a	b	ab3	eaa	147	a b eaa	ab3 eaa	2	2	ab	eaa a b	a b eaa	71.1
a	b	ab3	mar	16	a b mar	ab3 mar	2	4	ab	mar a b	a b mar	166.3
b	a	ba1	sya	97	b a sya	ba1 sya	2	1	ba	sya b a	b a sya	58.3
b	a	ba1	eaa	166	b a eaa	ba1 eaa	2	2	ba	eaa b a	b a eaa	71.1
b	a	ba1	mar	23	b a mar	ba1 mar	2	4	ba	mar b a	b a mar	166.3
b	a	ba2	sya	85	b a sya	ba2 sya	2	1	ba	sya b a	b a sya	58.3
b	a	ba2	eaa	64	b a eaa	ba2 eaa	2	2	ba	eaa b a	b a eaa	71.1
b	a	ba3	sya	78	b a sya	ba3 sya	2	1	ba	sya b a	b a sya	58.3
b	a	ba3	eaa	184	b a eaa	ba3 eaa	2	2	ba	eaa b a	b a eaa	71.1
b	a	ba3	mar	44	b a mar	ba3 mar	2	4	ba	mar b a	b a mar	166.3
b	b	bb1	sya	95	b b sya	bb1 sya	2	1	bb	sya b b	b b sya	58.3
b	b	bb1	eaa	113	b b eaa	bb1 eaa	2	2	bb	eaa b b	b b eaa	71.1
b	b	bb1	mar	24	b b mar	bb1 mar	2	4	bb	mar b b	b b mar	166.3
b	b	bb2	sya	94	b b sya	bb2 sya	2	1	bb	sya b b	b b sya	58.3
b	b	bb2	eaa	101	b b eaa	bb2 eaa	2	2	bb	eaa b b	b b eaa	71.1
b	b	bb2	mar	32	b b mar	bb2 mar	2	4	bb	mar b b	b b mar	166.3
b	b	bb3	sya	91	b b sya	bb3 sya	2	1	bb	sya b b	b b sya	58.3
b	b	bb3	eaa	78	b b eaa	bb3 eaa	2	2	bb	eaa b b	b b eaa	71.1
b	b	bb3	mar	41	b b mar	bb3 mar	2	4	bb	mar b b	b b mar	166.3
a	a	aa1	sya	187	a a sya	aa1 sya	2	1	aa	sya a a	a a sya	58.3
a	a	aa1	eaa	112	a a eaa	aa1 eaa	2	2	aa	eaa a a	a a eaa	71.1
a	a	aa1	mar	61	a a mar	aa1 mar	2	4	aa	mar a a	a a mar	166.3
a	a	aa2	sya	110	a a sya	aa2 sya	2	1	aa	sya a a	a a sya	58.3
a	a	aa2	eaa	177	a a eaa	aa2 eaa	2	2	aa	eaa a a	a a eaa	71.1
a	a	aa2	mar	53	a a mar	aa2 mar	2	4	aa	mar a a	a a mar	166.3
a	a	aa3	sya	168	a a sya	aa3 sya	2	1	aa	sya a a	a a sya	58.3
a	a	aa3	eaa	216	a a eaa	aa3 eaa	2	2	aa	eaa a a	a a eaa	71.1
a	a	aa3	mar	12	a a mar	aa3 mar	2	4	aa	mar a a	a a mar	166.3
a	b	ab1	sya	107	a b sya	ab1 sya	2	1	ab	sya a b	a b sya	58.3
a	b	ab1	eaa	141	a b eaa	ab1 eaa	2	2	ab	eaa a b	a b eaa	71.1
a	b	ab1	mar	11	a b mar	ab1 mar	2	4	ab	mar a b	a b mar	166.3
a	b	ab2	sya	162	a b sya	ab2 sya	2	1	ab	sya a b	a b sya	58.3
a	b	ab2	eaa	84	a b eaa	ab2 eaa	2	2	ab	eaa a b	a b eaa	71.1
a	b	ab2	mar	20	a b mar	ab2 mar	2	4	ab	mar a b	a b mar	166.3
a	b	ab3	sya	91	a b sya	ab3 sya	2	1	ab	sya a b	a b sya	58.3
a	b	ab3	eaa	112	a b eaa	ab3 eaa	2	2	ab	eaa a b	a b eaa	71.1
a	b	ab3	mar	22	a b mar	ab3 mar	2	4	ab	mar a b	a b mar	166.3
b	a	ba1	sya	130	b a sya	ba1 sya	2	1	ba	sya b a	b a sya	58.3
b	a	ba1	eaa	128	b a eaa	ba1 eaa	2	2	ba	eaa b a	b a eaa	71.1
b	a	ba1	mar	34	b a mar	ba1 mar	2	4	ba	mar b a	b a mar	166.3
b	a	ba2	sya	136	b a sya	ba2 sya	2	1	ba	sya b a	b a sya	58.3
b	a	ba2	mar	42	b a mar	ba2 mar	2	4	ba	mar b a	b a mar	166.3
b	a	ba3	sya	153	b a sya	ba3 sya	2	1	ba	sya b a	b a sya	58.3
b	a	ba3	eaa	150	b a eaa	ba3 eaa	2	2	ba	eaa b a	b a eaa	71.1
b	a	ba3	mar	31	b a mar	ba3 mar	2	4	ba	mar b a	b a mar	166.3
b	b	bb1	sya	92	b b sya	bb1 sya	2	1	bb	sya b b	b b sya	58.3
b	b	bb1	eaa	82	b b eaa	bb1 eaa	2	2	bb	eaa b b	b b eaa	71.1
b	b	bb1	mar	26	b b mar	bb1 mar	2	4	bb	mar b b	b b mar	166.3
b	b	bb2	sya	139	b b sya	bb2 sya	2	1	bb	sya b b	b b sya	58.3
b	b	bb2	eaa	126	b b eaa	bb2 eaa	2	2	bb	eaa b b	b b eaa	71.1
b	b	bb2	mar	20	b b mar	bb2 mar	2	4	bb	mar b b	b b mar	166.3
b	b	bb3	sya	97	b b sya	bb3 sya	2	1	bb	sya b b	b b sya	58.3
b	b	bb3	eaa	91	b b eaa	bb3 eaa	2	2	bb	eaa b b	b b eaa	71.1
b	b	bb3	mar	34	b b mar	bb3 mar	2	4	bb	mar b b	b b mar	166.3
a	a	aa1	sya	143	a a sya	aa1 sya	2	1	aa	sya a a	a a sya	58.3
a	a	aa1	eaa	199	a a eaa	aa1 eaa	2	2	aa	eaa a a	a a eaa	71.1
a	a	aa1	mar	65	a a mar	aa1 mar	2	4	aa	mar a a	a a mar	166.3
a	a	aa2	sya	176	a a sya	aa2 sya	2	1	aa	sya a a	a a sya	58.3
a	a	aa2	eaa	168	a a eaa	aa2 eaa	2	2	aa	eaa a a	a a eaa	71.1
a	a	aa2	mar	47	a a mar	aa2 mar	2	4	aa	mar a a	a a mar	166.3
a	a	aa3	sya	153	a a sya	aa3 sya	2	1	aa	sya a a	a a sya	58.3
a	a	aa3	eaa	192	a a eaa	aa3 eaa	2	2	aa	eaa a a	a a eaa	71.1
a	a	aa3	mar	73	a a mar	aa3 mar	2	4	aa	mar a a	a a mar	166.3
a	b	ab1	sya	114	a b sya	ab1 sya	2	1	ab	sya a b	a b sya	58.3
a	b	ab1	eaa	85	a b eaa	ab1 eaa	2	2	ab	eaa a b	a b eaa	71.1
a	b	ab1	mar	24	a b mar	ab1 mar	2	4	ab	mar a b	a b mar	166.3
a	b	ab2	sya	89	a b sya	ab2 sya	2	1	ab	sya a b	a b sya	58.3
a	b	ab2	eaa	93	a b eaa	ab2 eaa	2	2	ab	eaa a b	a b eaa	71.1
a	b	ab2	mar	30	a b mar	ab2 mar	2	4	ab	mar a b	a b mar	166.3
a	b	ab3	sya	103	a b sya	ab3 sya	2	1	ab	sya a b	a b sya	58.3
a	b	ab3	eaa	93	a b eaa	ab3 eaa	2	2	ab	eaa a b	a b eaa	71.1
a	b	ab3	mar	25	a b mar	ab3 mar	2	4	ab	mar a b	a b mar	166.3
b	a	ba3	sya	117	b a sya	ba3 sya	2	1	ba	sya b a	b a sya	58.3
b	a	ba3	eaa	198	b a eaa	ba3 eaa	2	2	ba	eaa b a	b a eaa	71.1
b	a	ba3	mar	44	b a mar	ba3 mar	2	4	ba	mar b a	b a mar	166.3
b	b	bb1	sya	94	b b sya	bb1 sya	2	1	bb	sya b b	b b sya	58.3
b	b	bb1	eaa	169	b b eaa	bb1 eaa	2	2	bb	eaa b b	b b eaa	71.1
b	b	bb1	mar	44	b b mar	bb1 mar	2	4	bb	mar b b	b b mar	166.3
b	b	bb2	sya	74	b b sya	bb2 sya	2	1	bb	sya b b	b b sya	58.3
b	b	bb2	eaa	130	b b eaa	bb2 eaa	2	2	bb	eaa b b	b b eaa	71.1
b	b	bb2	mar	19	b b mar	bb2 mar	2	4	bb	mar b b	b b mar	166.3
b	b	bb3	sya	113	b b sya	bb3 sya	2	1	bb	sya b b	b b sya	58.3
b	b	bb3	eaa	114	b b eaa	bb3 eaa	2	2	bb	eaa b b	b b eaa	71.1
b	b	bb3	mar	15	b b mar	bb3 mar	2	4	bb	mar b b	b b mar	166.3
a	a	aa1	sya	195	a a sya	aa1 sya	2	1	aa	sya a a	a a sya	58.3
a	a	aa1	eaa	141	a a eaa	aa1 eaa	2	2	aa	eaa a a	a a eaa	71.1
a	a	aa1	mar	43	a a mar	aa1 mar	2	4	aa	mar a a	a a mar	166.3
a	a	aa2	sya	160	a a sya	aa2 sya	2	1	aa	sya a a	a a sya	58.3
a	a	aa2	eaa	244	a a eaa	aa2 eaa	2	2	aa	eaa a a	a a eaa	71.1
a	a	aa2	mar	34	a a mar	aa2 mar	2	4	aa	mar a a	a a mar	166.3
a	a	aa3	sya	132	a a sya	aa3 sya	2	1	aa	sya a a	a a sya	58.3
a	a	aa3	eaa	207	a a eaa	aa3 eaa	2	2	aa	eaa a a	a a eaa	71.1
a	a	aa3	mar	35	a a mar	aa3 mar	2	4	aa	mar a a	a a mar	166.3
a	b	ab1	sya	135	a b sya	ab1 sya	2	1	ab	sya a b	a b sya	58.3
a	b	ab1	eaa	78	a b eaa	ab1 eaa	2	2	ab	eaa a b	a b eaa	71.1
a	b	ab1	mar	18	a b mar	ab1 mar	2	4	ab	mar a b	a b mar	166.3
a	b	ab2	sya	116	a b sya	ab2 sya	2	1	ab	sya a b	a b sya	58.3
a	b	ab2	eaa	77	a b eaa	ab2 eaa	2	2	ab	eaa a b	a b eaa	71.1
a	b	ab2	mar	33	a b mar	ab2 mar	2	4	ab	mar a b	a b mar	166.3
a	b	ab3	sya	77	a b sya	ab3 sya	2	1	ab	sya a b	a b sya	58.3
a	b	ab3	eaa	111	a b eaa	ab3 eaa	2	2	ab	eaa a b	a b eaa	71.1
a	b	ab3	mar	37	a b mar	ab3 mar	2	4	ab	mar a b	a b mar	166.3
b	a	ba3	sya	139	b a sya	ba3 sya	2	1	ba	sya b a	b a sya	58.3
b	a	ba3	eaa	202	b a eaa	ba3 eaa	2	2	ba	eaa b a	b a eaa	71.1
b	a	ba3	mar	69	b a mar	ba3 mar	2	4	ba	mar b a	b a mar	166.3
b	b	bb1	sya	124	b b sya	bb1 sya	2	1	bb	sya b b	b b sya	58.3
b	b	bb1	eaa	88	b b eaa	bb1 eaa	2	2	bb	eaa b b	b b eaa	71.1
b	b	bb1	mar	33	b b mar	bb1 mar	2	4	bb	mar b b	b b mar	166.3
b	b	bb2	sya	81	b b sya	bb2 sya	2	1	bb	sya b b	b b sya	58.3
b	b	bb2	eaa	57	b b eaa	bb2 eaa	2	2	bb	eaa b b	b b eaa	71.1
b	b	bb2	mar	28	b b mar	bb2 mar	2	4	bb	mar b b	b b mar	166.3
b	b	bb3	sya	104	b b sya	bb3 sya	2	1	bb	sya b b	b b sya	58.3
b	b	bb3	eaa	69	b b eaa	bb3 eaa	2	2	bb	eaa b b	b b eaa	71.1
b	b	bb3	mar	16	b b mar	bb3 mar	2	4	bb	mar b b	b b mar	166.3
a	a	aa1	sya	135	a a sya	aa1 sya	2	1	aa	sya a a	a a sya	58.3
a	a	aa1	eaa	157	a a eaa	aa1 eaa	2	2	aa	eaa a a	a a eaa	71.1
a	a	aa1	mar	69	a a mar	aa1 mar	2	4	aa	mar a a	a a mar	166.3
a	a	aa2	sya	148	a a sya	aa2 sya	2	1	aa	sya a a	a a sya	58.3
a	a	aa2	eaa	197	a a eaa	aa2 eaa	2	2	aa	eaa a a	a a eaa	71.1
a	a	aa2	mar	57	a a mar	aa2 mar	2	4	aa	mar a a	a a mar	166.3
a	a	aa3	sya	147	a a sya	aa3 sya	2	1	aa	sya a a	a a sya	58.3
a	a	aa3	eaa	216	a a eaa	aa3 eaa	2	2	aa	eaa a a	a a eaa	71.1
a	a	aa3	mar	72	a a mar	aa3 mar	2	4	aa	mar a a	a a mar	166.3
a	b	ab1	sya	107	a b sya	ab1 sya	2	1	ab	sya a b	a b sya	58.3
a	b	ab1	eaa	124	a b eaa	ab1 eaa	2	2	ab	eaa a b	a b eaa	71.1
a	b	ab1	mar	35	a b mar	ab1 mar	2	4	ab	mar a b	a b mar	166.3
a	b	ab2	sya	75	a b sya	ab2 sya	2	1	ab	sya a b	a b sya	58.3
a	b	ab2	eaa	133	a b eaa	ab2 eaa	2	2	ab	eaa a b	a b eaa	71.1
a	b	ab2	mar	41	a b mar	ab2 mar	2	4	ab	mar a b	a b mar	166.3
a	b	ab3	sya	117	a b sya	ab3 sya	2	1	ab	sya a b	a b sya	58.3
a	b	ab3	eaa	112	a b eaa	ab3 eaa	2	2	ab	eaa a b	a b eaa	71.1
a	b	ab3	mar	45	a b mar	ab3 mar	2	4	ab	mar a b	a b mar	166.3
b	a	ba3	sya	156	b a sya	ba3 sya	2	1	ba	sya b a	b a sya	58.3
b	a	ba3	eaa	178	b a eaa	ba3 eaa	2	2	ba	eaa b a	b a eaa	71.1
b	a	ba3	mar	73	b a mar	ba3 mar	2	4	ba	mar b a	b a mar	166.3
b	b	bb1	sya	142	b b sya	bb1 sya	2	1	bb	sya b b	b b sya	58.3
b	b	bb1	eaa	182	b b eaa	bb1 eaa	2	2	bb	eaa b b	b b eaa	71.1
b	b	bb1	mar	33	b b mar	bb1 mar	2	4	bb	mar b b	b b mar	166.3
b	b	bb2	sya	78	b b sya	bb2 sya	2	1	bb	sya b b	b b sya	58.3
b	b	bb2	eaa	92	b b eaa	bb2 eaa	2	2	bb	eaa b b	b b eaa	71.1
b	b	bb2	mar	36	b b mar	bb2 mar	2	4	bb	mar b b	b b mar	166.3
b	b	bb3	sya	103	b b sya	bb3 sya	2	1	bb	sya b b	b b sya	58.3
b	b	bb3	eaa	91	b b eaa	bb3 eaa	2	2	bb	eaa b b	b b eaa	71.1
b	b	bb3	mar	21	b b mar	bb3 mar	2	4	bb	mar b b	b b mar	166.3
b	b	bb3	mar	17	b b mar	bb3 mar	3	4	bb	mar b b	b b mar	166.3
b	b	bb3	mar	15	b b mar	bb3 mar	3	4	bb	mar b b	b b mar	166.3
b	b	bb3	mar	9	b b mar	bb3 mar	3	4	bb	mar b b	b b mar	166.3
b	b	bb3	mar	13	b b mar	bb3 mar	3	4	bb	mar b b	b b mar	166.3
a	b	ab2	sya	60	a b sya	ab2 sya	3	1	ab	sya a b	a b sya	58.3
a	b	ab2	sya	118	a b sya	ab2 sya	3	1	ab	sya a b	a b sya	58.3
a	b	ab2	sya	103	a b sya	ab2 sya	3	1	ab	sya a b	a b sya	58.3
a	b	ab2	sya	126	a b sya	ab2 sya	3	1	ab	sya a b	a b sya	58.3
a	b	ab2	sya	85	a b sya	ab2 sya	3	1	ab	sya a b	a b sya	58.3
b	a	ba1	eaa	167	b a eaa	ba1 eaa	3	2	ba	eaa b a	b a eaa	71.1
b	a	ba1	eaa	140	b a eaa	ba1 eaa	3	2	ba	eaa b a	b a eaa	71.1
b	a	ba1	eaa	145	b a eaa	ba1 eaa	3	2	ba	eaa b a	b a eaa	71.1
b	a	ba1	eaa	107	b a eaa	ba1 eaa	3	2	ba	eaa b a	b a eaa	71.1
b	b	bb1	eaa	59	b b eaa	bb1 eaa	3	2	bb	eaa b b	b b eaa	71.1
b	b	bb1	eaa	55	b b eaa	bb1 eaa	3	2	bb	eaa b b	b b eaa	71.1
b	b	bb1	eaa	84	b b eaa	bb1 eaa	3	2	bb	eaa b b	b b eaa	71.1
b	b	bb1	eaa	72	b b eaa	bb1 eaa	3	2	bb	eaa b b	b b eaa	71.1
b	b	bb1	eaa	86	b b eaa	bb1 eaa	3	2	bb	eaa b b	b b eaa	71.1
a	b	ab1	sya	105	a b sya	ab1 sya	3	1	ab	sya a b	a b sya	58.3
a	b	ab1	sya	49	a b sya	ab1 sya	3	1	ab	sya a b	a b sya	58.3
a	b	ab1	sya	35	a b sya	ab1 sya	3	1	ab	sya a b	a b sya	58.3
a	b	ab1	sya	48	a b sya	ab1 sya	3	1	ab	sya a b	a b sya	58.3
a	b	ab1	sya	34	a b sya	ab1 sya	3	1	ab	sya a b	a b sya	58.3
b	b	bb3	eaa	72	b b eaa	bb3 eaa	3	2	bb	eaa b b	b b eaa	71.1
b	b	bb3	eaa	106	b b eaa	bb3 eaa	3	2	bb	eaa b b	b b eaa	71.1
b	b	bb3	eaa	89	b b eaa	bb3 eaa	3	2	bb	eaa b b	b b eaa	71.1
b	b	bb3	eaa	73	b b eaa	bb3 eaa	3	2	bb	eaa b b	b b eaa	71.1
a	a	aa1	sya	58	a a sya	aa1 sya	3	1	aa	sya a a	a a sya	58.3
a	a	aa1	sya	48	a a sya	aa1 sya	3	1	aa	sya a a	a a sya	58.3
a	a	aa1	sya	55	a a sya	aa1 sya	3	1	aa	sya a a	a a sya	58.3
a	b	ab1	eaa	141	a b eaa	ab1 eaa	3	2	ab	eaa a b	a b eaa	71.1
a	b	ab1	eaa	136	a b eaa	ab1 eaa	3	2	ab	eaa a b	a b eaa	71.1
a	b	ab1	eaa	106	a b eaa	ab1 eaa	3	2	ab	eaa a b	a b eaa	71.1
b	a	ba2	sya	56	b a sya	ba2 sya	3	1	ba	sya b a	b a sya	58.3
b	a	ba2	sya	54	b a sya	ba2 sya	3	1	ba	sya b a	b a sya	58.3
b	a	ba2	sya	91	b a sya	ba2 sya	3	1	ba	sya b a	b a sya	58.3
b	a	ba2	sya	80	b a sya	ba2 sya	3	1	ba	sya b a	b a sya	58.3
b	a	ba2	sya	132	b a sya	ba2 sya	3	1	ba	sya b a	b a sya	58.3
a	b	ab2	mar	23	a b mar	ab2 mar	3	4	ab	mar a b	a b mar	166.3
a	b	ab2	mar	17	a b mar	ab2 mar	3	4	ab	mar a b	a b mar	166.3
a	b	ab2	mar	50	a b mar	ab2 mar	3	4	ab	mar a b	a b mar	166.3
a	b	ab2	mar	49	a b mar	ab2 mar	3	4	ab	mar a b	a b mar	166.3
a	a	aa3	eaa	133	a a eaa	aa3 eaa	3	2	aa	eaa a a	a a eaa	71.1
a	a	aa3	eaa	163	a a eaa	aa3 eaa	3	2	aa	eaa a a	a a eaa	71.1
a	a	aa3	eaa	140	a a eaa	aa3 eaa	3	2	aa	eaa a a	a a eaa	71.1
a	a	aa3	eaa	240	a a eaa	aa3 eaa	3	2	aa	eaa a a	a a eaa	71.1
b	a	ba3	eaa	195	b a eaa	ba3 eaa	3	2	ba	eaa b a	b a eaa	71.1
b	a	ba3	eaa	189	b a eaa	ba3 eaa	3	2	ba	eaa b a	b a eaa	71.1
b	a	ba3	eaa	240	b a eaa	ba3 eaa	3	2	ba	eaa b a	b a eaa	71.1
b	a	ba3	eaa	235	b a eaa	ba3 eaa	3	2	ba	eaa b a	b a eaa	71.1
a	b	ab3	mar	38	a b mar	ab3 mar	3	4	ab	mar a b	a b mar	166.3
a	b	ab3	mar	42	a b mar	ab3 mar	3	4	ab	mar a b	a b mar	166.3
a	b	ab3	mar	50	a b mar	ab3 mar	3	4	ab	mar a b	a b mar	166.3
b	a	ba1	mar	57	b a mar	ba1 mar	3	4	ba	mar b a	b a mar	166.3
b	a	ba1	mar	60	b a mar	ba1 mar	3	4	ba	mar b a	b a mar	166.3
b	a	ba1	mar	26	b a mar	ba1 mar	3	4	ba	mar b a	b a mar	166.3
b	a	ba1	mar	62	b a mar	ba1 mar	3	4	ba	mar b a	b a mar	166.3
a	a	aa3	sya	86	a a sya	aa3 sya	3	1	aa	sya a a	a a sya	58.3
a	a	aa3	sya	70	a a sya	aa3 sya	3	1	aa	sya a a	a a sya	58.3
a	a	aa3	sya	83	a a sya	aa3 sya	3	1	aa	sya a a	a a sya	58.3
a	a	aa3	sya	60	a a sya	aa3 sya	3	1	aa	sya a a	a a sya	58.3
b	b	bb2	mar	38	b b mar	bb2 mar	3	4	bb	mar b b	b b mar	166.3
b	b	bb2	mar	25	b b mar	bb2 mar	3	4	bb	mar b b	b b mar	166.3
b	b	bb2	mar	24	b b mar	bb2 mar	3	4	bb	mar b b	b b mar	166.3
b	b	bb2	mar	30	b b mar	bb2 mar	3	4	bb	mar b b	b b mar	166.3
b	b	bb2	mar	26	b b mar	bb2 mar	3	4	bb	mar b b	b b mar	166.3
b	b	bb1	mar	39	b b mar	bb1 mar	3	4	bb	mar b b	b b mar	166.3
b	b	bb1	mar	11	b b mar	bb1 mar	3	4	bb	mar b b	b b mar	166.3
b	b	bb1	mar	42	b b mar	bb1 mar	3	4	bb	mar b b	b b mar	166.3
a	b	ab1	mar	24	a b mar	ab1 mar	3	4	ab	mar a b	a b mar	166.3
a	b	ab1	mar	33	a b mar	ab1 mar	3	4	ab	mar a b	a b mar	166.3
a	b	ab1	mar	39	a b mar	ab1 mar	3	4	ab	mar a b	a b mar	166.3
a	a	aa2	mar	39	a a mar	aa2 mar	3	4	aa	mar a a	a a mar	166.3
a	a	aa2	mar	20	a a mar	aa2 mar	3	4	aa	mar a a	a a mar	166.3
a	a	aa2	mar	12	a a mar	aa2 mar	3	4	aa	mar a a	a a mar	166.3
a	a	aa2	mar	30	a a mar	aa2 mar	3	4	aa	mar a a	a a mar	166.3
b	b	bb2	eaa	99	b b eaa	bb2 eaa	3	2	bb	eaa b b	b b eaa	71.1
b	b	bb2	eaa	101	b b eaa	bb2 eaa	3	2	bb	eaa b b	b b eaa	71.1
b	b	bb2	eaa	138	b b eaa	bb2 eaa	3	2	bb	eaa b b	b b eaa	71.1
b	b	bb2	eaa	82	b b eaa	bb2 eaa	3	2	bb	eaa b b	b b eaa	71.1
b	b	bb2	eaa	96	b b eaa	bb2 eaa	3	2	bb	eaa b b	b b eaa	71.1
a	b	ab2	eaa	129	a b eaa	ab2 eaa	3	2	ab	eaa a b	a b eaa	71.1
a	b	ab2	eaa	159	a b eaa	ab2 eaa	3	2	ab	eaa a b	a b eaa	71.1
a	b	ab2	eaa	129	a b eaa	ab2 eaa	3	2	ab	eaa a b	a b eaa	71.1
a	b	ab2	eaa	175	a b eaa	ab2 eaa	3	2	ab	eaa a b	a b eaa	71.1
a	b	ab2	eaa	122	a b eaa	ab2 eaa	3	2	ab	eaa a b	a b eaa	71.1
a	a	aa2	eaa	108	a a eaa	aa2 eaa	3	2	aa	eaa a a	a a eaa	71.1
a	a	aa2	eaa	144	a a eaa	aa2 eaa	3	2	aa	eaa a a	a a eaa	71.1
a	a	aa2	eaa	180	a a eaa	aa2 eaa	3	2	aa	eaa a a	a a eaa	71.1
a	a	aa2	eaa	161	a a eaa	aa2 eaa	3	2	aa	eaa a a	a a eaa	71.1
b	a	ba2	eaa	183	b a eaa	ba2 eaa	3	2	ba	eaa b a	b a eaa	71.1
b	a	ba2	eaa	190	b a eaa	ba2 eaa	3	2	ba	eaa b a	b a eaa	71.1
b	a	ba2	eaa	226	b a eaa	ba2 eaa	3	2	ba	eaa b a	b a eaa	71.1
b	a	ba2	eaa	289	b a eaa	ba2 eaa	3	2	ba	eaa b a	b a eaa	71.1
b	a	ba2	eaa	227	b a eaa	ba2 eaa	3	2	ba	eaa b a	b a eaa	71.1
b	b	bb1	sya	74	b b sya	bb1 sya	3	1	bb	sya b b	b b sya	58.3
b	b	bb1	sya	126	b b sya	bb1 sya	3	1	bb	sya b b	b b sya	58.3
b	b	bb1	sya	80	b b sya	bb1 sya	3	1	bb	sya b b	b b sya	58.3
b	b	bb1	sya	85	b b sya	bb1 sya	3	1	bb	sya b b	b b sya	58.3
b	b	bb1	sya	56	b b sya	bb1 sya	3	1	bb	sya b b	b b sya	58.3
b	b	bb2	sya	100	b b sya	bb2 sya	3	1	bb	sya b b	b b sya	58.3
b	b	bb2	sya	65	b b sya	bb2 sya	3	1	bb	sya b b	b b sya	58.3
b	b	bb2	sya	93	b b sya	bb2 sya	3	1	bb	sya b b	b b sya	58.3
b	b	bb2	sya	41	b b sya	bb2 sya	3	1	bb	sya b b	b b sya	58.3
b	b	bb2	sya	47	b b sya	bb2 sya	3	1	bb	sya b b	b b sya	58.3
a	a	aa2	sya	70	a a sya	aa2 sya	3	1	aa	sya a a	a a sya	58.3
a	a	aa2	sya	162	a a sya	aa2 sya	3	1	aa	sya a a	a a sya	58.3
a	a	aa2	sya	83	a a sya	aa2 sya	3	1	aa	sya a a	a a sya	58.3
a	a	aa2	sya	165	a a sya	aa2 sya	3	1	aa	sya a a	a a sya	58.3
b	b	bb3	sya	109	b b sya	bb3 sya	3	1	bb	sya b b	b b sya	58.3
b	b	bb3	sya	78	b b sya	bb3 sya	3	1	bb	sya b b	b b sya	58.3
b	b	bb3	sya	123	b b sya	bb3 sya	3	1	bb	sya b b	b b sya	58.3
b	b	bb3	sya	159	b b sya	bb3 sya	3	1	bb	sya b b	b b sya	58.3
b	a	ba3	sya	192	b a sya	ba3 sya	3	1	ba	sya b a	b a sya	58.3
b	a	ba3	sya	108	b a sya	ba3 sya	3	1	ba	sya b a	b a sya	58.3
b	a	ba3	sya	172	b a sya	ba3 sya	3	1	ba	sya b a	b a sya	58.3
b	a	ba3	sya	195	b a sya	ba3 sya	3	1	ba	sya b a	b a sya	58.3
a	b	ab3	sya	63	a b sya	ab3 sya	3	1	ab	sya a b	a b sya	58.3
a	b	ab3	sya	112	a b sya	ab3 sya	3	1	ab	sya a b	a b sya	58.3
a	b	ab3	sya	160	a b sya	ab3 sya	3	1	ab	sya a b	a b sya	58.3
a	b	ab3	sya	138	a b sya	ab3 sya	3	1	ab	sya a b	a b sya	58.3
a	b	ab3	sya	99	a b sya	ab3 sya	3	1	ab	sya a b	a b sya	58.3
b	a	ba1	sya	113	b a sya	ba1 sya	3	1	ba	sya b a	b a sya	58.3
b	a	ba1	sya	87	b a sya	ba1 sya	3	1	ba	sya b a	b a sya	58.3
b	a	ba1	sya	79	b a sya	ba1 sya	3	1	ba	sya b a	b a sya	58.3
b	a	ba1	sya	141	b a sya	ba1 sya	3	1	ba	sya b a	b a sya	58.3
a	a	aa3	mar	8	a a mar	aa3 mar	3	4	aa	mar a a	a a mar	166.3
a	a	aa3	mar	6	a a mar	aa3 mar	3	4	aa	mar a a	a a mar	166.3
a	a	aa3	mar	14	a a mar	aa3 mar	3	4	aa	mar a a	a a mar	166.3
a	a	aa3	mar	40	a a mar	aa3 mar	3	4	aa	mar a a	a a mar	166.3
a	a	aa1	mar	28	a a mar	aa1 mar	3	4	aa	mar a a	a a mar	166.3
a	a	aa1	mar	6	a a mar	aa1 mar	3	4	aa	mar a a	a a mar	166.3
b	a	ba2	mar	49	b a mar	ba2 mar	3	4	ba	mar b a	b a mar	166.3
b	a	ba2	mar	61	b a mar	ba2 mar	3	4	ba	mar b a	b a mar	166.3
b	a	ba2	mar	41	b a mar	ba2 mar	3	4	ba	mar b a	b a mar	166.3
b	a	ba2	mar	50	b a mar	ba2 mar	3	4	ba	mar b a	b a mar	166.3
b	a	ba2	mar	26	b a mar	ba2 mar	3	4	ba	mar b a	b a mar	166.3
a	a	aa1	eaa	193	a a eaa	aa1 eaa	3	2	aa	eaa a a	a a eaa	71.1
a	a	aa1	eaa	161	a a eaa	aa1 eaa	3	2	aa	eaa a a	a a eaa	71.1
a	a	aa1	eaa	166	a a eaa	aa1 eaa	3	2	aa	eaa a a	a a eaa	71.1
a	b	ab3	eaa	111	a b eaa	ab3 eaa	3	2	ab	eaa a b	a b eaa	71.1
a	b	ab3	eaa	103	a b eaa	ab3 eaa	3	2	ab	eaa a b	a b eaa	71.1
a	b	ab3	eaa	60	a b eaa	ab3 eaa	3	2	ab	eaa a b	a b eaa	71.1
a	b	ab3	eaa	147	a b eaa	ab3 eaa	3	2	ab	eaa a b	a b eaa	71.1
b	a	ba3	mar	85	b a mar	ba3 mar	3	4	ba	mar b a	b a mar	166.3
b	a	ba3	mar	33	b a mar	ba3 mar	3	4	ba	mar b a	b a mar	166.3
b	a	ba3	mar	56	b a mar	ba3 mar	3	4	ba	mar b a	b a mar	166.3
