# Supplementary material for: Mitonuclear interactions shape both direct and parental effects of diet on fitness and involve a SNP in mitoribosomal 16s rRNA
Source: PLoS Biol. 2023 Aug 21;21(8):e3002218. doi: 10.1371/journal.pbio.3002218 (PMC10441796; doi:10.1371/journal.pbio.3002218)
Supplement: S20 Table — (XLSX) [file pbio.3002218.s029.xlsx]

## Sheet: Sheet1
dietTraitWhen	fc	p	x	y	trait	when	dietX	dietY	genoX	genoY	RI	RInorm	RImax	padj	neglog	sig
eaa	0.21616	0.0953	eaa ab2	eaa aa1			eaa	eaa	ab2	aa1	0.195698	0.0907871	2.15557	0.123283	0.909096	FALSE
eaa	2.28429	0.0001	mar ba1	eaa aa2			mar	eaa	ba1	aa2	1.18915	0.551664	2.15557	0.000177465	3.75089	TRUE
eaa	0.290329	0.0407	sya aa2	eaa ba1			sya	eaa	aa2	ba1	0.254897	0.118251	2.15557	0.0552608	1.25758	FALSE
eaa	0.63386	0.0001	sya ab2	eaa aa1			sya	eaa	ab2	aa1	0.490945	0.227757	2.15557	0.000177465	3.75089	TRUE
eaa	0.0608705	0.6397	eaa aa1	eaa ba1			eaa	eaa	aa1	ba1	0.0590898	0.0274126	2.15557	0.683069	0.165535	FALSE
eaa	0.0273884	0.8275	eaa ba1	eaa aa2			eaa	eaa	ba1	aa2	0.0270201	0.012535	2.15557	0.854631	0.0682213	FALSE
eaa	1.19948	0.0001	sya ba2	eaa aa3			sya	eaa	ba2	aa3	0.788221	0.365667	2.15557	0.000177465	3.75089	TRUE
eaa	-0.0266583	0.8275	eaa aa2	eaa ba1			eaa	eaa	aa2	ba1	-0.0263091	-0.0122052	2.15557	0.854631	0.0682213	FALSE
eaa	2.80985	0.0001	mar aa1	eaa ba1			mar	eaa	aa1	ba1	1.33759	0.620527	2.15557	0.000177465	3.75089	TRUE
eaa	2.01332	0.0001	mar ba1	eaa aa1			mar	eaa	ba1	aa1	1.10304	0.511717	2.15557	0.000177465	3.75089	TRUE
eaa	0.862972	0.0001	sya ba2	eaa aa1			sya	eaa	ba2	aa1	0.622173	0.288635	2.15557	0.000177465	3.75089	TRUE
eaa	3.526	0.0001	mar ab2	eaa aa1			mar	eaa	ab2	aa1	1.50984	0.700436	2.15557	0.000177465	3.75089	TRUE
eaa	0.439979	0.002	sya ab3	eaa aa1			sya	eaa	ab3	aa1	0.364629	0.169156	2.15557	0.00320611	2.49402	TRUE
eaa	0.780787	0.0001	sya ab2	eaa aa2			sya	eaa	ab2	aa2	0.577055	0.267704	2.15557	0.000177465	3.75089	TRUE
eaa	0.325524	0.0142	eaa ab2	eaa aa2			eaa	eaa	ab2	aa2	0.281808	0.130735	2.15557	0.0204714	1.68885	TRUE
eaa	3.93301	0.0001	mar ab2	eaa aa2			mar	eaa	ab2	aa2	1.59595	0.740383	2.15557	0.000177465	3.75089	TRUE
eaa	0.759558	0.0001	sya ba1	eaa aa3			sya	eaa	ba1	aa3	0.565063	0.262141	2.15557	0.000177465	3.75089	TRUE
eaa	0.112887	0.3879	eaa ba1	eaa aa3			eaa	eaa	ba1	aa3	0.106958	0.0496192	2.15557	0.442592	0.353996	FALSE
eaa	2.55761	0.0001	mar ba1	eaa aa3			mar	eaa	ba1	aa3	1.26909	0.588749	2.15557	0.000177465	3.75089	TRUE
eaa	0.337448	0.0168	sya aa1	eaa aa1			sya	eaa	aa1	aa1	0.290763	0.134889	2.15557	0.0238378	1.62273	TRUE
eaa	1.0305	0.0001	sya ba2	eaa aa2			sya	eaa	ba2	aa2	0.708283	0.328583	2.15557	0.000177465	3.75089	TRUE
eaa	0.216293	0.1005	sya aa2	eaa aa1			sya	eaa	aa2	aa1	0.195808	0.090838	2.15557	0.129479	0.887802	FALSE
eaa	-0.0825065	0.468	eaa aa2	eaa aa1			eaa	eaa	aa2	aa1	-0.0792792	-0.0367788	2.15557	0.517263	0.286288	FALSE
eaa	2.90695	0.0001	mar aa2	eaa aa1			mar	eaa	aa2	aa1	1.36276	0.632203	2.15557	0.000177465	3.75089	TRUE
eaa	3.09165	0.0001	mar aa3	eaa aa1			mar	eaa	aa3	aa1	1.40895	0.653631	2.15557	0.000177465	3.75089	TRUE
eaa	0.880588	0.0001	sya ab1	eaa aa1			sya	eaa	ab1	aa1	0.631585	0.293001	2.15557	0.000177465	3.75089	TRUE
eaa	0.291562	0.0353	eaa ab1	eaa aa1			eaa	eaa	ab1	aa1	0.255853	0.118694	2.15557	0.0481364	1.31753	TRUE
eaa	3.62263	0.0001	mar ab1	eaa aa1			mar	eaa	ab1	aa1	1.53096	0.710236	2.15557	0.000177465	3.75089	TRUE
eaa	3.0408	0.0001	mar aa1	eaa ba2			mar	eaa	aa1	ba2	1.39644	0.647829	2.15557	0.000177465	3.75089	TRUE
eaa	0.368547	0.0117	sya aa2	eaa ba2			sya	eaa	aa2	ba2	0.313749	0.145553	2.15557	0.0170625	1.76796	TRUE
eaa	0.032344	0.7972	eaa aa2	eaa ba2			eaa	eaa	aa2	ba2	0.0318319	0.0147673	2.15557	0.826046	0.0829957	FALSE
eaa	0.624378	0.0001	sya ba1	eaa aa2			sya	eaa	ba1	aa2	0.485125	0.225056	2.15557	0.000177465	3.75089	TRUE
eaa	0.312286	0.0228	eaa ab3	eaa aa1			eaa	eaa	ab3	aa1	0.27177	0.126078	2.15557	0.0317086	1.49882	TRUE
eaa	2.59125	0.0001	mar aa1	eaa aa1			mar	eaa	aa1	aa1	1.2785	0.593114	2.15557	0.000177465	3.75089	TRUE
eaa	0.490357	0.0017	sya ba1	eaa aa1			sya	eaa	ba1	aa1	0.399015	0.185109	2.15557	0.00276744	2.55792	TRUE
eaa	-0.0573779	0.6397	eaa ba1	eaa aa1			eaa	eaa	ba1	aa1	-0.0557921	-0.0258828	2.15557	0.683069	0.165535	FALSE
eaa	0.453238	0.0032	eaa ab1	eaa ba2			eaa	eaa	ab1	ba2	0.373794	0.173409	2.15557	0.00502743	2.29865	TRUE
eaa	4.20129	0.0001	mar ab1	eaa ba2			mar	eaa	ab1	ba2	1.64891	0.764951	2.15557	0.000177465	3.75089	TRUE
eaa	0.838384	0.0001	sya ab2	eaa ba2			sya	eaa	ab2	ba2	0.608887	0.282471	2.15557	0.000177465	3.75089	TRUE
eaa	0.368397	0.0105	eaa ab2	eaa ba2			eaa	eaa	ab2	ba2	0.31364	0.145502	2.15557	0.0154196	1.81193	TRUE
eaa	-0.111252	0.3498	eaa ba2	eaa aa1			eaa	eaa	ba2	aa1	-0.105487	-0.0489371	2.15557	0.404356	0.393236	FALSE
eaa	0.418859	0.0058	sya aa1	eaa ba1			sya	eaa	aa1	ba1	0.349853	0.162302	2.15557	0.00876259	2.05737	TRUE
eaa	0.124996	0.3225	sya ba3	eaa aa1			sya	eaa	ba3	aa1	0.11778	0.0546397	2.15557	0.376948	0.423718	FALSE
eaa	-0.222294	0.0337	eaa ba3	eaa aa1			eaa	eaa	ba3	aa1	-0.200729	-0.0931212	2.15557	0.0461543	1.33579	TRUE
eaa	3.39602	0.0001	mar aa2	eaa ba2			mar	eaa	aa2	ba2	1.4807	0.686918	2.15557	0.000177465	3.75089	TRUE
eaa	0.562293	0.0002	sya bb1	eaa aa1			sya	eaa	bb1	aa1	0.446155	0.206977	2.15557	0.000348066	3.45834	TRUE
eaa	0.35338	0.01	eaa bb1	eaa aa1			eaa	eaa	bb1	aa1	0.302605	0.140383	2.15557	0.0147541	1.83109	TRUE
eaa	3.14477	0.0001	mar aa2	eaa ba1			mar	eaa	aa2	ba1	1.42185	0.659615	2.15557	0.000177465	3.75089	TRUE
eaa	0.420132	0.0049	sya aa3	eaa ba1			sya	eaa	aa3	ba1	0.35075	0.162718	2.15557	0.00745652	2.12746	TRUE
eaa	3.45959	0.0001	mar aa3	eaa aa2			mar	eaa	aa3	aa2	1.49506	0.693578	2.15557	0.000177465	3.75089	TRUE
eaa	1.0497	0.0001	sya ab1	eaa aa2			sya	eaa	ab1	aa2	0.717694	0.332949	2.15557	0.000177465	3.75089	TRUE
eaa	0.407708	0.0041	eaa ab1	eaa aa2			eaa	eaa	ab1	aa2	0.341963	0.158641	2.15557	0.00633088	2.19854	TRUE
eaa	4.03833	0.0001	mar ab1	eaa aa2			mar	eaa	ab1	aa2	1.61707	0.750184	2.15557	0.000177465	3.75089	TRUE
eaa	3.90401	0.0001	mar ab1	eaa ba1			mar	eaa	ab1	ba1	1.59005	0.737649	2.15557	0.000177465	3.75089	TRUE
eaa	0.733314	0.0001	sya ab2	eaa ba1			sya	eaa	ab2	ba1	0.550035	0.255169	2.15557	0.000177465	3.75089	TRUE
eaa	0.290188	0.0379	eaa ab2	eaa ba1			eaa	eaa	ab2	ba1	0.254788	0.1182	2.15557	0.0515702	1.2876	FALSE
eaa	0.569471	0.0001	sya ab3	eaa aa2			sya	eaa	ab3	aa2	0.450739	0.209104	2.15557	0.000177465	3.75089	TRUE
eaa	1.65451	0.0001	mar ba3	eaa aa1			mar	eaa	ba3	aa1	0.976262	0.452902	2.15557	0.000177465	3.75089	TRUE
eaa	4.02741	0.0001	mar ab3	eaa aa2			mar	eaa	ab3	aa2	1.61491	0.749178	2.15557	0.000177465	3.75089	TRUE
eaa	-0.237971	0.0228	eaa aa1	eaa ab3			eaa	eaa	aa1	ab3	-0.213474	-0.0990334	2.15557	0.0317086	1.49882	TRUE
eaa	1.73664	0.0001	mar aa1	eaa ab3			mar	eaa	aa1	ab3	1.00673	0.467036	2.15557	0.000177465	3.75089	TRUE
eaa	-0.0731491	0.5183	sya aa2	eaa ab3			sya	eaa	aa2	ab3	-0.0705975	-0.0327512	2.15557	0.564929	0.248006	FALSE
eaa	-0.300843	0.0022	eaa aa2	eaa ab3			eaa	eaa	aa2	ab3	-0.263013	-0.122015	2.15557	0.00350886	2.45483	TRUE
eaa	1.97721	0.0001	mar aa2	eaa ab3			mar	eaa	aa2	ab3	1.09099	0.506125	2.15557	0.000177465	3.75089	TRUE
eaa	0.338648	0.0146	sya aa3	eaa aa1			sya	eaa	aa3	aa1	0.29166	0.135305	2.15557	0.0209522	1.67877	TRUE
eaa	-0.152994	0.1612	eaa aa3	eaa aa1			eaa	eaa	aa3	aa1	-0.142362	-0.0660437	2.15557	0.199129	0.700865	FALSE
eaa	0.504868	0.0013	sya aa1	eaa ba2			sya	eaa	aa1	ba2	0.408705	0.189604	2.15557	0.00214398	2.66878	TRUE
eaa	0.125179	0.3498	eaa aa1	eaa ba2			eaa	eaa	aa1	ba2	0.117942	0.0547149	2.15557	0.404356	0.393236	FALSE
eaa	0.153917	0.2634	sya ba1	eaa ab1			sya	eaa	ba1	ab1	0.143163	0.0664152	2.15557	0.312508	0.505138	FALSE
eaa	-0.270169	0.013	eaa ba1	eaa ab1			eaa	eaa	ba1	ab1	-0.23915	-0.110945	2.15557	0.0187844	1.7262	TRUE
eaa	1.33308	0.0001	mar ba1	eaa ab1			mar	eaa	ba1	ab1	0.847189	0.393023	2.15557	0.000177465	3.75089	TRUE
eaa	0.442417	0.0036	sya ba2	eaa ab1			sya	eaa	ba2	ab1	0.36632	0.169941	2.15557	0.0056	2.25181	TRUE
eaa	0.506218	0.001	sya aa3	eaa ba2			sya	eaa	aa3	ba2	0.409602	0.19002	2.15557	0.00167553	2.77585	TRUE
eaa	3.61262	0.0001	mar ab3	eaa aa1			mar	eaa	ab3	aa1	1.5288	0.70923	2.15557	0.000177465	3.75089	TRUE
eaa	3.60383	0.0001	mar aa3	eaa ba2			mar	eaa	aa3	ba2	1.52689	0.708346	2.15557	0.000177465	3.75089	TRUE
eaa	1.116	0.0001	sya ab1	eaa ba2			sya	eaa	ab1	ba2	0.749526	0.347716	2.15557	0.000177465	3.75089	TRUE
eaa	0.524856	0.0004	eaa ab1	eaa aa3			eaa	eaa	ab1	aa3	0.4219	0.195725	2.15557	0.000692308	3.1597	TRUE
eaa	4.45761	0.0001	mar ab1	eaa aa3			mar	eaa	ab1	aa3	1.69701	0.787268	2.15557	0.000177465	3.75089	TRUE
eaa	0.928983	0.0001	sya ab2	eaa aa3			sya	eaa	ab2	aa3	0.656993	0.304788	2.15557	0.000177465	3.75089	TRUE
eaa	0.435833	0.0016	eaa ab2	eaa aa3			eaa	eaa	ab2	aa3	0.361745	0.167819	2.15557	0.0026114	2.58313	TRUE
eaa	4.34353	0.0001	mar ab2	eaa aa3			mar	eaa	ab2	aa3	1.67589	0.777467	2.15557	0.000177465	3.75089	TRUE
eaa	2.26212	0.0001	mar ba2	eaa aa1			mar	eaa	ba2	aa1	1.18238	0.548522	2.15557	0.000177465	3.75089	TRUE
eaa	0.549322	0.0002	eaa ab3	eaa aa3			eaa	eaa	ab3	aa3	0.437818	0.20311	2.15557	0.000348066	3.45834	TRUE
eaa	4.44579	0.0001	mar ab3	eaa aa3			mar	eaa	ab3	aa3	1.69484	0.786262	2.15557	0.000177465	3.75089	TRUE
eaa	0.457719	0.0016	sya aa1	eaa aa2			sya	eaa	aa1	aa2	0.376873	0.174837	2.15557	0.0026114	2.58313	TRUE
eaa	0.089926	0.468	eaa aa1	eaa aa2			eaa	eaa	aa1	aa2	0.0861098	0.0399476	2.15557	0.517263	0.286288	FALSE
eaa	2.9142	0.0001	mar aa1	eaa aa2			mar	eaa	aa1	aa2	1.36461	0.633062	2.15557	0.000177465	3.75089	TRUE
eaa	0.325669	0.0158	sya aa2	eaa aa2			sya	eaa	aa2	aa2	0.281918	0.130786	2.15557	0.0225204	1.64742	TRUE
eaa	3.25829	0.0001	mar aa2	eaa aa2			mar	eaa	aa2	aa2	1.44887	0.67215	2.15557	0.000177465	3.75089	TRUE
eaa	-0.101436	0.3879	eaa aa3	eaa ba1			eaa	eaa	aa3	ba1	-0.096615	-0.0448211	2.15557	0.442592	0.353996	FALSE
eaa	3.34071	0.0001	mar aa3	eaa ba1			mar	eaa	aa3	ba1	1.46804	0.681043	2.15557	0.000177465	3.75089	TRUE
eaa	0.99506	0.0001	sya ab1	eaa ba1			sya	eaa	ab1	ba1	0.690674	0.320414	2.15557	0.000177465	3.75089	TRUE
eaa	0.370181	0.013	eaa ab1	eaa ba1			eaa	eaa	ab1	ba1	0.314942	0.146106	2.15557	0.0187844	1.7262	TRUE
eaa	3.61775	0.0001	mar aa1	eaa ba3			mar	eaa	aa1	ba3	1.52991	0.709745	2.15557	0.000177465	3.75089	TRUE
eaa	0.563949	0.0001	sya aa2	eaa ba3			sya	eaa	aa2	ba3	0.447214	0.207469	2.15557	0.000177465	3.75089	TRUE
eaa	0.179743	0.1542	eaa aa2	eaa ba3			eaa	eaa	aa2	ba3	0.165297	0.0766835	2.15557	0.191232	0.718439	FALSE
eaa	4.02369	0.0001	mar aa2	eaa ba3			mar	eaa	aa2	ba3	1.61416	0.748834	2.15557	0.000177465	3.75089	TRUE
eaa	0.430294	0.0022	eaa ab3	eaa aa2			eaa	eaa	ab3	aa2	0.35788	0.166026	2.15557	0.00350886	2.45483	TRUE
eaa	0.0191745	0.8743	sya aa1	eaa ab3			sya	eaa	aa1	ab3	0.018993	0.00881112	2.15557	0.89417	0.0485797	FALSE
eaa	4.26117	0.0001	mar aa3	eaa ba3			mar	eaa	aa3	ba3	1.66035	0.770262	2.15557	0.000177465	3.75089	TRUE
eaa	1.41812	0.0001	sya ab1	eaa ba3			sya	eaa	ab1	ba3	0.882991	0.409632	2.15557	0.000177465	3.75089	TRUE
eaa	0.660733	0.0001	eaa ab1	eaa ba3			eaa	eaa	ab1	ba3	0.507259	0.235325	2.15557	0.000177465	3.75089	TRUE
eaa	4.94393	0.0001	mar ab1	eaa ba3			mar	eaa	ab1	ba3	1.78237	0.826867	2.15557	0.000177465	3.75089	TRUE
eaa	1.10087	0.0001	sya ab2	eaa ba3			sya	eaa	ab2	ba3	0.742352	0.344388	2.15557	0.000177465	3.75089	TRUE
eaa	0.563778	0.0001	eaa ab2	eaa ba3			eaa	eaa	ab2	ba3	0.447105	0.207418	2.15557	0.000177465	3.75089	TRUE
eaa	-0.0313306	0.7972	eaa ba2	eaa aa2			eaa	eaa	ba2	aa2	-0.0308498	-0.0143117	2.15557	0.826046	0.0829957	FALSE
eaa	2.55547	0.0001	mar ba2	eaa aa2			mar	eaa	ba2	aa2	1.26849	0.58847	2.15557	0.000177465	3.75089	TRUE
eaa	0.226163	0.0805	sya ba3	eaa aa2			sya	eaa	ba3	aa2	0.20389	0.0945873	2.15557	0.105877	0.975199	FALSE
eaa	-0.152358	0.1542	eaa ba3	eaa aa2			eaa	eaa	ba3	aa2	-0.14181	-0.0657877	2.15557	0.191232	0.718439	FALSE
eaa	1.89322	0.0001	mar ba3	eaa aa2			mar	eaa	ba3	aa2	1.06237	0.492849	2.15557	0.000177465	3.75089	TRUE
eaa	0.702784	0.0001	sya bb1	eaa aa2			sya	eaa	bb1	aa2	0.532264	0.246925	2.15557	0.000177465	3.75089	TRUE
eaa	0.475084	0.0007	eaa bb1	eaa aa2			eaa	eaa	bb1	aa2	0.388715	0.180331	2.15557	0.00118548	2.9261	TRUE
eaa	4.73366	0.0001	mar bb1	eaa aa2			mar	eaa	bb1	aa2	1.74635	0.810158	2.15557	0.000177465	3.75089	TRUE
eaa	-0.0469669	0.6975	eaa aa3	eaa ba2			eaa	eaa	aa3	ba2	-0.0458973	-0.0212924	2.15557	0.733598	0.134542	FALSE
eaa	3.83072	0.0001	mar aa3	eaa aa3			mar	eaa	aa3	aa3	1.575	0.730663	2.15557	0.000177465	3.75089	TRUE
eaa	1.22028	0.0001	sya ab1	eaa aa3			sya	eaa	ab1	aa3	0.797632	0.370033	2.15557	0.000177465	3.75089	TRUE
eaa	0.540194	0.0002	sya bb3	eaa aa2			sya	eaa	bb3	aa2	0.431909	0.200369	2.15557	0.000348066	3.45834	TRUE
eaa	0.747114	0.0001	eaa bb3	eaa aa2			eaa	eaa	bb3	aa2	0.557965	0.258848	2.15557	0.000177465	3.75089	TRUE
eaa	6.31754	0.0001	mar bb3	eaa aa2			mar	eaa	bb3	aa2	1.99027	0.923317	2.15557	0.000177465	3.75089	TRUE
eaa	5.76424	0.0001	mar bb1	eaa ba3			mar	eaa	bb1	ba3	1.91165	0.886842	2.15557	0.000177465	3.75089	TRUE
eaa	1.27428	0.0001	sya bb2	eaa ba3			sya	eaa	bb2	ba3	0.821665	0.381182	2.15557	0.000177465	3.75089	TRUE
eaa	0.700081	0.0001	sya ab3	eaa aa3			sya	eaa	ab3	aa3	0.530676	0.246188	2.15557	0.000177465	3.75089	TRUE
eaa	4.84344	0.0001	mar bb2	eaa ba3			mar	eaa	bb2	ba3	1.76532	0.818957	2.15557	0.000177465	3.75089	TRUE
eaa	0.817033	0.0001	sya bb3	eaa ba3			sya	eaa	bb3	ba3	0.597205	0.277052	2.15557	0.000177465	3.75089	TRUE
eaa	1.06115	0.0001	eaa bb3	eaa ba3			eaa	eaa	bb3	ba3	0.723262	0.335531	2.15557	0.000177465	3.75089	TRUE
eaa	7.63282	0.0001	mar bb3	eaa ba3			mar	eaa	bb3	ba3	2.15557	1	2.15557	0.000177465	3.75089	TRUE
eaa	0.676917	0.0001	sya ba1	eaa ba2			sya	eaa	ba1	ba2	0.516957	0.239824	2.15557	0.000177465	3.75089	TRUE
eaa	0.0606183	0.6537	eaa ba1	eaa ba2			eaa	eaa	ba1	ba2	0.058852	0.0273023	2.15557	0.694487	0.158336	FALSE
eaa	2.39052	0.0001	mar ba1	eaa ba2			mar	eaa	ba1	ba2	1.22098	0.566432	2.15557	0.000177465	3.75089	TRUE
eaa	0.459028	0.0013	sya aa3	eaa aa2			sya	eaa	aa3	aa2	0.37777	0.175253	2.15557	0.00214398	2.66878	TRUE
eaa	-0.076826	0.4912	eaa aa3	eaa aa2			eaa	eaa	aa3	aa2	-0.0740178	-0.0343379	2.15557	0.539341	0.268136	FALSE
eaa	0.719734	0.0001	sya aa1	eaa ba3			sya	eaa	aa1	ba3	0.54217	0.25152	2.15557	0.000177465	3.75089	TRUE
eaa	0.285833	0.0337	eaa aa1	eaa ba3			eaa	eaa	aa1	ba3	0.251406	0.116631	2.15557	0.0461543	1.33579	TRUE
eaa	0.413118	0.0038	sya bb3	eaa aa1			sya	eaa	bb3	aa1	0.345799	0.160421	2.15557	0.00589655	2.2294	TRUE
eaa	0.602966	0.0001	eaa bb3	eaa aa1			eaa	eaa	bb3	aa1	0.471855	0.2189	2.15557	0.000177465	3.75089	TRUE
eaa	5.7138	0.0001	mar bb3	eaa aa1			mar	eaa	bb3	aa1	1.90416	0.883369	2.15557	0.000177465	3.75089	TRUE
eaa	4.91911	0.0001	mar bb1	eaa ba2			mar	eaa	bb1	ba2	1.77819	0.824926	2.15557	0.000177465	3.75089	TRUE
eaa	0.721278	0.0001	sya aa3	eaa ba3			sya	eaa	aa3	ba3	0.543067	0.251936	2.15557	0.000177465	3.75089	TRUE
eaa	0.0891081	0.4613	eaa aa3	eaa ba3			eaa	eaa	aa3	ba3	0.0853591	0.0395993	2.15557	0.510754	0.291788	FALSE
eaa	0.527631	0.0006	sya ab3	eaa ba1			sya	eaa	ab3	ba1	0.423718	0.196569	2.15557	0.00102162	2.99071	TRUE
eaa	0.392165	0.008	eaa ab3	eaa ba1			eaa	eaa	ab3	ba1	0.33086	0.153491	2.15557	0.0119431	1.92288	TRUE
eaa	3.89339	0.0001	mar ab3	eaa ba1			mar	eaa	ab3	ba1	1.58789	0.736643	2.15557	0.000177465	3.75089	TRUE
eaa	0.581075	0.0005	sya ba1	eaa ba1			sya	eaa	ba1	ba1	0.458105	0.212521	2.15557	0.000860656	3.06517	TRUE
eaa	2.19674	0.0001	mar ba1	eaa ba1			mar	eaa	ba1	ba1	1.16213	0.539129	2.15557	0.000177465	3.75089	TRUE
eaa	0.976372	0.0001	sya ba2	eaa ba1			sya	eaa	ba2	ba1	0.681263	0.316048	2.15557	0.000177465	3.75089	TRUE
eaa	0.0200892	0.866	sya aa3	eaa ab3			sya	eaa	aa3	ab3	0.01989	0.00922727	2.15557	0.891471	0.049893	FALSE
eaa	-0.354557	0.0002	eaa aa3	eaa ab3			eaa	eaa	aa3	ab3	-0.303474	-0.140786	2.15557	0.000348066	3.45834	TRUE
eaa	2.11796	0.0001	mar aa3	eaa ab3			mar	eaa	aa3	ab3	1.13718	0.527553	2.15557	0.000177465	3.75089	TRUE
eaa	0.433063	0.0021	sya ab1	eaa ab3			sya	eaa	ab1	ab3	0.359814	0.166923	2.15557	0.00335787	2.47394	TRUE
eaa	-0.0157916	0.8945	eaa ab1	eaa ab3			eaa	eaa	ab1	ab3	-0.0156682	-0.00726871	2.15557	0.911617	0.0401875	FALSE
eaa	2.52258	0.0001	mar ab1	eaa ab3			mar	eaa	ab1	ab3	1.25919	0.584158	2.15557	0.000177465	3.75089	TRUE
eaa	0.245049	0.0598	sya ab2	eaa ab3			sya	eaa	ab2	ab3	0.219175	0.101678	2.15557	0.0799873	1.09698	FALSE
eaa	-0.0732508	0.5107	eaa ab2	eaa ab3			eaa	eaa	ab2	ab3	-0.0706922	-0.0327951	2.15557	0.55761	0.253669	FALSE
eaa	0.92778	0.0001	sya bb2	eaa aa2			sya	eaa	bb2	aa2	0.656369	0.304499	2.15557	0.000177465	3.75089	TRUE
eaa	0.464552	0.0009	eaa bb2	eaa aa2			eaa	eaa	bb2	aa2	0.381549	0.177006	2.15557	0.001512	2.82045	TRUE
eaa	3.95315	0.0001	mar bb2	eaa aa2			mar	eaa	bb2	aa2	1.60002	0.742273	2.15557	0.000177465	3.75089	TRUE
eaa	0.0997307	0.4204	sya aa1	eaa ab2			sya	eaa	aa1	ab2	0.0950653	0.0441021	2.15557	0.471267	0.326733	FALSE
eaa	-0.17774	0.0953	eaa aa1	eaa ab2			eaa	eaa	aa1	ab2	-0.163597	-0.0758949	2.15557	0.123283	0.909096	FALSE
eaa	1.95294	0.0001	mar aa1	eaa ab2			mar	eaa	aa1	ab2	1.0828	0.502327	2.15557	0.000177465	3.75089	TRUE
eaa	0.000109698	0.9992	sya aa2	eaa ab2			sya	eaa	aa2	ab2	0.000109692	5.08879e-05	2.15557	0.9992	0.000347575	FALSE
eaa	-0.245581	0.0142	eaa aa2	eaa ab2			eaa	eaa	aa2	ab2	-0.219602	-0.101877	2.15557	0.0204714	1.68885	TRUE
eaa	0.727795	0.0001	eaa bb2	eaa ba3			eaa	eaa	bb2	ba3	0.546846	0.25369	2.15557	0.000177465	3.75089	TRUE
eaa	-0.30354	0.0016	eaa aa3	eaa ab2			eaa	eaa	aa3	ab2	-0.265084	-0.122976	2.15557	0.0026114	2.58313	TRUE
eaa	2.3644	0.0001	mar aa3	eaa ab2			mar	eaa	aa3	ab2	1.21325	0.562844	2.15557	0.000177465	3.75089	TRUE
eaa	0.546333	0.0001	sya ab1	eaa ab2			sya	eaa	ab1	ab2	0.435887	0.202214	2.15557	0.000177465	3.75089	TRUE
eaa	0.0620008	0.6099	eaa ab1	eaa ab2			eaa	eaa	ab1	ab2	0.0601547	0.0279066	2.15557	0.653464	0.184778	FALSE
eaa	2.80101	0.0001	mar ab1	eaa ab2			mar	eaa	ab1	ab2	1.33527	0.619449	2.15557	0.000177465	3.75089	TRUE
eaa	0.343459	0.0098	sya ab2	eaa ab2			sya	eaa	ab2	ab2	0.295247	0.136969	2.15557	0.014493	1.83884	TRUE
eaa	2.72155	0.0001	mar ab2	eaa ab2			mar	eaa	ab2	ab2	1.31414	0.609649	2.15557	0.000177465	3.75089	TRUE
eaa	4.26059	0.0001	mar bb1	eaa aa1			mar	eaa	bb1	aa1	1.66024	0.770211	2.15557	0.000177465	3.75089	TRUE
eaa	0.768725	0.0001	sya bb2	eaa aa1			sya	eaa	bb2	aa1	0.570259	0.264551	2.15557	0.000177465	3.75089	TRUE
eaa	0.343717	0.012	eaa bb2	eaa aa1			eaa	eaa	bb2	aa1	0.295439	0.137059	2.15557	0.0174194	1.75897	TRUE
eaa	3.54448	0.0001	mar bb2	eaa aa1			mar	eaa	bb2	aa1	1.51391	0.702326	2.15557	0.000177465	3.75089	TRUE
eaa	0.225461	0.101	sya ba1	eaa ab2			sya	eaa	ba1	ab2	0.203317	0.0943218	2.15557	0.129857	0.886534	FALSE
eaa	-0.224919	0.0379	eaa ba1	eaa ab2			eaa	eaa	ba1	ab2	-0.202875	-0.0941165	2.15557	0.0515702	1.2876	FALSE
eaa	1.47773	0.0001	mar ba1	eaa ab2			mar	eaa	ba1	ab2	0.907344	0.42093	2.15557	0.000177465	3.75089	TRUE
eaa	0.531848	0.0005	sya ba2	eaa ab2			sya	eaa	ba2	ab2	0.426475	0.197848	2.15557	0.000860656	3.06517	TRUE
eaa	0.990132	0.0001	sya bb2	eaa ba2			sya	eaa	bb2	ba2	0.688201	0.319266	2.15557	0.000177465	3.75089	TRUE
eaa	3.8015	0.0001	mar ab2	eaa ba1			mar	eaa	ab2	ba1	1.56893	0.727848	2.15557	0.000177465	3.75089	TRUE
eaa	-0.3442	0.0004	eaa aa3	eaa ab1			eaa	eaa	aa3	ab1	-0.295799	-0.137226	2.15557	0.000692308	3.1597	TRUE
eaa	2.16798	0.0001	mar aa3	eaa ab1			mar	eaa	aa3	ab1	1.1531	0.534937	2.15557	0.000177465	3.75089	TRUE
eaa	0.456057	0.0016	sya ab1	eaa ab1			sya	eaa	ab1	ab1	0.375732	0.174307	2.15557	0.0026114	2.58313	TRUE
eaa	2.5791	0.0001	mar ab1	eaa ab1			mar	eaa	ab1	ab1	1.27511	0.591542	2.15557	0.000177465	3.75089	TRUE
eaa	0.265026	0.0476	sya ab2	eaa ab1			sya	eaa	ab2	ab1	0.235093	0.109063	2.15557	0.0644903	1.19051	FALSE
eaa	-0.0583811	0.6099	eaa ab2	eaa ab1			eaa	eaa	ab2	ab1	-0.0567405	-0.0263227	2.15557	0.653464	0.184778	FALSE
eaa	2.50428	0.0001	mar ab2	eaa ab1			mar	eaa	ab2	ab1	1.25399	0.581742	2.15557	0.000177465	3.75089	TRUE
eaa	0.114913	0.3579	sya ab3	eaa ab1			sya	eaa	ab3	ab1	0.108776	0.0504627	2.15557	0.410705	0.38647	FALSE
eaa	0.016045	0.8945	eaa ab3	eaa ab1			eaa	eaa	ab3	ab1	0.0159176	0.00738441	2.15557	0.911617	0.0401875	FALSE
eaa	2.57135	0.0001	mar ab3	eaa ab1			mar	eaa	ab3	ab1	1.27294	0.590536	2.15557	0.000177465	3.75089	TRUE
eaa	0.57903	0.0001	sya aa1	eaa aa3			sya	eaa	aa1	aa3	0.456811	0.211921	2.15557	0.000177465	3.75089	TRUE
eaa	0.180629	0.1612	eaa aa1	eaa aa3			eaa	eaa	aa1	aa3	0.166047	0.0770317	2.15557	0.199129	0.700865	FALSE
eaa	3.23993	0.0001	mar aa1	eaa aa3			mar	eaa	aa1	aa3	1.44455	0.670146	2.15557	0.000177465	3.75089	TRUE
eaa	0.435991	0.0019	sya aa2	eaa aa3			sya	eaa	aa2	aa3	0.361855	0.16787	2.15557	0.00306138	2.51408	TRUE
eaa	0.0832194	0.4912	eaa aa2	eaa aa3			eaa	eaa	aa2	aa3	0.0799375	0.0370842	2.15557	0.539341	0.268136	FALSE
eaa	3.61266	0.0001	mar aa2	eaa aa3			mar	eaa	aa2	aa3	1.52881	0.709235	2.15557	0.000177465	3.75089	TRUE
eaa	0.580447	0.0001	sya aa3	eaa aa3			sya	eaa	aa3	aa3	0.457708	0.212337	2.15557	0.000177465	3.75089	TRUE
eaa	-0.0117722	0.9202	sya aa1	eaa bb1			sya	eaa	aa1	bb1	-0.0117034	-0.00542939	2.15557	0.933536	0.0298688	FALSE
eaa	-0.261109	0.01	eaa aa1	eaa bb1			eaa	eaa	aa1	bb1	-0.231992	-0.107624	2.15557	0.0147541	1.83109	TRUE
eaa	1.65354	0.0001	mar aa1	eaa bb1			mar	eaa	aa1	bb1	0.975895	0.452731	2.15557	0.000177465	3.75089	TRUE
eaa	-0.101292	0.3561	sya aa2	eaa bb1			sya	eaa	aa2	bb1	-0.0964845	-0.0447605	2.15557	0.410133	0.387075	FALSE
eaa	-0.322073	0.0007	eaa aa2	eaa bb1			eaa	eaa	aa2	bb1	-0.279201	-0.129525	2.15557	0.00118548	2.9261	TRUE
eaa	1.88681	0.0001	mar aa2	eaa bb1			mar	eaa	aa2	bb1	1.06015	0.49182	2.15557	0.000177465	3.75089	TRUE
eaa	-0.0108853	0.9248	sya aa3	eaa bb1			sya	eaa	aa3	bb1	-0.0108265	-0.00502256	2.15557	0.936695	0.028402	FALSE
eaa	-0.374155	0.0001	eaa aa3	eaa bb1			eaa	eaa	aa3	bb1	-0.317839	-0.14745	2.15557	0.000177465	3.75089	TRUE
eaa	2.02328	0.0001	mar aa3	eaa bb1			mar	eaa	aa3	bb1	1.10634	0.513248	2.15557	0.000177465	3.75089	TRUE
eaa	0.389549	0.0042	sya ab1	eaa bb1			sya	eaa	ab1	bb1	0.328979	0.152618	2.15557	0.00645366	2.19019	TRUE
eaa	-0.0456766	0.6923	eaa ab1	eaa bb1			eaa	eaa	ab1	bb1	-0.0446641	-0.0207203	2.15557	0.730568	0.136339	FALSE
eaa	2.41562	0.0001	mar ab1	eaa bb1			mar	eaa	ab1	bb1	1.22836	0.569853	2.15557	0.000177465	3.75089	TRUE
eaa	0.207244	0.1	sya ab2	eaa bb1			sya	eaa	ab2	bb1	0.18834	0.0873736	2.15557	0.129098	0.889079	FALSE
eaa	-0.101391	0.3472	eaa ab2	eaa bb1			eaa	eaa	ab2	bb1	-0.096574	-0.044802	2.15557	0.402088	0.395679	FALSE
eaa	0.0492815	0.6975	eaa ba2	eaa aa3			eaa	eaa	ba2	aa3	0.0481056	0.0223169	2.15557	0.733598	0.134542	FALSE
eaa	2.85136	0.0001	mar ba2	eaa aa3			mar	eaa	ba2	aa3	1.34843	0.625554	2.15557	0.000177465	3.75089	TRUE
eaa	0.328203	0.0149	sya ba3	eaa aa3			sya	eaa	ba3	aa3	0.283827	0.131671	2.15557	0.0213341	1.67093	TRUE
eaa	-0.0818175	0.4613	eaa ba3	eaa aa3			eaa	eaa	ba3	aa3	-0.0786425	-0.0364834	2.15557	0.510754	0.291788	FALSE
eaa	2.134	0.0001	mar ba3	eaa aa3			mar	eaa	ba3	aa3	1.14231	0.529933	2.15557	0.000177465	3.75089	TRUE
eaa	0.844488	0.0001	sya bb1	eaa aa3			sya	eaa	bb1	aa3	0.612202	0.284009	2.15557	0.000177465	3.75089	TRUE
eaa	0.59784	0.0001	eaa bb1	eaa aa3			eaa	eaa	bb1	aa3	0.468653	0.217415	2.15557	0.000177465	3.75089	TRUE
eaa	5.21081	0.0001	mar bb1	eaa aa3			mar	eaa	bb1	aa3	1.82629	0.847243	2.15557	0.000177465	3.75089	TRUE
eaa	1.08821	0.0001	sya bb2	eaa aa3			sya	eaa	bb2	aa3	0.736306	0.341583	2.15557	0.000177465	3.75089	TRUE
eaa	0.586431	0.0001	eaa bb2	eaa aa3			eaa	eaa	bb2	aa3	0.461487	0.21409	2.15557	0.000177465	3.75089	TRUE
eaa	4.36534	0.0001	mar bb2	eaa aa3			mar	eaa	bb2	aa3	1.67996	0.779358	2.15557	0.000177465	3.75089	TRUE
eaa	0.668368	0.0001	sya bb3	eaa aa3			sya	eaa	bb3	aa3	0.511846	0.237453	2.15557	0.000177465	3.75089	TRUE
eaa	0.892508	0.0001	eaa bb3	eaa aa3			eaa	eaa	bb3	aa3	0.637903	0.295932	2.15557	0.000177465	3.75089	TRUE
eaa	6.9265	0.0001	mar bb3	eaa aa3			mar	eaa	bb3	aa3	2.07021	0.960401	2.15557	0.000177465	3.75089	TRUE
eaa	2.887	0.0001	mar bb1	eaa bb1			mar	eaa	bb1	bb1	1.35764	0.629828	2.15557	0.000177465	3.75089	TRUE
eaa	0.306894	0.0197	sya bb2	eaa bb1			sya	eaa	bb2	bb1	0.267654	0.124168	2.15557	0.0276414	1.55844	TRUE
eaa	-0.00714028	0.9499	eaa bb2	eaa bb1			eaa	eaa	bb2	bb1	-0.00711491	-0.00330071	2.15557	0.959034	0.0181662	FALSE
eaa	2.35787	0.0001	mar bb2	eaa bb1			mar	eaa	bb2	bb1	1.21131	0.561943	2.15557	0.000177465	3.75089	TRUE
eaa	0.0441398	0.7099	sya bb3	eaa bb1			sya	eaa	bb3	bb1	0.0431934	0.020038	2.15557	0.744155	0.128337	FALSE
eaa	0.184416	0.1462	eaa bb3	eaa bb1			eaa	eaa	bb3	bb1	0.16925	0.0785175	2.15557	0.182388	0.739003	FALSE
eaa	3.96076	0.0001	mar bb3	eaa bb1			mar	eaa	bb3	bb1	1.60156	0.742986	2.15557	0.000177465	3.75089	TRUE
eaa	0.916349	0.0001	sya ba1	eaa ba3			sya	eaa	ba1	ba3	0.650422	0.30174	2.15557	0.000177465	3.75089	TRUE
eaa	0.212054	0.1202	eaa ba1	eaa ba3			eaa	eaa	ba1	ba3	0.192317	0.0892185	2.15557	0.152982	0.81536	FALSE
eaa	2.87462	0.0001	mar ba1	eaa ba3			mar	eaa	ba1	ba3	1.35445	0.628348	2.15557	0.000177465	3.75089	TRUE
eaa	1.39547	0.0001	sya ba2	eaa ba3			sya	eaa	ba2	ba3	0.87358	0.405266	2.15557	0.000177465	3.75089	TRUE
eaa	0.142781	0.2804	eaa ba2	eaa ba3			eaa	eaa	ba2	ba3	0.133465	0.0619162	2.15557	0.330809	0.480423	FALSE
eaa	3.19455	0.0001	mar ba2	eaa ba3			mar	eaa	ba2	ba3	1.43378	0.665153	2.15557	0.000177465	3.75089	TRUE
eaa	0.446557	0.0015	sya ba3	eaa ba3			sya	eaa	ba3	ba3	0.369186	0.171271	2.15557	0.00246736	2.60777	TRUE
eaa	2.41326	0.0001	mar ba3	eaa ba3			mar	eaa	ba3	ba3	1.22767	0.569533	2.15557	0.000177465	3.75089	TRUE
eaa	1.00885	0.0001	sya bb1	eaa ba3			sya	eaa	bb1	ba3	0.697561	0.323609	2.15557	0.000177465	3.75089	TRUE
eaa	0.740221	0.0001	eaa bb1	eaa ba3			eaa	eaa	bb1	ba3	0.554012	0.257014	2.15557	0.000177465	3.75089	TRUE
eaa	0.419639	0.0047	sya ba2	eaa ab3			sya	eaa	ba2	ab3	0.350403	0.162557	2.15557	0.00716949	2.14451	TRUE
eaa	2.21253	0.0001	mar aa2	eaa ab2			mar	eaa	aa2	ab2	1.16706	0.541416	2.15557	0.000177465	3.75089	TRUE
eaa	4.09256	0.0001	mar ab2	eaa ba2			mar	eaa	ab2	ba2	1.62778	0.755151	2.15557	0.000177465	3.75089	TRUE
eaa	0.620234	0.0001	sya ab3	eaa ba2			sya	eaa	ab3	ba2	0.48257	0.223871	2.15557	0.000177465	3.75089	TRUE
eaa	0.476556	0.0018	eaa ab3	eaa ba2			eaa	eaa	ab3	ba2	0.389712	0.180793	2.15557	0.00291517	2.53534	TRUE
eaa	4.19002	0.0001	mar ab3	eaa ba2			mar	eaa	ab3	ba2	1.64674	0.763945	2.15557	0.000177465	3.75089	TRUE
eaa	-0.241223	0.0195	sya aa2	eaa bb3			sya	eaa	aa2	bb3	-0.216097	-0.100251	2.15557	0.0274219	1.5619	TRUE
eaa	-0.427627	0.0001	eaa aa2	eaa bb3			eaa	eaa	aa2	bb3	-0.356014	-0.16516	2.15557	0.000177465	3.75089	TRUE
eaa	1.43733	0.0001	mar aa2	eaa bb3			mar	eaa	aa2	bb3	0.890902	0.413302	2.15557	0.000177465	3.75089	TRUE
eaa	-0.164893	0.128	sya aa3	eaa bb3			sya	eaa	aa3	bb3	-0.152629	-0.0708067	2.15557	0.161928	0.790679	FALSE
eaa	1.09618	0.0001	sya ba2	eaa ba2			sya	eaa	ba2	ba2	0.740115	0.34335	2.15557	0.000177465	3.75089	TRUE
eaa	2.67047	0.0001	mar ba2	eaa ba2			mar	eaa	ba2	ba2	1.30032	0.603237	2.15557	0.000177465	3.75089	TRUE
eaa	0.265822	0.0579	sya ba3	eaa ba2			sya	eaa	ba3	ba2	0.235722	0.109355	2.15557	0.0776106	1.11008	FALSE
eaa	-0.124942	0.2804	eaa ba3	eaa ba2			eaa	eaa	ba3	ba2	-0.117731	-0.0546172	2.15557	0.330809	0.480423	FALSE
eaa	1.9868	0.0001	mar ba3	eaa ba2			mar	eaa	ba3	ba2	1.0942	0.507617	2.15557	0.000177465	3.75089	TRUE
eaa	0.757859	0.0001	sya bb1	eaa ba2			sya	eaa	bb1	ba2	0.564096	0.261692	2.15557	0.000177465	3.75089	TRUE
eaa	0.522795	0.0006	eaa bb1	eaa ba2			eaa	eaa	bb1	ba2	0.420547	0.195098	2.15557	0.00102162	2.99071	TRUE
eaa	-0.289625	0.0041	eaa aa2	eaa ab1			eaa	eaa	aa2	ab1	-0.254352	-0.117997	2.15557	0.00633088	2.19854	TRUE
eaa	0.511921	0.0008	eaa bb2	eaa ba2			eaa	eaa	bb2	ba2	0.413381	0.191773	2.15557	0.00134759	2.87044	TRUE
eaa	4.11335	0.0001	mar bb2	eaa ba2			mar	eaa	bb2	ba2	1.63185	0.757041	2.15557	0.000177465	3.75089	TRUE
eaa	0.59001	0.0002	sya bb3	eaa ba2			sya	eaa	bb3	ba2	0.463741	0.215136	2.15557	0.000348066	3.45834	TRUE
eaa	0.803623	0.0001	eaa bb3	eaa ba2			eaa	eaa	bb3	ba2	0.589797	0.273615	2.15557	0.000177465	3.75089	TRUE
eaa	6.55422	0.0001	mar bb3	eaa ba2			mar	eaa	bb3	ba2	2.02211	0.938084	2.15557	0.000177465	3.75089	TRUE
eaa	-0.0948293	0.3892	sya aa2	eaa bb2			sya	eaa	aa2	bb2	-0.0905985	-0.0420299	2.15557	0.442592	0.353996	FALSE
eaa	-0.317197	0.0009	eaa aa2	eaa bb2			eaa	eaa	aa2	bb2	-0.275506	-0.127811	2.15557	0.001512	2.82045	TRUE
eaa	1.90757	0.0001	mar aa2	eaa bb2			mar	eaa	aa2	bb2	1.06732	0.495144	2.15557	0.000177465	3.75089	TRUE
eaa	-0.0571537	0.6537	eaa ba2	eaa ba1			eaa	eaa	ba2	ba1	-0.0555801	-0.0257844	2.15557	0.694487	0.158336	FALSE
eaa	2.46069	0.0001	mar ba2	eaa ba1			mar	eaa	ba2	ba1	1.24147	0.575935	2.15557	0.000177465	3.75089	TRUE
eaa	0.193475	0.155	sya ba3	eaa ba1			sya	eaa	ba3	ba1	0.17687	0.0820523	2.15557	0.191847	0.717046	FALSE
eaa	-0.174954	0.1202	eaa ba3	eaa ba1			eaa	eaa	ba3	ba1	-0.161229	-0.0747966	2.15557	0.152982	0.81536	FALSE
eaa	1.8161	0.0001	mar ba3	eaa ba1			mar	eaa	ba3	ba1	1.03535	0.480314	2.15557	0.000177465	3.75089	TRUE
eaa	0.65739	0.0001	sya bb1	eaa ba1			sya	eaa	bb1	ba1	0.505244	0.23439	2.15557	0.000177465	3.75089	TRUE
eaa	0.435761	0.0033	eaa bb1	eaa ba1			eaa	eaa	bb1	ba1	0.361695	0.167796	2.15557	0.00517164	2.28637	TRUE
eaa	4.58081	0.0001	mar bb1	eaa ba1			mar	eaa	bb1	ba1	1.71933	0.797623	2.15557	0.000177465	3.75089	TRUE
eaa	2.44894	0.0001	mar ab2	eaa ab3			mar	eaa	ab2	ab3	1.23807	0.574358	2.15557	0.000177465	3.75089	TRUE
eaa	0.0973063	0.4237	sya ab3	eaa ab3			sya	eaa	ab3	ab3	0.0928584	0.0430783	2.15557	0.474123	0.324109	FALSE
eaa	2.51495	0.0001	mar ab3	eaa ab3			mar	eaa	ab3	ab3	1.25703	0.583152	2.15557	0.000177465	3.75089	TRUE
eaa	0.135695	0.3124	sya ba1	eaa ab3			sya	eaa	ba1	ab3	0.127245	0.0590308	2.15557	0.365822	0.436731	FALSE
eaa	-0.281694	0.008	eaa ba1	eaa ab3			eaa	eaa	ba1	ab3	-0.248183	-0.115136	2.15557	0.0119431	1.92288	TRUE
eaa	1.29624	0.0001	mar ba1	eaa ab3			mar	eaa	ba1	ab3	0.831272	0.385639	2.15557	0.000177465	3.75089	TRUE
eaa	0.0478628	0.6923	eaa bb1	eaa ab1			eaa	eaa	bb1	ab1	0.0467526	0.0216892	2.15557	0.730568	0.136339	FALSE
eaa	3.07305	0.0001	mar bb1	eaa ab1			mar	eaa	bb1	ab1	1.40439	0.651517	2.15557	0.000177465	3.75089	TRUE
eaa	0.100718	0.4069	sya aa3	eaa ab2			sya	eaa	aa3	ab2	0.0959623	0.0445183	2.15557	0.458213	0.338933	FALSE
eaa	-0.165641	0.1333	sya aa1	eaa bb3			sya	eaa	aa1	bb3	-0.153272	-0.0711049	2.15557	0.167958	0.774799	FALSE
eaa	-0.376156	0.0001	eaa aa1	eaa bb3			eaa	eaa	aa1	bb3	-0.319294	-0.148125	2.15557	0.000177465	3.75089	TRUE
eaa	1.24038	0.0001	mar aa1	eaa bb3			mar	eaa	aa1	bb3	0.806645	0.374214	2.15557	0.000177465	3.75089	TRUE
eaa	0.241106	0.0731	eaa bb3	eaa ab1			eaa	eaa	bb3	ab1	0.216003	0.100207	2.15557	0.09675	1.01435	FALSE
eaa	4.1982	0.0001	mar bb3	eaa ab1			mar	eaa	bb3	ab1	1.64831	0.764675	2.15557	0.000177465	3.75089	TRUE
eaa	0.00719163	0.9499	eaa bb1	eaa bb2			eaa	eaa	bb1	bb2	0.00716589	0.00332436	2.15557	0.959034	0.0181662	FALSE
eaa	2.91496	0.0001	mar bb1	eaa bb2			mar	eaa	bb1	bb2	1.3648	0.633152	2.15557	0.000177465	3.75089	TRUE
eaa	0.184038	0.138	sya ab3	eaa ab2			sya	eaa	ab3	ab2	0.168931	0.0783693	2.15557	0.173187	0.761484	FALSE
eaa	0.0790406	0.5107	eaa ab3	eaa ab2			eaa	eaa	ab3	ab2	0.0760723	0.035291	2.15557	0.55761	0.253669	FALSE
eaa	2.79277	0.0001	mar ab3	eaa ab2			mar	eaa	ab3	ab2	1.3331	0.618443	2.15557	0.000177465	3.75089	TRUE
eaa	0.0355271	0.7751	sya aa1	eaa ab1			sya	eaa	aa1	ab1	0.0349106	0.0161955	2.15557	0.807129	0.0930571	FALSE
eaa	-0.225744	0.0353	eaa aa1	eaa ab1			eaa	eaa	aa1	ab1	-0.203548	-0.0944288	2.15557	0.0481364	1.31753	TRUE
eaa	1.78055	0.0001	mar aa1	eaa ab1			mar	eaa	aa1	ab1	1.02265	0.474421	2.15557	0.000177465	3.75089	TRUE
eaa	-0.0582778	0.6162	sya aa2	eaa ab1			sya	eaa	aa2	ab1	-0.0566429	-0.0262775	2.15557	0.659093	0.181053	FALSE
eaa	1.22651	0.0001	mar ba1	eaa bb1			mar	eaa	ba1	bb1	0.800437	0.371334	2.15557	0.000177465	3.75089	TRUE
eaa	2.02498	0.0001	mar aa2	eaa ab1			mar	eaa	aa2	ab1	1.10691	0.513509	2.15557	0.000177465	3.75089	TRUE
eaa	0.0364565	0.7655	sya aa3	eaa ab1			sya	eaa	aa3	ab1	0.0358077	0.0166117	2.15557	0.798452	0.0977512	FALSE
eaa	-0.00466522	0.9685	sya aa1	eaa bb2			sya	eaa	aa1	bb2	-0.00465437	-0.00215923	2.15557	0.976248	0.0104398	FALSE
eaa	-0.255796	0.012	eaa aa1	eaa bb2			eaa	eaa	aa1	bb2	-0.227769	-0.105665	2.15557	0.0174194	1.75897	TRUE
eaa	1.67262	0.0001	mar aa1	eaa bb2			mar	eaa	aa1	bb2	0.983061	0.456056	2.15557	0.000177465	3.75089	TRUE
eaa	0.961396	0.0001	mar ba3	eaa bb1			mar	eaa	ba3	bb1	0.673656	0.312519	2.15557	0.000177465	3.75089	TRUE
eaa	0.154364	0.2095	sya bb1	eaa bb1			sya	eaa	bb1	bb1	0.143549	0.0665945	2.15557	0.252361	0.597977	FALSE
eaa	0.112831	0.3472	eaa bb1	eaa ab2			eaa	eaa	bb1	ab2	0.106907	0.0495958	2.15557	0.402088	0.395679	FALSE
eaa	-0.00377196	0.974	sya aa3	eaa bb2			sya	eaa	aa3	bb2	-0.00376487	-0.00174658	2.15557	0.979163	0.00914515	FALSE
eaa	-0.369654	0.0001	eaa aa3	eaa bb2			eaa	eaa	aa3	bb2	-0.314558	-0.145928	2.15557	0.000177465	3.75089	TRUE
eaa	2.04502	0.0001	mar aa3	eaa bb2			mar	eaa	aa3	bb2	1.11351	0.516572	2.15557	0.000177465	3.75089	TRUE
eaa	0.399542	0.0035	sya ab1	eaa bb2			sya	eaa	ab1	bb2	0.336145	0.155942	2.15557	0.00547146	2.2619	TRUE
eaa	-0.0388134	0.7375	eaa ab1	eaa bb2			eaa	eaa	ab1	bb2	-0.0380791	-0.0176655	2.15557	0.770522	0.113215	FALSE
eaa	2.44018	0.0001	mar ab1	eaa bb2			mar	eaa	ab1	bb2	1.23552	0.573177	2.15557	0.000177465	3.75089	TRUE
eaa	0.215926	0.0877	sya ab2	eaa bb2			sya	eaa	ab2	bb2	0.195506	0.090698	2.15557	0.114629	0.940707	FALSE
eaa	-0.0949286	0.3804	eaa ab2	eaa bb2			eaa	eaa	ab2	bb2	-0.0906892	-0.042072	2.15557	0.43494	0.361571	FALSE
eaa	-0.311882	0.0032	eaa ba2	eaa ab1			eaa	eaa	ba2	ab1	-0.271463	-0.125935	2.15557	0.00502743	2.29865	TRUE
eaa	1.52572	0.0001	mar ba2	eaa ab1			mar	eaa	ba2	ab1	0.926526	0.429828	2.15557	0.000177465	3.75089	TRUE
eaa	-0.128965	0.2484	sya ba3	eaa ab1			sya	eaa	ba3	ab1	-0.121301	-0.0562733	2.15557	0.296386	0.528142	FALSE
eaa	-0.397856	0.0001	eaa ba3	eaa ab1			eaa	eaa	ba3	ab1	-0.33494	-0.155383	2.15557	0.000177465	3.75089	TRUE
eaa	1.05527	0.0001	mar ba3	eaa ab1			mar	eaa	ba3	ab1	0.720409	0.334208	2.15557	0.000177465	3.75089	TRUE
eaa	0.209615	0.1084	sya bb1	eaa ab1			sya	eaa	bb1	ab1	0.190302	0.0882837	2.15557	0.138523	0.858477	FALSE
eaa	6.12247	0.0001	mar bb3	eaa ba1			mar	eaa	bb3	ba1	1.96325	0.910782	2.15557	0.000177465	3.75089	TRUE
eaa	-0.298496	0.0039	eaa ba1	eaa bb2			eaa	eaa	ba1	bb2	-0.261207	-0.121178	2.15557	0.00603686	2.21919	TRUE
eaa	0.369446	0.0082	sya bb2	eaa ab1			sya	eaa	bb2	ab1	0.314406	0.145858	2.15557	0.0122128	1.91319	TRUE
eaa	0.0403808	0.7375	eaa bb2	eaa ab1			eaa	eaa	bb2	ab1	0.0395868	0.0183649	2.15557	0.770522	0.113215	FALSE
eaa	2.51859	0.0001	mar bb2	eaa ab1			mar	eaa	bb2	ab1	1.25806	0.583632	2.15557	0.000177465	3.75089	TRUE
eaa	0.0941152	0.4542	sya bb3	eaa ab1			sya	eaa	bb3	ab1	0.089946	0.0417272	2.15557	0.504667	0.296995	FALSE
eaa	-0.407365	0.0001	eaa ba3	eaa ab3			eaa	eaa	ba3	ab3	-0.341719	-0.158528	2.15557	0.000177465	3.75089	TRUE
eaa	1.02282	0.0001	mar ba3	eaa ab3			mar	eaa	ba3	ab3	0.704491	0.326824	2.15557	0.000177465	3.75089	TRUE
eaa	0.190513	0.1337	sya bb1	eaa ab3			sya	eaa	bb1	ab3	0.174384	0.0808993	2.15557	0.168126	0.774366	FALSE
eaa	0.0313153	0.7902	eaa bb1	eaa ab3			eaa	eaa	bb1	ab3	0.030835	0.0143048	2.15557	0.820142	0.0861111	FALSE
eaa	0.316293	0.0166	sya bb2	eaa bb2			sya	eaa	bb2	bb2	0.27482	0.127493	2.15557	0.0236072	1.62696	TRUE
eaa	2.38202	0.0001	mar bb2	eaa bb2			mar	eaa	bb2	bb2	1.21847	0.565267	2.15557	0.000177465	3.75089	TRUE
eaa	0.0516489	0.6644	sya bb3	eaa bb2			sya	eaa	bb3	bb2	0.0503593	0.0233624	2.15557	0.704667	0.152016	FALSE
eaa	0.192934	0.1298	eaa bb3	eaa bb2			eaa	eaa	bb3	bb2	0.176416	0.0818419	2.15557	0.163876	0.785485	FALSE
eaa	3.99644	0.0001	mar bb3	eaa bb2			mar	eaa	bb3	bb2	1.60872	0.74631	2.15557	0.000177465	3.75089	TRUE
eaa	0.10121	0.4377	sya ba1	eaa bb1			sya	eaa	ba1	bb1	0.09641	0.044726	2.15557	0.487193	0.312299	FALSE
eaa	-0.303505	0.0033	eaa ba1	eaa bb1			eaa	eaa	ba1	bb1	-0.265057	-0.122964	2.15557	0.00517164	2.28637	TRUE
eaa	0.0192733	0.8704	sya ab2	eaa bb3			sya	eaa	ab2	bb3	0.01909	0.0088561	2.15557	0.894005	0.0486601	FALSE
eaa	0.376533	0.0088	sya ba2	eaa bb1			sya	eaa	ba2	bb1	0.319568	0.148252	2.15557	0.0130447	1.88457	TRUE
eaa	-0.343313	0.0006	eaa ba2	eaa bb1			eaa	eaa	ba2	bb1	-0.295139	-0.136919	2.15557	0.00102162	2.99071	TRUE
eaa	1.41035	0.0001	mar ba2	eaa bb1			mar	eaa	ba2	bb1	0.879773	0.408139	2.15557	0.000177465	3.75089	TRUE
eaa	-0.168751	0.1097	sya ba3	eaa bb1			sya	eaa	ba3	bb1	-0.155935	-0.0723407	2.15557	0.139901	0.85418	FALSE
eaa	-0.42536	0.0001	eaa ba3	eaa bb1			eaa	eaa	ba3	bb1	-0.354425	-0.164423	2.15557	0.000177465	3.75089	TRUE
eaa	1.1827	0.0001	mar ba3	eaa ab2			mar	eaa	ba3	ab2	0.780564	0.362115	2.15557	0.000177465	3.75089	TRUE
eaa	0.284612	0.0282	sya bb1	eaa ab2			sya	eaa	bb1	ab2	0.250457	0.11619	2.15557	0.0388753	1.41033	TRUE
eaa	-0.0702505	0.5647	sya ba1	eaa bb3			sya	eaa	ba1	bb3	-0.0678927	-0.0314964	2.15557	0.60918	0.215255	FALSE
eaa	3.32558	0.0001	mar bb1	eaa ab2			mar	eaa	bb1	ab2	1.46455	0.679424	2.15557	0.000177465	3.75089	TRUE
eaa	4.81968	0.0001	mar ab2	eaa ba3			mar	eaa	ab2	ba3	1.76125	0.817067	2.15557	0.000177465	3.75089	TRUE
eaa	0.851572	0.0001	sya ab3	eaa ba3			sya	eaa	ab3	ba3	0.616035	0.285787	2.15557	0.000177465	3.75089	TRUE
eaa	0.68738	0.0001	eaa ab3	eaa ba3			eaa	eaa	ab3	ba3	0.523177	0.242709	2.15557	0.000177465	3.75089	TRUE
eaa	4.93106	0.0001	mar ab3	eaa ba3			mar	eaa	ab3	ba3	1.7802	0.825861	2.15557	0.000177465	3.75089	TRUE
eaa	0.318055	0.0175	eaa bb3	eaa ab2			eaa	eaa	bb3	ab2	0.276157	0.128113	2.15557	0.0247197	1.60696	TRUE
eaa	4.52049	0.0001	mar bb3	eaa ab2			mar	eaa	bb3	ab2	1.70847	0.792582	2.15557	0.000177465	3.75089	TRUE
eaa	-0.155702	0.1462	eaa bb1	eaa bb3			eaa	eaa	bb1	bb3	-0.144708	-0.0671322	2.15557	0.182388	0.739003	FALSE
eaa	2.28179	0.0001	mar bb1	eaa bb3			mar	eaa	bb1	bb3	1.18839	0.55131	2.15557	0.000177465	3.75089	TRUE
eaa	0.876388	0.0001	sya bb2	eaa ba1			sya	eaa	bb2	ba1	0.629349	0.291964	2.15557	0.000177465	3.75089	TRUE
eaa	0.425509	0.0039	eaa bb2	eaa ba1			eaa	eaa	bb2	ba1	0.354529	0.164471	2.15557	0.00603686	2.21919	TRUE
eaa	3.8211	0.0001	mar bb2	eaa ba1			mar	eaa	bb2	ba1	1.573	0.729738	2.15557	0.000177465	3.75089	TRUE
eaa	0.499135	0.0012	sya bb3	eaa ba1			sya	eaa	bb3	ba1	0.404889	0.187834	2.15557	0.002	2.69897	TRUE
eaa	0.700539	0.0001	eaa bb3	eaa ba1			eaa	eaa	bb3	ba1	0.530945	0.246313	2.15557	0.000177465	3.75089	TRUE
eaa	0.10913	0.4043	sya ba1	eaa bb2			sya	eaa	ba1	bb2	0.103576	0.0480503	2.15557	0.456468	0.34059	FALSE
eaa	0.173193	0.1738	sya ab1	eaa bb3			sya	eaa	ab1	bb3	0.159729	0.0741006	2.15557	0.213855	0.66988	FALSE
eaa	1.24253	0.0001	mar ba1	eaa bb2			mar	eaa	ba1	bb2	0.807603	0.374658	2.15557	0.000177465	3.75089	TRUE
eaa	-0.322748	0.0018	eaa ba2	eaa ab3			eaa	eaa	ba2	ab3	-0.279712	-0.129762	2.15557	0.00291517	2.53534	TRUE
eaa	1.48583	0.0001	mar ba2	eaa ab3			mar	eaa	ba2	ab3	0.910608	0.422444	2.15557	0.000177465	3.75089	TRUE
eaa	-0.14272	0.1898	sya ba3	eaa ab3			sya	eaa	ba3	ab3	-0.133411	-0.0618914	2.15557	0.231733	0.635013	FALSE
eaa	-0.162773	0.1241	sya ba3	eaa bb2			sya	eaa	ba3	bb2	-0.150807	-0.0699617	2.15557	0.157627	0.802369	FALSE
eaa	-0.421228	0.0001	eaa ba3	eaa bb2			eaa	eaa	ba3	bb2	-0.351521	-0.163076	2.15557	0.000177465	3.75089	TRUE
eaa	0.975502	0.0001	mar ba3	eaa bb2			mar	eaa	ba3	bb2	0.680822	0.315843	2.15557	0.000177465	3.75089	TRUE
eaa	0.162665	0.1875	sya bb1	eaa bb2			sya	eaa	bb1	bb2	0.150715	0.0699189	2.15557	0.229369	0.639465	FALSE
eaa	3.00873	0.0001	mar bb1	eaa ab3			mar	eaa	bb1	ab3	1.38847	0.644133	2.15557	0.000177465	3.75089	TRUE
eaa	0.34782	0.0105	sya bb2	eaa ab3			sya	eaa	bb2	ab3	0.298489	0.138473	2.15557	0.0154196	1.81193	TRUE
eaa	-0.471601	0.0001	eaa aa3	eaa bb3			eaa	eaa	aa3	bb3	-0.386351	-0.179234	2.15557	0.000177465	3.75089	TRUE
eaa	1.55255	0.0001	mar aa3	eaa bb3			mar	eaa	aa3	bb3	0.937092	0.43473	2.15557	0.000177465	3.75089	TRUE
eaa	0.454353	0.0011	sya bb2	eaa ab2			sya	eaa	bb2	ab2	0.374561	0.173764	2.15557	0.0018382	2.73561	TRUE
eaa	-0.194267	0.0731	eaa ab1	eaa bb3			eaa	eaa	ab1	bb3	-0.177532	-0.0823599	2.15557	0.09675	1.01435	FALSE
eaa	1.8838	0.0001	mar ab1	eaa bb3			mar	eaa	ab1	bb3	1.05911	0.491336	2.15557	0.000177465	3.75089	TRUE
eaa	4.11611	0.0001	mar bb3	eaa ab3			mar	eaa	bb3	ab3	1.63239	0.757291	2.15557	0.000177465	3.75089	TRUE
eaa	-0.241306	0.0175	eaa ab2	eaa bb3			eaa	eaa	ab2	bb3	-0.216164	-0.100282	2.15557	0.0247197	1.60696	TRUE
eaa	-0.269218	0.0105	eaa ba2	eaa ab2			eaa	eaa	ba2	ab2	-0.238401	-0.110598	2.15557	0.0154196	1.81193	TRUE
eaa	1.68232	0.0001	mar ba2	eaa ab2			mar	eaa	ba2	ab2	0.98668	0.457735	2.15557	0.000177465	3.75089	TRUE
eaa	-0.0749599	0.4992	sya ba3	eaa ab2			sya	eaa	ba3	ab2	-0.0722834	-0.0335333	2.15557	0.54695	0.262053	FALSE
eaa	-0.360523	0.0001	eaa ba3	eaa ab2			eaa	eaa	ba3	ab2	-0.307869	-0.142825	2.15557	0.000177465	3.75089	TRUE
eaa	-0.181339	0.0909	eaa ab3	eaa bb3			eaa	eaa	ab3	bb3	-0.166648	-0.0773106	2.15557	0.11832	0.926941	FALSE
eaa	1.87755	0.0001	mar ab3	eaa bb3			mar	eaa	ab3	bb3	1.05694	0.49033	2.15557	0.000177465	3.75089	TRUE
eaa	-0.118435	0.2876	sya bb3	eaa bb3			sya	eaa	bb3	bb3	-0.11193	-0.0519261	2.15557	0.337408	0.471845	FALSE
eaa	-0.411951	0.0001	eaa ba1	eaa bb3			eaa	eaa	ba1	bb3	-0.344973	-0.160038	2.15557	0.000177465	3.75089	TRUE
eaa	2.43273	0.0001	mar ab3	eaa bb2			mar	eaa	ab3	bb2	1.23336	0.572171	2.15557	0.000177465	3.75089	TRUE
eaa	0.104885	0.3804	eaa bb2	eaa ab2			eaa	eaa	bb2	ab2	0.0997414	0.0462715	2.15557	0.43494	0.361571	FALSE
eaa	2.73675	0.0001	mar bb2	eaa ab2			mar	eaa	bb2	ab2	1.31822	0.611539	2.15557	0.000177465	3.75089	TRUE
eaa	0.161951	0.1951	sya bb3	eaa ab2			sya	eaa	bb3	ab2	0.150101	0.0696339	2.15557	0.237284	0.624732	FALSE
eaa	-0.298178	0.0027	sya ba3	eaa bb3			sya	eaa	ba3	bb3	-0.260962	-0.121064	2.15557	0.00427387	2.36918	TRUE
eaa	-0.514833	0.0001	eaa ba3	eaa bb3			eaa	eaa	ba3	bb3	-0.415305	-0.192666	2.15557	0.000177465	3.75089	TRUE
eaa	0.656002	0.0001	mar ba3	eaa bb3			mar	eaa	ba3	bb3	0.504406	0.234001	2.15557	0.000177465	3.75089	TRUE
eaa	-0.0253734	0.8259	sya bb1	eaa bb3			sya	eaa	bb1	bb3	-0.0250568	-0.0116242	2.15557	0.854379	0.0683493	FALSE
eaa	0.103408	0.4013	sya bb2	eaa bb3			sya	eaa	bb2	bb3	0.0984036	0.0456508	2.15557	0.453894	0.343045	FALSE
eaa	-0.161731	0.1298	eaa bb2	eaa bb3			eaa	eaa	bb2	bb3	-0.149911	-0.0695458	2.15557	0.163876	0.785485	FALSE
eaa	1.83504	0.0001	mar bb2	eaa bb3			mar	eaa	bb2	bb3	1.04206	0.483425	2.15557	0.000177465	3.75089	TRUE
eaa	2.36827	0.0001	mar ab2	eaa bb2			mar	eaa	ab2	bb2	1.2144	0.563377	2.15557	0.000177465	3.75089	TRUE
eaa	3.18836	0.0001	mar bb3	eaa bb3			mar	eaa	bb3	bb3	1.43231	0.664469	2.15557	0.000177465	3.75089	TRUE
eaa	0.0639872	0.5869	sya ab3	eaa bb1			sya	eaa	ab3	bb1	0.0620233	0.0287735	2.15557	0.630968	0.199993	FALSE
eaa	-0.0303645	0.7902	eaa ab3	eaa bb1			eaa	eaa	ab3	bb1	-0.0299126	-0.0138769	2.15557	0.820142	0.0861111	FALSE
eaa	2.40822	0.0001	mar ab3	eaa bb1			mar	eaa	ab3	bb1	1.22619	0.568847	2.15557	0.000177465	3.75089	TRUE
eaa	0.386432	0.0074	sya ba2	eaa bb2			sya	eaa	ba2	bb2	0.326734	0.151576	2.15557	0.0111	1.95468	TRUE
eaa	-0.33859	0.0008	eaa ba2	eaa bb2			eaa	eaa	ba2	bb2	-0.291617	-0.135285	2.15557	0.00134759	2.87044	TRUE
eaa	1.42769	0.0001	mar ba2	eaa bb2			mar	eaa	ba2	bb2	0.886939	0.411464	2.15557	0.000177465	3.75089	TRUE
eaa	0.87984	0.0001	mar ba1	eaa bb3			mar	eaa	ba1	bb3	0.631187	0.292816	2.15557	0.000177465	3.75089	TRUE
eaa	0.162204	0.2267	sya ba2	eaa bb3			sya	eaa	ba2	bb3	0.150318	0.0697346	2.15557	0.271523	0.566194	FALSE
eaa	1.82352	0.0001	mar ab2	eaa bb3			mar	eaa	ab2	bb3	1.03798	0.481535	2.15557	0.000177465	3.75089	TRUE
eaa	-0.101678	0.3579	sya ab3	eaa bb3			sya	eaa	ab3	bb3	-0.0968345	-0.0449229	2.15557	0.410705	0.38647	FALSE
eaa	0.0768374	0.5304	sya bb3	eaa ab3			sya	eaa	bb3	ab3	0.0740284	0.0343428	2.15557	0.575133	0.240232	FALSE
eaa	0.0239515	0.8382	eaa bb2	eaa ab3			eaa	eaa	bb2	ab3	0.0236691	0.0109804	2.15557	0.864265	0.063353	FALSE
eaa	2.34422	0.0001	mar ab2	eaa bb1			mar	eaa	ab2	bb1	1.20723	0.560053	2.15557	0.000177465	3.75089	TRUE
eaa	-0.0233912	0.8382	eaa ab3	eaa bb2			eaa	eaa	ab3	bb2	-0.0231218	-0.0107265	2.15557	0.864265	0.063353	FALSE
eaa	0.221507	0.0909	eaa bb3	eaa ab3			eaa	eaa	bb3	ab3	0.200085	0.0928223	2.15557	0.11832	0.926941	FALSE
eaa	1.03506	0.0001	mar ba2	eaa bb3			mar	eaa	ba2	bb3	0.710523	0.329622	2.15557	0.000177465	3.75089	TRUE
eaa	2.46303	0.0001	mar bb2	eaa ab3			mar	eaa	bb2	ab3	1.24214	0.576248	2.15557	0.000177465	3.75089	TRUE
eaa	0.071639	0.5444	sya ab3	eaa bb2			sya	eaa	ab3	bb2	0.0691892	0.0320979	2.15557	0.588288	0.23041	FALSE
eaa	-0.44556	0.0001	eaa ba2	eaa bb3			eaa	eaa	ba2	bb3	-0.368497	-0.170951	2.15557	0.000177465	3.75089	TRUE
mar	0.0472733	0.7175	mar aa3	mar aa2			mar	mar	aa3	aa2	0.0461899	0.0497788	0.927903	0.750872	0.124434	FALSE
mar	-0.518656	0.0001	sya ab1	mar aa2			sya	mar	ab1	aa2	-0.417826	-0.450291	0.927903	0.000177465	3.75089	TRUE
mar	-0.618175	0.0001	sya bb1	mar aa3			sya	mar	bb1	aa3	-0.481299	-0.518696	0.927903	0.000177465	3.75089	TRUE
mar	-0.600125	0.0001	sya bb1	mar aa2			sya	mar	bb1	aa2	-0.470082	-0.506607	0.927903	0.000177465	3.75089	TRUE
mar	0.640854	0.0002	mar bb3	mar aa3			mar	mar	bb3	aa3	0.495217	0.533695	0.927903	0.000348066	3.45834	TRUE
mar	-0.228729	0.0523	mar ba1	mar aa2			mar	mar	ba1	aa2	-0.205981	-0.221985	0.927903	0.070706	1.15054	FALSE
mar	-0.523165	0.0001	sya ba2	mar aa2			sya	mar	ba2	aa2	-0.42079	-0.453486	0.927903	0.000177465	3.75089	TRUE
mar	0.183181	0.1992	mar ab1	mar aa2			mar	mar	ab1	aa2	0.168206	0.181276	0.927903	0.241803	0.616537	FALSE
mar	-0.800943	0.0001	eaa ba3	mar aa2			eaa	mar	ba3	aa2	-0.58831	-0.634022	0.927903	0.000177465	3.75089	TRUE
mar	-0.581807	0.0001	sya ab2	mar aa2			sya	mar	ab2	aa2	-0.458568	-0.494198	0.927903	0.000177465	3.75089	TRUE
mar	-0.66942	0.0001	eaa ab1	mar aa2			eaa	mar	ab1	aa2	-0.512476	-0.552295	0.927903	0.000177465	3.75089	TRUE
mar	-0.769623	0.0001	eaa ba1	mar aa3			eaa	mar	ba1	aa3	-0.570766	-0.615115	0.927903	0.000177465	3.75089	TRUE
mar	-0.792991	0.0001	eaa aa3	mar aa3			eaa	mar	aa3	aa3	-0.583885	-0.629253	0.927903	0.000177465	3.75089	TRUE
mar	-0.540384	0.0001	sya ab1	mar aa3			sya	mar	ab1	aa3	-0.432032	-0.4656	0.927903	0.000177465	3.75089	TRUE
mar	-0.684342	0.0001	eaa ab1	mar aa3			eaa	mar	ab1	aa3	-0.521375	-0.561885	0.927903	0.000177465	3.75089	TRUE
mar	-0.758732	0.0001	eaa ba1	mar aa2			eaa	mar	ba1	aa2	-0.564593	-0.608462	0.927903	0.000177465	3.75089	TRUE
mar	-0.600684	0.0001	sya ab2	mar aa3			sya	mar	ab2	aa3	-0.470431	-0.506983	0.927903	0.000177465	3.75089	TRUE
mar	-0.70277	0.0001	eaa ab2	mar aa3			eaa	mar	ab2	aa3	-0.532256	-0.573612	0.927903	0.000177465	3.75089	TRUE
mar	-0.320567	0.0024	mar ba3	mar aa2			mar	mar	ba3	aa2	-0.278061	-0.299666	0.927903	0.00381818	2.41814	TRUE
mar	0.129773	0.3529	mar ab1	mar aa3			mar	mar	ab1	aa3	0.122016	0.131497	0.927903	0.407192	0.3902	FALSE
mar	-0.796085	0.0001	eaa ba1	mar ab1			eaa	mar	ba1	ab1	-0.58561	-0.631111	0.927903	0.000177465	3.75089	TRUE
mar	-0.653235	0.0001	eaa bb3	mar ab1			eaa	mar	bb3	ab1	-0.502734	-0.541796	0.927903	0.000177465	3.75089	TRUE
mar	0.452375	0.006	mar bb3	mar ab1			mar	mar	bb3	ab1	0.3732	0.402198	0.927903	0.00902148	2.04472	TRUE
mar	-0.677596	0.0001	sya ba1	mar ab1			sya	mar	ba1	ab1	-0.517362	-0.55756	0.927903	0.000177465	3.75089	TRUE
mar	-0.263544	0.0226	mar ba1	mar aa3			mar	mar	ba1	aa3	-0.23392	-0.252096	0.927903	0.0315	1.50169	TRUE
mar	-0.544689	0.0001	sya ba2	mar aa3			sya	mar	ba2	aa3	-0.434823	-0.468608	0.927903	0.000177465	3.75089	TRUE
mar	-0.78279	0.0001	eaa ba2	mar aa3			eaa	mar	ba2	aa3	-0.578179	-0.623104	0.927903	0.000177465	3.75089	TRUE
mar	-0.202736	0.0927	mar ba2	mar aa3			mar	mar	ba2	aa3	-0.184599	-0.198942	0.927903	0.120167	0.920216	FALSE
mar	-0.725051	0.0001	sya ba3	mar aa3			sya	mar	ba3	aa3	-0.545256	-0.587622	0.927903	0.000177465	3.75089	TRUE
mar	-0.809928	0.0001	eaa ba3	mar aa3			eaa	mar	ba3	aa3	-0.593287	-0.639385	0.927903	0.000177465	3.75089	TRUE
mar	-0.351236	0.0007	mar ba3	mar aa3			mar	mar	ba3	aa3	-0.30102	-0.324409	0.927903	0.00118548	2.9261	TRUE
mar	-0.670712	0.0001	sya ba1	mar ab2			sya	mar	ba1	ab2	-0.51325	-0.553129	0.927903	0.000177465	3.75089	TRUE
mar	-0.791732	0.0001	eaa ba1	mar ab2			eaa	mar	ba1	ab2	-0.583183	-0.628496	0.927903	0.000177465	3.75089	TRUE
mar	-0.688719	0.0001	eaa ab2	mar aa2			eaa	mar	ab2	aa2	-0.52397	-0.564683	0.927903	0.000177465	3.75089	TRUE
mar	-0.635756	0.0001	sya ba1	mar aa3			sya	mar	ba1	aa3	-0.492105	-0.530342	0.927903	0.000177465	3.75089	TRUE
mar	-0.783444	0.0001	eaa ba3	mar aa1			eaa	mar	ba3	aa1	-0.578546	-0.623499	0.927903	0.000177465	3.75089	TRUE
mar	-0.260838	0.0218	mar ba3	mar aa1			mar	mar	ba3	aa1	-0.231777	-0.249786	0.927903	0.0304523	1.51638	TRUE
mar	0.180618	0.205	mar ab3	mar aa2			mar	mar	ab3	aa2	0.166038	0.178939	0.927903	0.247414	0.606576	FALSE
mar	-0.618537	0.0001	sya ba1	mar aa2			sya	mar	ba1	aa2	-0.481523	-0.518937	0.927903	0.000177465	3.75089	TRUE
mar	-0.593178	0.0001	sya ab1	mar ab1			sya	mar	ab1	ab1	-0.465731	-0.501918	0.927903	0.000177465	3.75089	TRUE
mar	-0.7206	0.0001	eaa ab1	mar ab1			eaa	mar	ab1	ab1	-0.542673	-0.584839	0.927903	0.000177465	3.75089	TRUE
mar	-0.646552	0.0001	sya ab2	mar ab1			sya	mar	ab2	ab1	-0.498683	-0.537431	0.927903	0.000177465	3.75089	TRUE
mar	-0.772522	0.0001	eaa ba2	mar aa2			eaa	mar	ba2	aa2	-0.572403	-0.616878	0.927903	0.000177465	3.75089	TRUE
mar	-0.165047	0.1797	mar ba2	mar aa2			mar	mar	ba2	aa2	-0.152761	-0.164631	0.927903	0.220684	0.656229	FALSE
mar	-0.712053	0.0001	sya ba3	mar aa2			sya	mar	ba3	aa2	-0.537693	-0.579471	0.927903	0.000177465	3.75089	TRUE
mar	0.139338	0.3235	mar aa3	mar aa1			mar	mar	aa3	aa1	0.130448	0.140583	0.927903	0.377417	0.423179	FALSE
mar	-0.476341	0.0001	sya ab1	mar aa1			sya	mar	ab1	aa1	-0.389567	-0.419836	0.927903	0.000177465	3.75089	TRUE
mar	-0.640358	0.0001	eaa ab1	mar aa1			eaa	mar	ab1	aa1	-0.494915	-0.533369	0.927903	0.000177465	3.75089	TRUE
mar	-0.653597	0.0001	eaa bb1	mar aa2			eaa	mar	bb1	aa2	-0.502953	-0.542032	0.927903	0.000177465	3.75089	TRUE
mar	0.34647	0.0244	mar bb1	mar aa2			mar	mar	bb1	aa2	0.297486	0.320601	0.927903	0.033859	1.47033	TRUE
mar	-0.547288	0.0001	sya bb2	mar aa2			sya	mar	bb2	aa2	-0.436504	-0.47042	0.927903	0.000177465	3.75089	TRUE
mar	-0.65607	0.0001	eaa bb2	mar aa2			eaa	mar	bb2	aa2	-0.504448	-0.543643	0.927903	0.000177465	3.75089	TRUE
mar	0.163177	0.2315	mar bb2	mar aa2			mar	mar	bb2	aa2	0.151155	0.1629	0.927903	0.276746	0.557919	FALSE
mar	-0.638307	0.0001	sya bb3	mar aa2			sya	mar	bb3	aa2	-0.493663	-0.532021	0.927903	0.000177465	3.75089	TRUE
mar	-0.589715	0.0001	eaa bb3	mar aa2			eaa	mar	bb3	aa2	-0.463555	-0.499572	0.927903	0.000177465	3.75089	TRUE
mar	0.718422	0.0001	mar bb3	mar aa2			mar	mar	bb3	aa2	0.541407	0.583473	0.927903	0.000177465	3.75089	TRUE
mar	-0.662034	0.0001	sya bb1	mar ab1			sya	mar	bb1	ab1	-0.508042	-0.547517	0.927903	0.000177465	3.75089	TRUE
mar	-0.707227	0.0001	eaa bb1	mar ab1			eaa	mar	bb1	ab1	-0.534871	-0.57643	0.927903	0.000177465	3.75089	TRUE
mar	0.106156	0.4333	mar ab2	mar aa3			mar	mar	ab2	aa3	0.100891	0.10873	0.927903	0.483149	0.315919	FALSE
mar	-0.648069	0.0001	sya ab3	mar aa3			sya	mar	ab3	aa3	-0.499604	-0.538423	0.927903	0.000177465	3.75089	TRUE
mar	-0.679277	0.0001	eaa ab3	mar aa3			eaa	mar	ab3	aa3	-0.518363	-0.55864	0.927903	0.000177465	3.75089	TRUE
mar	0.127325	0.3615	mar ab3	mar aa3			mar	mar	ab3	aa3	0.119848	0.12916	0.927903	0.414082	0.382914	FALSE
mar	-0.694304	0.0001	sya bb3	mar ab1			sya	mar	bb3	ab1	-0.527272	-0.568241	0.927903	0.000177465	3.75089	TRUE
mar	-0.657675	0.0001	sya aa1	mar aa2			sya	mar	aa1	aa2	-0.505416	-0.544686	0.927903	0.000177465	3.75089	TRUE
mar	-0.744046	0.0001	eaa aa1	mar aa2			eaa	mar	aa1	aa2	-0.556208	-0.599425	0.927903	0.000177465	3.75089	TRUE
mar	-0.0808058	0.5227	mar aa1	mar aa2			mar	mar	aa1	aa2	-0.0777068	-0.0837446	0.927903	0.568741	0.245086	FALSE
mar	-0.688685	0.0001	sya aa2	mar aa2			sya	mar	aa2	aa2	-0.52395	-0.564661	0.927903	0.000177465	3.75089	TRUE
mar	-0.765164	0.0001	eaa aa2	mar aa2			eaa	mar	aa2	aa2	-0.568244	-0.612396	0.927903	0.000177465	3.75089	TRUE
mar	-0.657368	0.0001	sya aa3	mar aa2			sya	mar	aa3	aa2	-0.505231	-0.544487	0.927903	0.000177465	3.75089	TRUE
mar	-0.783205	0.0001	eaa aa3	mar aa2			eaa	mar	aa3	aa2	-0.578413	-0.623355	0.927903	0.000177465	3.75089	TRUE
mar	-0.496161	0.0001	sya aa1	mar ba3			sya	mar	aa1	ba3	-0.402902	-0.434208	0.927903	0.000177465	3.75089	TRUE
mar	-0.623283	0.0001	eaa aa1	mar ba3			eaa	mar	aa1	ba3	-0.484451	-0.522092	0.927903	0.000177465	3.75089	TRUE
mar	0.352884	0.0218	mar aa1	mar ba3			mar	mar	aa1	ba3	0.302238	0.325722	0.927903	0.0304523	1.51638	TRUE
mar	-0.669233	0.0001	eaa bb1	mar aa3			eaa	mar	bb1	aa3	-0.512364	-0.552175	0.927903	0.000177465	3.75089	TRUE
mar	0.158448	0.2521	mar ab2	mar aa2			mar	mar	ab2	aa2	0.147081	0.158509	0.927903	0.300233	0.522542	FALSE
mar	-0.631432	0.0001	sya ab3	mar aa2			sya	mar	ab3	aa2	-0.489458	-0.527489	0.927903	0.000177465	3.75089	TRUE
mar	-0.664115	0.0001	eaa ab3	mar aa2			eaa	mar	ab3	aa2	-0.509294	-0.548865	0.927903	0.000177465	3.75089	TRUE
mar	-0.81677	0.0001	eaa aa3	mar ab1			eaa	mar	aa3	ab1	-0.59706	-0.643451	0.927903	0.000177465	3.75089	TRUE
mar	-0.114866	0.3529	mar aa3	mar ab1			mar	mar	aa3	ab1	-0.108734	-0.117183	0.927903	0.407192	0.3902	FALSE
mar	-0.608235	0.0001	eaa bb3	mar aa3			eaa	mar	bb3	aa3	-0.475137	-0.512055	0.927903	0.000177465	3.75089	TRUE
mar	-0.513447	0.0001	eaa ab1	mar ba3			eaa	mar	ab1	ba3	-0.41439	-0.446588	0.927903	0.000177465	3.75089	TRUE
mar	0.741423	0.0001	mar ab1	mar ba3			mar	mar	ab1	ba3	0.554702	0.597802	0.927903	0.000177465	3.75089	TRUE
mar	-0.736912	0.0001	eaa ab2	mar ab1			eaa	mar	ab2	ab1	-0.552109	-0.595007	0.927903	0.000177465	3.75089	TRUE
mar	-0.0209039	0.8729	mar ab2	mar ab1			mar	mar	ab2	ab1	-0.0206884	-0.0222958	0.927903	0.89417	0.0485797	FALSE
mar	-0.688494	0.0001	sya ab3	mar ab1			sya	mar	ab3	ab1	-0.523837	-0.564539	0.927903	0.000177465	3.75089	TRUE
mar	-0.716117	0.0001	eaa ab3	mar ab1			eaa	mar	ab3	ab1	-0.540064	-0.582027	0.927903	0.000177465	3.75089	TRUE
mar	-0.00216613	0.9871	mar ab3	mar ab1			mar	mar	ab3	ab1	-0.00216379	-0.00233192	0.927903	0.990244	0.00425794	FALSE
mar	-0.645832	0.0001	eaa bb3	mar ab2			eaa	mar	bb3	ab2	-0.498246	-0.536959	0.927903	0.000177465	3.75089	TRUE
mar	0.483384	0.0031	mar bb3	mar ab2			mar	mar	bb3	ab2	0.394326	0.424965	0.927903	0.0048825	2.31136	TRUE
mar	-0.348138	0.0018	mar ba1	mar ab1			mar	mar	ba1	ab1	-0.298724	-0.321935	0.927903	0.00291517	2.53534	TRUE
mar	-0.596989	0.0001	sya ba2	mar ab1			sya	mar	ba2	ab1	-0.46812	-0.504492	0.927903	0.000177465	3.75089	TRUE
mar	-0.80774	0.0001	eaa ba2	mar ab1			eaa	mar	ba2	ab1	-0.592077	-0.638081	0.927903	0.000177465	3.75089	TRUE
mar	-0.294315	0.0115	mar ba2	mar ab1			mar	mar	ba2	ab1	-0.257981	-0.278026	0.927903	0.0168097	1.77444	TRUE
mar	-0.756633	0.0001	sya ba3	mar ab1			sya	mar	ba3	ab1	-0.563399	-0.607175	0.927903	0.000177465	3.75089	TRUE
mar	-0.831761	0.0001	eaa ba3	mar ab1			eaa	mar	ba3	ab1	-0.605278	-0.652308	0.927903	0.000177465	3.75089	TRUE
mar	-0.425757	0.0001	mar ba3	mar ab1			mar	mar	ba3	ab1	-0.354703	-0.382263	0.927903	0.000177465	3.75089	TRUE
mar	-0.585003	0.0001	sya ba1	mar aa1			sya	mar	ba1	aa1	-0.460586	-0.496374	0.927903	0.000177465	3.75089	TRUE
mar	-0.737522	0.0001	eaa ba1	mar aa1			eaa	mar	ba1	aa1	-0.55246	-0.595386	0.927903	0.000177465	3.75089	TRUE
mar	0.138009	0.3409	mar bb1	mar ab1			mar	mar	bb1	ab1	0.12928	0.139325	0.927903	0.396249	0.402032	FALSE
mar	-0.617377	0.0001	sya bb2	mar ab1			sya	mar	bb2	ab1	-0.480806	-0.518164	0.927903	0.000177465	3.75089	TRUE
mar	-0.709318	0.0001	eaa bb2	mar ab1			eaa	mar	bb2	ab1	-0.536094	-0.577749	0.927903	0.000177465	3.75089	TRUE
mar	-0.0169065	0.8957	mar bb2	mar ab1			mar	mar	bb2	ab1	-0.0167652	-0.0180678	0.927903	0.911617	0.0401875	FALSE
mar	-0.68674	0.0001	sya ba3	mar aa1			sya	mar	ba3	aa1	-0.522797	-0.563418	0.927903	0.000177465	3.75089	TRUE
mar	-0.396136	0.0001	eaa bb3	mar ba3			eaa	mar	bb3	ba3	-0.333708	-0.359637	0.927903	0.000177465	3.75089	TRUE
mar	1.5292	0.0001	mar bb3	mar ba3			mar	mar	bb3	ba3	0.927903	1	0.927903	0.000177465	3.75089	TRUE
mar	-0.564972	0.0001	sya bb1	mar aa1			sya	mar	bb1	aa1	-0.447868	-0.482667	0.927903	0.000177465	3.75089	TRUE
mar	-0.623145	0.0001	eaa bb1	mar aa1			eaa	mar	bb1	aa1	-0.484366	-0.522	0.927903	0.000177465	3.75089	TRUE
mar	0.464837	0.0052	mar bb1	mar aa1			mar	mar	bb1	aa1	0.381744	0.411405	0.927903	0.00789398	2.1027	TRUE
mar	-0.50749	0.0001	sya bb2	mar aa1			sya	mar	bb2	aa1	-0.410446	-0.442338	0.927903	0.000177465	3.75089	TRUE
mar	-0.625836	0.0001	eaa bb2	mar aa1			eaa	mar	bb2	aa1	-0.486022	-0.523786	0.927903	0.000177465	3.75089	TRUE
mar	0.265431	0.072	mar bb2	mar aa1			mar	mar	bb2	aa1	0.235413	0.253704	0.927903	0.0954947	1.02002	FALSE
mar	-0.606511	0.0001	sya bb3	mar aa1			sya	mar	bb3	aa1	-0.474065	-0.510899	0.927903	0.000177465	3.75089	TRUE
mar	-0.553647	0.0001	eaa bb3	mar aa1			eaa	mar	bb3	aa1	-0.440605	-0.47484	0.927903	0.000177465	3.75089	TRUE
mar	0.869488	0.0001	mar bb3	mar aa1			mar	mar	bb3	aa1	0.625664	0.674278	0.927903	0.000177465	3.75089	TRUE
mar	0.285691	0.0579	mar bb1	mar aa3			mar	mar	bb1	aa3	0.251296	0.270822	0.927903	0.0776106	1.11008	FALSE
mar	-0.567723	0.0001	sya bb2	mar aa3			sya	mar	bb2	aa3	-0.449624	-0.48456	0.927903	0.000177465	3.75089	TRUE
mar	-0.671595	0.0001	eaa bb2	mar aa3			eaa	mar	bb2	aa3	-0.513778	-0.553699	0.927903	0.000177465	3.75089	TRUE
mar	0.110672	0.4073	mar bb2	mar aa3			mar	mar	bb2	aa3	0.104965	0.113121	0.927903	0.458213	0.338933	FALSE
mar	-0.654633	0.0001	sya bb3	mar aa3			sya	mar	bb3	aa3	-0.50358	-0.542707	0.927903	0.000177465	3.75089	TRUE
mar	-0.710046	0.0001	sya aa1	mar ab3			sya	mar	aa1	ab3	-0.53652	-0.578207	0.927903	0.000177465	3.75089	TRUE
mar	-0.783203	0.0001	eaa aa1	mar ab3			eaa	mar	aa1	ab3	-0.578411	-0.623354	0.927903	0.000177465	3.75089	TRUE
mar	-0.221429	0.0644	mar aa1	mar ab3			mar	mar	aa1	ab3	-0.200022	-0.215563	0.927903	0.0855949	1.06755	FALSE
mar	-0.384498	0.0001	sya ab2	mar ba3			sya	mar	ab2	ba3	-0.325337	-0.350616	0.927903	0.000177465	3.75089	TRUE
mar	-0.541852	0.0001	eaa ab2	mar ba3			eaa	mar	ab2	ba3	-0.432985	-0.466627	0.927903	0.000177465	3.75089	TRUE
mar	0.70502	0.0001	mar ab2	mar ba3			mar	mar	ab2	ba3	0.533577	0.575035	0.927903	0.000177465	3.75089	TRUE
mar	-0.457536	0.0001	sya ab3	mar ba3			sya	mar	ab3	ba3	-0.376747	-0.40602	0.927903	0.000177465	3.75089	TRUE
mar	-0.50564	0.0001	eaa ab3	mar ba3			eaa	mar	ab3	ba3	-0.409218	-0.441014	0.927903	0.000177465	3.75089	TRUE
mar	0.73765	0.0001	mar ab3	mar ba3			mar	mar	ab3	ba3	0.552534	0.595465	0.927903	0.000177465	3.75089	TRUE
mar	-0.438558	0.0001	sya ba1	mar ba3			sya	mar	ba1	ba3	-0.363641	-0.391896	0.927903	0.000177465	3.75089	TRUE
mar	0.287193	0.0621	mar ab1	mar aa1			mar	mar	ab1	aa1	0.252464	0.27208	0.927903	0.0828877	1.08151	FALSE
mar	-0.545044	0.0001	sya ab2	mar aa1			sya	mar	ab2	aa1	-0.435052	-0.468856	0.927903	0.000177465	3.75089	TRUE
mar	-0.661355	0.0001	eaa ab2	mar aa1			eaa	mar	ab2	aa1	-0.507633	-0.547076	0.927903	0.000177465	3.75089	TRUE
mar	0.260286	0.0817	mar ab2	mar aa1			mar	mar	ab2	aa1	0.231339	0.249314	0.927903	0.107231	0.969679	FALSE
mar	-0.599031	0.0001	sya ab3	mar aa1			sya	mar	ab3	aa1	-0.469398	-0.50587	0.927903	0.000177465	3.75089	TRUE
mar	-0.634588	0.0001	eaa ab3	mar aa1			eaa	mar	ab3	aa1	-0.491391	-0.529571	0.927903	0.000177465	3.75089	TRUE
mar	0.284405	0.0644	mar ab3	mar aa1			mar	mar	ab3	aa1	0.250296	0.269743	0.927903	0.0855949	1.06755	FALSE
mar	-0.676896	0.0001	sya ba1	mar ab3			sya	mar	ba1	ab3	-0.516944	-0.557111	0.927903	0.000177465	3.75089	TRUE
mar	-0.795643	0.0001	eaa ba1	mar ab3			eaa	mar	ba1	ab3	-0.585363	-0.630845	0.927903	0.000177465	3.75089	TRUE
mar	-0.160927	0.2039	mar ba1	mar aa1			mar	mar	ba1	aa1	-0.149219	-0.160813	0.927903	0.246559	0.60808	FALSE
mar	-0.481247	0.0001	sya ba2	mar aa1			sya	mar	ba2	aa1	-0.392884	-0.423411	0.927903	0.000177465	3.75089	TRUE
mar	-0.752524	0.0001	eaa ba2	mar aa1			eaa	mar	ba2	aa1	-0.561057	-0.604651	0.927903	0.000177465	3.75089	TRUE
mar	-0.0916465	0.4883	mar ba2	mar aa1			mar	mar	ba2	aa1	-0.0876871	-0.0945003	0.927903	0.537813	0.269369	FALSE
mar	-0.812858	0.0001	eaa aa3	mar ab2			eaa	mar	aa3	ab2	-0.594904	-0.641128	0.927903	0.000177465	3.75089	TRUE
mar	-0.0959684	0.4333	mar aa3	mar ab2			mar	mar	aa3	ab2	-0.0916384	-0.0987586	0.927903	0.483149	0.315919	FALSE
mar	-0.584492	0.0001	sya ab1	mar ab2			sya	mar	ab1	ab2	-0.460264	-0.496026	0.927903	0.000177465	3.75089	TRUE
mar	-0.714635	0.0001	eaa ab1	mar ab2			eaa	mar	ab1	ab2	-0.5392	-0.581096	0.927903	0.000177465	3.75089	TRUE
mar	0.0213502	0.8729	mar ab1	mar ab2			mar	mar	ab1	ab2	0.0211254	0.0227669	0.927903	0.89417	0.0485797	FALSE
mar	-0.639006	0.0001	sya ab2	mar ab2			sya	mar	ab2	ab2	-0.49409	-0.53248	0.927903	0.000177465	3.75089	TRUE
mar	-0.731295	0.0001	eaa ab2	mar ab2			eaa	mar	ab2	ab2	-0.54887	-0.591516	0.927903	0.000177465	3.75089	TRUE
mar	-0.681843	0.0001	sya ab3	mar ab2			sya	mar	ab3	ab2	-0.51989	-0.560285	0.927903	0.000177465	3.75089	TRUE
mar	-0.710056	0.0001	eaa ab3	mar ab2			eaa	mar	ab3	ab2	-0.536526	-0.578214	0.927903	0.000177465	3.75089	TRUE
mar	0.0191378	0.8859	mar ab3	mar ab2			mar	mar	ab3	ab2	0.0189569	0.0204299	0.927903	0.904566	0.0435599	FALSE
mar	-0.652482	0.0001	eaa bb3	mar ab3			eaa	mar	bb3	ab3	-0.502279	-0.541305	0.927903	0.000177465	3.75089	TRUE
mar	0.455528	0.0057	mar bb3	mar ab3			mar	mar	bb3	ab3	0.375369	0.404535	0.927903	0.00863221	2.06388	TRUE
mar	-0.33422	0.0026	mar ba1	mar ab2			mar	mar	ba1	ab2	-0.288347	-0.310752	0.927903	0.00412594	2.38448	TRUE
mar	-0.588384	0.0001	sya ba2	mar ab2			sya	mar	ba2	ab2	-0.462717	-0.49867	0.927903	0.000177465	3.75089	TRUE
mar	-0.803635	0.0001	eaa ba2	mar ab2			eaa	mar	ba2	ab2	-0.589804	-0.635632	0.927903	0.000177465	3.75089	TRUE
mar	-0.279248	0.0156	mar ba2	mar ab2			mar	mar	ba2	ab2	-0.246272	-0.265408	0.927903	0.0222857	1.65197	TRUE
mar	-0.751437	0.0001	sya ba3	mar ab2			sya	mar	ba3	ab2	-0.560437	-0.603982	0.927903	0.000177465	3.75089	TRUE
mar	-0.828169	0.0001	eaa ba3	mar ab2			eaa	mar	ba3	ab2	-0.603315	-0.650192	0.927903	0.000177465	3.75089	TRUE
mar	-0.413497	0.0001	mar ba3	mar ab2			mar	mar	ba3	ab2	-0.346067	-0.372956	0.927903	0.000177465	3.75089	TRUE
mar	-0.654818	0.0001	sya bb1	mar ab2			sya	mar	bb1	ab2	-0.503691	-0.542828	0.927903	0.000177465	3.75089	TRUE
mar	-0.700977	0.0001	eaa bb1	mar ab2			eaa	mar	bb1	ab2	-0.531203	-0.572477	0.927903	0.000177465	3.75089	TRUE
mar	0.162305	0.259	mar bb1	mar ab2			mar	mar	bb1	ab2	0.150405	0.162092	0.927903	0.307868	0.511636	FALSE
mar	-0.609208	0.0001	sya bb2	mar ab2			sya	mar	bb2	ab2	-0.475742	-0.512707	0.927903	0.000177465	3.75089	TRUE
mar	-0.703112	0.0001	eaa bb2	mar ab2			eaa	mar	bb2	ab2	-0.532457	-0.573829	0.927903	0.000177465	3.75089	TRUE
mar	0.00408267	0.9745	mar bb2	mar ab2			mar	mar	bb2	ab2	0.00407436	0.00439093	0.927903	0.979163	0.00914515	FALSE
mar	-0.687778	0.0001	sya bb3	mar ab2			sya	mar	bb3	ab2	-0.523413	-0.564082	0.927903	0.000177465	3.75089	TRUE
mar	-0.673127	0.0001	sya aa1	mar aa3			sya	mar	aa1	aa3	-0.514694	-0.554686	0.927903	0.000177465	3.75089	TRUE
mar	-0.7556	0.0001	eaa aa1	mar aa3			eaa	mar	aa1	aa3	-0.56281	-0.60654	0.927903	0.000177465	3.75089	TRUE
mar	-0.122298	0.3235	mar aa1	mar aa3			mar	mar	aa1	aa3	-0.115378	-0.124343	0.927903	0.377417	0.423179	FALSE
mar	-0.702738	0.0001	sya aa2	mar aa3			sya	mar	aa2	aa3	-0.532237	-0.573592	0.927903	0.000177465	3.75089	TRUE
mar	-0.775764	0.0001	eaa aa2	mar aa3			eaa	mar	aa2	aa3	-0.574231	-0.618848	0.927903	0.000177465	3.75089	TRUE
mar	-0.0451394	0.7175	mar aa2	mar aa3			mar	mar	aa2	aa3	-0.0441502	-0.0475807	0.927903	0.750872	0.124434	FALSE
mar	-0.672834	0.0001	sya aa3	mar aa3			sya	mar	aa3	aa3	-0.514519	-0.554497	0.927903	0.000177465	3.75089	TRUE
mar	-0.745761	0.0001	sya aa1	mar bb1			sya	mar	aa1	bb1	-0.557191	-0.600484	0.927903	0.000177465	3.75089	TRUE
mar	-0.809907	0.0001	eaa aa1	mar bb1			eaa	mar	aa1	bb1	-0.593276	-0.639373	0.927903	0.000177465	3.75089	TRUE
mar	-0.31733	0.0052	mar aa1	mar bb1			mar	mar	aa1	bb1	-0.275607	-0.297022	0.927903	0.00789398	2.1027	TRUE
mar	-0.768792	0.0001	sya aa2	mar bb1			sya	mar	aa2	bb1	-0.570297	-0.614608	0.927903	0.000177465	3.75089	TRUE
mar	-0.825591	0.0001	eaa aa2	mar bb1			eaa	mar	aa2	bb1	-0.601904	-0.648671	0.927903	0.000177465	3.75089	TRUE
mar	-0.257317	0.0244	mar aa2	mar bb1			mar	mar	aa2	bb1	-0.22898	-0.246772	0.927903	0.033859	1.47033	TRUE
mar	-0.745533	0.0001	sya aa3	mar bb1			sya	mar	aa3	bb1	-0.55706	-0.600343	0.927903	0.000177465	3.75089	TRUE
mar	-0.83899	0.0001	eaa aa3	mar bb1			eaa	mar	aa3	bb1	-0.609217	-0.656552	0.927903	0.000177465	3.75089	TRUE
mar	-0.222208	0.0579	mar aa3	mar bb1			mar	mar	aa3	bb1	-0.200659	-0.21625	0.927903	0.0776106	1.11008	FALSE
mar	-0.642514	0.0001	sya ab1	mar bb1			sya	mar	ab1	bb1	-0.496228	-0.534785	0.927903	0.000177465	3.75089	TRUE
mar	-0.754484	0.0001	eaa ab1	mar bb1			eaa	mar	ab1	bb1	-0.562175	-0.605855	0.927903	0.000177465	3.75089	TRUE
mar	-0.121272	0.3409	mar ab1	mar bb1			mar	mar	ab1	bb1	-0.114464	-0.123357	0.927903	0.396249	0.402032	FALSE
mar	-0.689415	0.0001	sya ab2	mar bb1			sya	mar	ab2	bb1	-0.524382	-0.565127	0.927903	0.000177465	3.75089	TRUE
mar	-0.768817	0.0001	eaa ab2	mar bb1			eaa	mar	ab2	bb1	-0.570311	-0.614624	0.927903	0.000177465	3.75089	TRUE
mar	-0.139641	0.259	mar ab2	mar bb1			mar	mar	ab2	bb1	-0.130713	-0.140869	0.927903	0.307868	0.511636	FALSE
mar	-0.726271	0.0001	sya ab3	mar bb1			sya	mar	ab3	bb1	-0.545963	-0.588384	0.927903	0.000177465	3.75089	TRUE
mar	-0.750544	0.0001	eaa ab3	mar bb1			eaa	mar	ab3	bb1	-0.559927	-0.603433	0.927903	0.000177465	3.75089	TRUE
mar	-0.123175	0.3328	mar ab3	mar bb1			mar	mar	ab3	bb1	-0.11616	-0.125185	0.927903	0.387549	0.411673	FALSE
mar	-0.716694	0.0001	sya ba1	mar bb1			sya	mar	ba1	bb1	-0.540401	-0.582389	0.927903	0.000177465	3.75089	TRUE
mar	-0.541802	0.0001	sya aa2	mar ba3			sya	mar	aa2	ba3	-0.432952	-0.466592	0.927903	0.000177465	3.75089	TRUE
mar	-0.654365	0.0001	eaa aa2	mar ba3			eaa	mar	aa2	ba3	-0.503417	-0.542532	0.927903	0.000177465	3.75089	TRUE
mar	0.471815	0.0024	mar aa2	mar ba3			mar	mar	aa2	ba3	0.386496	0.416527	0.927903	0.00381818	2.41814	TRUE
mar	-0.495709	0.0001	sya aa3	mar ba3			sya	mar	aa3	ba3	-0.4026	-0.433882	0.927903	0.000177465	3.75089	TRUE
mar	-0.680919	0.0001	eaa aa3	mar ba3			eaa	mar	aa3	ba3	-0.51934	-0.559693	0.927903	0.000177465	3.75089	TRUE
mar	0.541392	0.0007	mar aa3	mar ba3			mar	mar	aa3	ba3	0.432686	0.466305	0.927903	0.00118548	2.9261	TRUE
mar	-0.291551	0.0047	sya ab1	mar ba3			sya	mar	ab1	ba3	-0.255844	-0.275723	0.927903	0.00716949	2.14451	TRUE
mar	-0.495396	0.0001	mar ba3	mar bb1			mar	mar	ba3	bb1	-0.402391	-0.433657	0.927903	0.000177465	3.75089	TRUE
mar	-0.70302	0.0001	sya bb1	mar bb1			sya	mar	bb1	bb1	-0.532403	-0.57377	0.927903	0.000177465	3.75089	TRUE
mar	-0.742732	0.0001	eaa bb1	mar bb1			eaa	mar	bb1	bb1	-0.555454	-0.598613	0.927903	0.000177465	3.75089	TRUE
mar	-0.663778	0.0001	sya bb2	mar bb1			sya	mar	bb2	bb1	-0.509091	-0.548647	0.927903	0.000177465	3.75089	TRUE
mar	-0.744569	0.0001	eaa bb2	mar bb1			eaa	mar	bb2	bb1	-0.556508	-0.599748	0.927903	0.000177465	3.75089	TRUE
mar	-0.136128	0.2649	mar bb2	mar bb1			mar	mar	bb2	bb1	-0.127626	-0.137543	0.927903	0.313697	0.503489	FALSE
mar	-0.731377	0.0001	sya bb3	mar bb1			sya	mar	bb3	bb1	-0.548917	-0.591567	0.927903	0.000177465	3.75089	TRUE
mar	-0.695288	0.0001	eaa bb3	mar bb1			eaa	mar	bb3	bb1	-0.527853	-0.568867	0.927903	0.000177465	3.75089	TRUE
mar	0.276243	0.0748	mar bb3	mar bb1			mar	mar	bb3	bb1	0.24392	0.262873	0.927903	0.0985858	1.00619	FALSE
mar	-0.644898	0.0001	eaa ba1	mar ba3			eaa	mar	ba1	ba3	-0.497679	-0.536348	0.927903	0.000177465	3.75089	TRUE
mar	0.135167	0.3436	mar ba1	mar ba3			mar	mar	ba1	ba3	0.12678	0.136631	0.927903	0.398652	0.399406	FALSE
mar	-0.298187	0.0059	sya ba2	mar ba3			sya	mar	ba2	ba3	-0.260969	-0.281246	0.927903	0.00889234	2.05098	TRUE
mar	-0.665194	0.0001	eaa ba2	mar ba3			eaa	mar	ba2	ba3	-0.509942	-0.549564	0.927903	0.000177465	3.75089	TRUE
mar	0.228897	0.1253	mar ba2	mar ba3			mar	mar	ba2	ba3	0.206117	0.222132	0.927903	0.158831	0.799065	FALSE
mar	-0.576195	0.0001	sya ba3	mar ba3			sya	mar	ba3	ba3	-0.455014	-0.490368	0.927903	0.000177465	3.75089	TRUE
mar	-0.707025	0.0001	eaa ba3	mar ba3			eaa	mar	ba3	ba3	-0.534752	-0.576302	0.927903	0.000177465	3.75089	TRUE
mar	-0.411458	0.0001	sya bb1	mar ba3			sya	mar	bb1	ba3	-0.344623	-0.3714	0.927903	0.000177465	3.75089	TRUE
mar	-0.490159	0.0001	eaa bb1	mar ba3			eaa	mar	bb1	ba3	-0.398883	-0.429876	0.927903	0.000177465	3.75089	TRUE
mar	0.981754	0.0001	mar bb1	mar ba3			mar	mar	bb1	ba3	0.683982	0.737127	0.927903	0.000177465	3.75089	TRUE
mar	-0.333692	0.0008	sya bb2	mar ba3			sya	mar	bb2	ba3	-0.287951	-0.310324	0.927903	0.00134759	2.87044	TRUE
mar	-0.493799	0.0001	eaa bb2	mar ba3			eaa	mar	bb2	ba3	-0.401323	-0.432505	0.927903	0.000177465	3.75089	TRUE
mar	0.711981	0.0001	mar bb2	mar ba3			mar	mar	bb2	ba3	0.537651	0.579426	0.927903	0.000177465	3.75089	TRUE
mar	-0.467655	0.0001	sya bb3	mar ba3			sya	mar	bb3	ba3	-0.383666	-0.413476	0.927903	0.000177465	3.75089	TRUE
mar	-0.556154	0.0001	sya aa1	mar ba1			sya	mar	aa1	ba1	-0.442218	-0.476578	0.927903	0.000177465	3.75089	TRUE
mar	-0.66814	0.0001	eaa aa1	mar ba1			eaa	mar	aa1	ba1	-0.511709	-0.551469	0.927903	0.000177465	3.75089	TRUE
mar	0.191792	0.2039	mar aa1	mar ba1			mar	mar	aa1	ba1	0.175458	0.189091	0.927903	0.246559	0.60808	FALSE
mar	-0.596361	0.0001	sya aa2	mar ba1			sya	mar	aa2	ba1	-0.467727	-0.504069	0.927903	0.000177465	3.75089	TRUE
mar	-0.695521	0.0001	eaa aa2	mar ba1			eaa	mar	aa2	ba1	-0.52799	-0.569014	0.927903	0.000177465	3.75089	TRUE
mar	0.296562	0.0523	mar aa2	mar ba1			mar	mar	aa2	ba1	0.259716	0.279896	0.927903	0.070706	1.15054	FALSE
mar	-0.555756	0.0001	sya aa3	mar ba1			sya	mar	aa3	ba1	-0.441962	-0.476302	0.927903	0.000177465	3.75089	TRUE
mar	-0.718913	0.0001	eaa aa3	mar ba1			eaa	mar	aa3	ba1	-0.541692	-0.583781	0.927903	0.000177465	3.75089	TRUE
mar	0.357854	0.0226	mar aa3	mar ba1			mar	mar	aa3	ba1	0.305906	0.329674	0.927903	0.0315	1.50169	TRUE
mar	-0.375908	0.0002	sya ab1	mar ba1			sya	mar	ab1	ba1	-0.319114	-0.343909	0.927903	0.000348066	3.45834	TRUE
mar	-0.571382	0.0001	eaa ab1	mar ba1			eaa	mar	ab1	ba1	-0.451956	-0.487072	0.927903	0.000177465	3.75089	TRUE
mar	0.534067	0.0018	mar ab1	mar ba1			mar	mar	ab1	ba1	0.427922	0.461171	0.927903	0.00291517	2.53534	TRUE
mar	-0.457787	0.0001	sya ab2	mar ba1			sya	mar	ab2	ba1	-0.37692	-0.406206	0.927903	0.000177465	3.75089	TRUE
mar	-0.596405	0.0001	eaa ab2	mar ba1			eaa	mar	ab2	ba1	-0.467754	-0.504099	0.927903	0.000177465	3.75089	TRUE
mar	0.501999	0.0026	mar ab2	mar ba1			mar	mar	ab2	ba1	0.406797	0.438405	0.927903	0.00412594	2.38448	TRUE
mar	-0.522128	0.0001	sya ab3	mar ba1			sya	mar	ab3	ba1	-0.42011	-0.452752	0.927903	0.000177465	3.75089	TRUE
mar	-0.564505	0.0001	eaa ab3	mar ba1			eaa	mar	ab3	ba1	-0.447569	-0.482345	0.927903	0.000177465	3.75089	TRUE
mar	0.530744	0.0019	mar ab3	mar ba1			mar	mar	ab3	ba1	0.425754	0.458834	0.927903	0.00306138	2.51408	TRUE
mar	-0.50541	0.0001	sya ba1	mar ba1			sya	mar	ba1	ba1	-0.409065	-0.44085	0.927903	0.000177465	3.75089	TRUE
mar	-0.736312	0.0001	sya aa2	mar ab3			sya	mar	aa2	ab3	-0.551763	-0.594635	0.927903	0.000177465	3.75089	TRUE
mar	-0.801091	0.0001	eaa aa2	mar ab3			eaa	mar	aa2	ab3	-0.588392	-0.63411	0.927903	0.000177465	3.75089	TRUE
mar	-0.152986	0.205	mar aa2	mar ab3			mar	mar	aa2	ab3	-0.142355	-0.153416	0.927903	0.247414	0.606576	FALSE
mar	-0.709786	0.0001	sya aa3	mar ab3			sya	mar	aa3	ab3	-0.536368	-0.578043	0.927903	0.000177465	3.75089	TRUE
mar	-0.816372	0.0001	eaa aa3	mar ab3			eaa	mar	aa3	ab3	-0.596841	-0.643215	0.927903	0.000177465	3.75089	TRUE
mar	-0.112945	0.3615	mar aa3	mar ab3			mar	mar	aa3	ab3	-0.107009	-0.115324	0.927903	0.414082	0.382914	FALSE
mar	-0.592295	0.0001	sya ab1	mar ab3			sya	mar	ab1	ab3	-0.465176	-0.50132	0.927903	0.000177465	3.75089	TRUE
mar	-0.719994	0.0001	eaa ab1	mar ab3			eaa	mar	ab1	ab3	-0.542321	-0.584459	0.927903	0.000177465	3.75089	TRUE
mar	0.00217084	0.9871	mar ab1	mar ab3			mar	mar	ab1	ab3	0.00216848	0.00233697	0.927903	0.990244	0.00425794	FALSE
mar	-0.645785	0.0001	sya ab2	mar ab3			sya	mar	ab2	ab3	-0.498217	-0.536928	0.927903	0.000177465	3.75089	TRUE
mar	-0.736341	0.0001	eaa ab2	mar ab3			eaa	mar	ab2	ab3	-0.55178	-0.594653	0.927903	0.000177465	3.75089	TRUE
mar	-0.0187784	0.8859	mar ab2	mar ab3			mar	mar	ab2	ab3	-0.0186043	-0.0200498	0.927903	0.904566	0.0435599	FALSE
mar	-0.687817	0.0001	sya ab3	mar ab3			sya	mar	ab3	ab3	-0.523436	-0.564107	0.927903	0.000177465	3.75089	TRUE
mar	-0.715501	0.0001	eaa ab3	mar ab3			eaa	mar	ab3	ab3	-0.539705	-0.58164	0.927903	0.000177465	3.75089	TRUE
mar	-0.46804	0.0001	eaa bb3	mar ba1			eaa	mar	bb3	ba1	-0.383928	-0.413759	0.927903	0.000177465	3.75089	TRUE
mar	1.22804	0.0001	mar bb3	mar ba1			mar	mar	bb3	ba1	0.801122	0.863369	0.927903	0.000177465	3.75089	TRUE
mar	-0.346723	0.0019	mar ba1	mar ab3			mar	mar	ba1	ab3	-0.297674	-0.320803	0.927903	0.00306138	2.51408	TRUE
mar	-0.596114	0.0001	sya ba2	mar ab3			sya	mar	ba2	ab3	-0.467572	-0.503902	0.927903	0.000177465	3.75089	TRUE
mar	-0.807322	0.0001	eaa ba2	mar ab3			eaa	mar	ba2	ab3	-0.591846	-0.637833	0.927903	0.000177465	3.75089	TRUE
mar	-0.292783	0.012	mar ba2	mar ab3			mar	mar	ba2	ab3	-0.256797	-0.27675	0.927903	0.0174194	1.75897	TRUE
mar	-0.756105	0.0001	sya ba3	mar ab3			sya	mar	ba3	ab3	-0.563098	-0.60685	0.927903	0.000177465	3.75089	TRUE
mar	-0.831396	0.0001	eaa ba3	mar ab3			eaa	mar	ba3	ab3	-0.605078	-0.652093	0.927903	0.000177465	3.75089	TRUE
mar	-0.42451	0.0001	mar ba3	mar ab3			mar	mar	ba3	ab3	-0.353828	-0.38132	0.927903	0.000177465	3.75089	TRUE
mar	-0.6613	0.0001	sya bb1	mar ab3			sya	mar	bb1	ab3	-0.507601	-0.547041	0.927903	0.000177465	3.75089	TRUE
mar	-0.706592	0.0001	eaa bb1	mar ab3			eaa	mar	bb1	ab3	-0.534498	-0.576028	0.927903	0.000177465	3.75089	TRUE
mar	0.140479	0.3328	mar bb1	mar ab3			mar	mar	bb1	ab3	0.131448	0.141662	0.927903	0.387549	0.411673	FALSE
mar	-0.616546	0.0001	sya bb2	mar ab3			sya	mar	bb2	ab3	-0.480292	-0.51761	0.927903	0.000177465	3.75089	TRUE
mar	-0.708687	0.0001	eaa bb2	mar ab3			eaa	mar	bb2	ab3	-0.535725	-0.577351	0.927903	0.000177465	3.75089	TRUE
mar	-0.0147724	0.9089	mar bb2	mar ab3			mar	mar	bb2	ab3	-0.0146643	-0.0158038	0.927903	0.92356	0.034535	FALSE
mar	-0.693641	0.0001	sya bb3	mar ab3			sya	mar	bb3	ab3	-0.526881	-0.567819	0.927903	0.000177465	3.75089	TRUE
mar	-0.710674	0.0001	sya aa1	mar ab1			sya	mar	aa1	ab1	-0.536887	-0.578603	0.927903	0.000177465	3.75089	TRUE
mar	-0.783673	0.0001	eaa aa1	mar ab1			eaa	mar	aa1	ab1	-0.578675	-0.623637	0.927903	0.000177465	3.75089	TRUE
mar	-0.223116	0.0621	mar aa1	mar ab1			mar	mar	aa1	ab1	-0.201402	-0.21705	0.927903	0.0828877	1.08151	FALSE
mar	-0.736883	0.0001	sya aa2	mar ab1			sya	mar	aa2	ab1	-0.552092	-0.594989	0.927903	0.000177465	3.75089	TRUE
mar	-0.801521	0.0001	eaa aa2	mar ab1			eaa	mar	aa2	ab1	-0.588632	-0.634368	0.927903	0.000177465	3.75089	TRUE
mar	-0.154821	0.1992	mar aa2	mar ab1			mar	mar	aa2	ab1	-0.143945	-0.155129	0.927903	0.241803	0.616537	FALSE
mar	-0.710414	0.0001	sya aa3	mar ab1			sya	mar	aa3	ab1	-0.536736	-0.57844	0.927903	0.000177465	3.75089	TRUE
mar	-0.705698	0.0001	sya aa1	mar bb2			sya	mar	aa1	bb2	-0.533975	-0.575464	0.927903	0.000177465	3.75089	TRUE
mar	-0.779953	0.0001	eaa aa1	mar bb2			eaa	mar	aa1	bb2	-0.576587	-0.621387	0.927903	0.000177465	3.75089	TRUE
mar	-0.209756	0.072	mar aa1	mar bb2			mar	mar	aa1	bb2	-0.190418	-0.205214	0.927903	0.0954947	1.02002	FALSE
mar	-0.732358	0.0001	sya aa2	mar bb2			sya	mar	aa2	bb2	-0.549484	-0.592178	0.927903	0.000177465	3.75089	TRUE
mar	-0.798108	0.0001	eaa aa2	mar bb2			eaa	mar	aa2	bb2	-0.586735	-0.632324	0.927903	0.000177465	3.75089	TRUE
mar	-0.140286	0.2315	mar aa2	mar bb2			mar	mar	aa2	bb2	-0.131279	-0.141479	0.927903	0.276746	0.557919	FALSE
mar	-0.705434	0.0001	sya aa3	mar bb2			sya	mar	aa3	bb2	-0.53382	-0.575297	0.927903	0.000177465	3.75089	TRUE
mar	-0.813619	0.0001	eaa aa3	mar bb2			eaa	mar	aa3	bb2	-0.595324	-0.64158	0.927903	0.000177465	3.75089	TRUE
mar	-0.0996443	0.4073	mar aa3	mar bb2			mar	mar	aa3	bb2	-0.0949867	-0.102367	0.927903	0.458213	0.338933	FALSE
mar	-0.586182	0.0001	sya ab1	mar bb2			sya	mar	ab1	bb2	-0.46133	-0.497175	0.927903	0.000177465	3.75089	TRUE
mar	-0.715795	0.0001	eaa ab1	mar bb2			eaa	mar	ab1	bb2	-0.539877	-0.581825	0.927903	0.000177465	3.75089	TRUE
mar	0.0171973	0.8957	mar ab1	mar bb2			mar	mar	ab1	bb2	0.0170511	0.0183759	0.927903	0.911617	0.0401875	FALSE
mar	-0.640474	0.0001	sya ab2	mar bb2			sya	mar	ab2	bb2	-0.494985	-0.533445	0.927903	0.000177465	3.75089	TRUE
mar	-0.732387	0.0001	eaa ab2	mar bb2			eaa	mar	ab2	bb2	-0.5495	-0.592196	0.927903	0.000177465	3.75089	TRUE
mar	-0.00406607	0.9745	mar ab2	mar bb2			mar	mar	ab2	bb2	-0.00405782	-0.00437312	0.927903	0.979163	0.00914515	FALSE
mar	-0.683137	0.0001	sya ab3	mar bb2			sya	mar	ab3	bb2	-0.520659	-0.561114	0.927903	0.000177465	3.75089	TRUE
mar	-0.711235	0.0001	eaa ab3	mar bb2			eaa	mar	ab3	bb2	-0.537215	-0.578957	0.927903	0.000177465	3.75089	TRUE
mar	0.0149939	0.9089	mar ab3	mar bb2			mar	mar	ab3	bb2	0.0148826	0.016039	0.927903	0.92356	0.034535	FALSE
mar	-0.672051	0.0001	sya ba1	mar bb2			sya	mar	ba1	bb2	-0.514051	-0.553993	0.927903	0.000177465	3.75089	TRUE
mar	-0.792579	0.0001	eaa ba1	mar bb2			eaa	mar	ba1	bb2	-0.583655	-0.629005	0.927903	0.000177465	3.75089	TRUE
mar	-0.336928	0.002	mar ba1	mar bb2			mar	mar	ba1	bb2	-0.290374	-0.312936	0.927903	0.00320611	2.49402	TRUE
mar	-0.590058	0.0001	sya ba2	mar bb2			sya	mar	ba2	bb2	-0.463771	-0.499805	0.927903	0.000177465	3.75089	TRUE
mar	-0.804434	0.0001	eaa ba2	mar bb2			eaa	mar	ba2	bb2	-0.590247	-0.636108	0.927903	0.000177465	3.75089	TRUE
mar	-0.282179	0.013	mar ba2	mar bb2			mar	mar	ba2	bb2	-0.248561	-0.267874	0.927903	0.0187844	1.7262	TRUE
mar	-0.752448	0.0001	sya ba3	mar bb2			sya	mar	ba3	bb2	-0.561013	-0.604604	0.927903	0.000177465	3.75089	TRUE
mar	-0.828868	0.0001	eaa ba3	mar bb2			eaa	mar	ba3	bb2	-0.603697	-0.650604	0.927903	0.000177465	3.75089	TRUE
mar	-0.415881	0.0001	mar ba3	mar bb2			mar	mar	ba3	bb2	-0.347752	-0.374772	0.927903	0.000177465	3.75089	TRUE
mar	-0.656222	0.0001	sya bb1	mar bb2			sya	mar	bb1	bb2	-0.504539	-0.543741	0.927903	0.000177465	3.75089	TRUE
mar	-0.702192	0.0001	eaa bb1	mar bb2			eaa	mar	bb1	bb2	-0.531917	-0.573247	0.927903	0.000177465	3.75089	TRUE
mar	0.157579	0.2649	mar bb1	mar bb2			mar	mar	bb1	bb2	0.146331	0.157701	0.927903	0.313697	0.503489	FALSE
mar	-0.610797	0.0001	sya bb2	mar bb2			sya	mar	bb2	bb2	-0.476729	-0.513771	0.927903	0.000177465	3.75089	TRUE
mar	-0.704319	0.0001	eaa bb2	mar bb2			eaa	mar	bb2	bb2	-0.533166	-0.574592	0.927903	0.000177465	3.75089	TRUE
mar	-0.689047	0.0001	sya bb3	mar bb2			sya	mar	bb3	bb2	-0.524165	-0.564892	0.927903	0.000177465	3.75089	TRUE
mar	-0.647272	0.0001	eaa bb3	mar bb2			eaa	mar	bb3	bb2	-0.499121	-0.537902	0.927903	0.000177465	3.75089	TRUE
mar	0.477352	0.0029	mar bb3	mar bb2			mar	mar	bb3	bb2	0.390251	0.420574	0.927903	0.00457895	2.33923	TRUE
mar	-0.820815	0.0001	eaa ba1	mar bb1			eaa	mar	ba1	bb1	-0.599284	-0.645848	0.927903	0.000177465	3.75089	TRUE
mar	-0.42719	0.0001	mar ba1	mar bb1			mar	mar	ba1	bb1	-0.355708	-0.383346	0.927903	0.000177465	3.75089	TRUE
mar	-0.645863	0.0001	sya ba2	mar bb1			sya	mar	ba2	bb1	-0.498265	-0.53698	0.927903	0.000177465	3.75089	TRUE
mar	-0.831056	0.0001	eaa ba2	mar bb1			eaa	mar	ba2	bb1	-0.604893	-0.651892	0.927903	0.000177465	3.75089	TRUE
mar	-0.379894	0.0006	mar ba2	mar bb1			mar	mar	ba2	bb1	-0.322007	-0.347027	0.927903	0.00102162	2.99071	TRUE
mar	-0.786147	0.0001	sya ba3	mar bb1			sya	mar	ba3	bb1	-0.580061	-0.625131	0.927903	0.000177465	3.75089	TRUE
mar	-0.852164	0.0001	eaa ba3	mar bb1			eaa	mar	ba3	bb1	-0.616355	-0.664245	0.927903	0.000177465	3.75089	TRUE
mar	-0.627581	0.0001	sya aa1	mar aa1			sya	mar	aa1	aa1	-0.487095	-0.524942	0.927903	0.000177465	3.75089	TRUE
mar	-0.721545	0.0001	eaa aa1	mar aa1			eaa	mar	aa1	aa1	-0.543222	-0.58543	0.927903	0.000177465	3.75089	TRUE
mar	-0.661318	0.0001	sya aa2	mar aa1			sya	mar	aa2	aa1	-0.507611	-0.547052	0.927903	0.000177465	3.75089	TRUE
mar	-0.74452	0.0001	eaa aa2	mar aa1			eaa	mar	aa2	aa1	-0.556479	-0.599717	0.927903	0.000177465	3.75089	TRUE
mar	0.0879093	0.5227	mar aa2	mar aa1			mar	mar	aa2	aa1	0.0842578	0.0908046	0.927903	0.568741	0.245086	FALSE
mar	-0.627247	0.0001	sya aa3	mar aa1			sya	mar	aa3	aa1	-0.48689	-0.524721	0.927903	0.000177465	3.75089	TRUE
mar	-0.764147	0.0001	eaa aa3	mar aa1			eaa	mar	aa3	aa1	-0.567667	-0.611775	0.927903	0.000177465	3.75089	TRUE
mar	-0.590007	0.0001	sya aa1	mar ba2			sya	mar	aa1	ba2	-0.463738	-0.499771	0.927903	0.000177465	3.75089	TRUE
mar	-0.693451	0.0001	eaa aa1	mar ba2			eaa	mar	aa1	ba2	-0.526769	-0.567698	0.927903	0.000177465	3.75089	TRUE
mar	0.100893	0.4883	mar aa1	mar ba2			mar	mar	aa1	ba2	0.0961216	0.10359	0.927903	0.537813	0.269369	FALSE
mar	-0.627147	0.0001	sya aa2	mar ba2			sya	mar	aa2	ba2	-0.486828	-0.524654	0.927903	0.000177465	3.75089	TRUE
mar	-0.718744	0.0001	eaa aa2	mar ba2			eaa	mar	aa2	ba2	-0.541594	-0.583675	0.927903	0.000177465	3.75089	TRUE
mar	0.197672	0.1797	mar aa2	mar ba2			mar	mar	aa2	ba2	0.180379	0.194395	0.927903	0.220684	0.656229	FALSE
mar	-0.589639	0.0001	sya aa3	mar ba2			sya	mar	aa3	ba2	-0.463507	-0.499521	0.927903	0.000177465	3.75089	TRUE
mar	-0.740351	0.0001	eaa aa3	mar ba2			eaa	mar	aa3	ba2	-0.554087	-0.597139	0.927903	0.000177465	3.75089	TRUE
mar	0.25429	0.0927	mar aa3	mar ba2			mar	mar	aa3	ba2	0.226569	0.244174	0.927903	0.120167	0.920216	FALSE
mar	-0.423508	0.0001	sya ab1	mar ba2			sya	mar	ab1	ba2	-0.353124	-0.380562	0.927903	0.000177465	3.75089	TRUE
mar	-0.604073	0.0001	eaa ab1	mar ba2			eaa	mar	ab1	ba2	-0.472546	-0.509263	0.927903	0.000177465	3.75089	TRUE
mar	0.417062	0.0115	mar ab1	mar ba2			mar	mar	ab1	ba2	0.348586	0.375671	0.927903	0.0168097	1.77444	TRUE
mar	-0.499142	0.0001	sya ab2	mar ba2			sya	mar	ab2	ba2	-0.404893	-0.436353	0.927903	0.000177465	3.75089	TRUE
mar	-0.627188	0.0001	eaa ab2	mar ba2			eaa	mar	ab2	ba2	-0.486853	-0.524681	0.927903	0.000177465	3.75089	TRUE
mar	0.38744	0.0156	mar ab2	mar ba2			mar	mar	ab2	ba2	0.32746	0.352904	0.927903	0.0222857	1.65197	TRUE
mar	-0.558576	0.0001	sya ab3	mar ba2			sya	mar	ab3	ba2	-0.443773	-0.478254	0.927903	0.000177465	3.75089	TRUE
mar	-0.59772	0.0001	eaa ab3	mar ba2			eaa	mar	ab3	ba2	-0.468578	-0.504986	0.927903	0.000177465	3.75089	TRUE
mar	0.413992	0.012	mar ab3	mar ba2			mar	mar	ab3	ba2	0.346417	0.373334	0.927903	0.0174194	1.75897	TRUE
mar	-0.543133	0.0001	sya ba1	mar ba2			sya	mar	ba1	ba2	-0.433815	-0.467522	0.927903	0.000177465	3.75089	TRUE
mar	-0.71104	0.0001	eaa ba1	mar ba2			eaa	mar	ba1	ba2	-0.537102	-0.578834	0.927903	0.000177465	3.75089	TRUE
mar	-0.0762709	0.5726	mar ba1	mar ba2			mar	mar	ba1	ba2	-0.0735022	-0.0792132	0.927903	0.616646	0.209964	FALSE
mar	-0.428908	0.0001	sya ba2	mar ba2			sya	mar	ba2	ba2	-0.356911	-0.384642	0.927903	0.000177465	3.75089	TRUE
mar	-0.727555	0.0001	eaa ba2	mar ba2			eaa	mar	ba2	ba2	-0.546707	-0.589186	0.927903	0.000177465	3.75089	TRUE
mar	-0.655134	0.0001	sya ba3	mar ba2			sya	mar	ba3	ba2	-0.503882	-0.543033	0.927903	0.000177465	3.75089	TRUE
mar	-0.761595	0.0001	eaa ba3	mar ba2			eaa	mar	ba3	ba2	-0.56622	-0.610215	0.927903	0.000177465	3.75089	TRUE
mar	-0.186262	0.1253	mar ba3	mar ba2			mar	mar	ba3	ba2	-0.170807	-0.184079	0.927903	0.158831	0.799065	FALSE
mar	-0.521081	0.0001	sya bb1	mar ba2			sya	mar	bb1	ba2	-0.419421	-0.45201	0.927903	0.000177465	3.75089	TRUE
mar	-0.585123	0.0001	eaa bb1	mar ba2			eaa	mar	bb1	ba2	-0.460662	-0.496455	0.927903	0.000177465	3.75089	TRUE
mar	0.612629	0.0006	mar bb1	mar ba2			mar	mar	bb1	ba2	0.477866	0.514995	0.927903	0.00102162	2.99071	TRUE
mar	-0.457799	0.0001	sya bb2	mar ba2			sya	mar	bb2	ba2	-0.376928	-0.406215	0.927903	0.000177465	3.75089	TRUE
mar	-0.588085	0.0001	eaa bb2	mar ba2			eaa	mar	bb2	ba2	-0.462529	-0.498467	0.927903	0.000177465	3.75089	TRUE
mar	0.393104	0.013	mar bb2	mar ba2			mar	mar	bb2	ba2	0.331535	0.357295	0.927903	0.0187844	1.7262	TRUE
mar	-0.56681	0.0001	sya bb3	mar ba2			sya	mar	bb3	ba2	-0.449042	-0.483932	0.927903	0.000177465	3.75089	TRUE
mar	-0.508613	0.0001	eaa bb3	mar ba2			eaa	mar	bb3	ba2	-0.411191	-0.44314	0.927903	0.000177465	3.75089	TRUE
mar	1.05811	0.0001	mar bb3	mar ba2			mar	mar	bb3	ba2	0.721786	0.777868	0.927903	0.000177465	3.75089	TRUE
mar	-0.687181	0.0001	eaa ba1	mar ba1			eaa	mar	ba1	ba1	-0.523059	-0.563701	0.927903	0.000177465	3.75089	TRUE
mar	-0.381754	0.0004	sya ba2	mar ba1			sya	mar	ba2	ba1	-0.323354	-0.348478	0.927903	0.000692308	3.1597	TRUE
mar	-0.70506	0.0001	eaa ba2	mar ba1			eaa	mar	ba2	ba1	-0.5336	-0.575061	0.927903	0.000177465	3.75089	TRUE
mar	0.0825684	0.5726	mar ba2	mar ba1			mar	mar	ba2	ba1	0.0793364	0.0855008	0.927903	0.616646	0.209964	FALSE
mar	-0.626659	0.0001	sya ba3	mar ba1			sya	mar	ba3	ba1	-0.486528	-0.524331	0.927903	0.000177465	3.75089	TRUE
mar	-0.74191	0.0001	eaa ba3	mar ba1			eaa	mar	ba3	ba1	-0.554982	-0.598104	0.927903	0.000177465	3.75089	TRUE
mar	-0.119073	0.3436	mar ba3	mar ba1			mar	mar	ba3	ba1	-0.1125	-0.121242	0.927903	0.398652	0.399406	FALSE
mar	-0.481537	0.0001	sya bb1	mar ba1			sya	mar	bb1	ba1	-0.39308	-0.423622	0.927903	0.000177465	3.75089	TRUE
mar	-0.550867	0.0001	eaa bb1	mar ba1			eaa	mar	bb1	ba1	-0.438814	-0.47291	0.927903	0.000177465	3.75089	TRUE
mar	0.745781	0.0001	mar bb1	mar ba1			mar	mar	bb1	ba1	0.557202	0.600496	0.927903	0.000177465	3.75089	TRUE
mar	-0.413031	0.0001	sya bb2	mar ba1			sya	mar	bb2	ba1	-0.345737	-0.3726	0.927903	0.000177465	3.75089	TRUE
mar	-0.554074	0.0001	eaa bb2	mar ba1			eaa	mar	bb2	ba1	-0.44088	-0.475136	0.927903	0.000177465	3.75089	TRUE
mar	0.508131	0.002	mar bb2	mar ba1			mar	mar	bb2	ba1	0.410871	0.442795	0.927903	0.00320611	2.49402	TRUE
mar	-0.531043	0.0001	sya bb3	mar ba1			sya	mar	bb3	ba1	-0.425949	-0.459045	0.927903	0.000177465	3.75089	TRUE
mar	-0.704497	0.0001	sya aa1	mar ab2			sya	mar	aa1	ab2	-0.53327	-0.574705	0.927903	0.000177465	3.75089	TRUE
mar	-0.779054	0.0001	eaa aa1	mar ab2			eaa	mar	aa1	ab2	-0.576082	-0.620843	0.927903	0.000177465	3.75089	TRUE
mar	-0.206529	0.0817	mar aa1	mar ab2			mar	mar	aa1	ab2	-0.187748	-0.202336	0.927903	0.107231	0.969679	FALSE
mar	-0.731265	0.0001	sya aa2	mar ab2			sya	mar	aa2	ab2	-0.548853	-0.591498	0.927903	0.000177465	3.75089	TRUE
mar	-0.797284	0.0001	eaa aa2	mar ab2			eaa	mar	aa2	ab2	-0.586277	-0.63183	0.927903	0.000177465	3.75089	TRUE
mar	-0.136776	0.2521	mar aa2	mar ab2			mar	mar	aa2	ab2	-0.128196	-0.138157	0.927903	0.300233	0.522542	FALSE
mar	-0.704232	0.0001	sya aa3	mar ab2			sya	mar	aa3	ab2	-0.533114	-0.574537	0.927903	0.000177465	3.75089	TRUE
mar	-0.800791	0.0001	sya aa1	mar bb3			sya	mar	aa1	bb3	-0.588226	-0.633931	0.927903	0.000177465	3.75089	TRUE
mar	-0.851053	0.0001	eaa aa1	mar bb3			eaa	mar	aa1	bb3	-0.615755	-0.663598	0.927903	0.000177465	3.75089	TRUE
mar	-0.465094	0.0001	mar aa1	mar bb3			mar	mar	aa1	bb3	-0.381919	-0.411594	0.927903	0.000177465	3.75089	TRUE
mar	-0.818837	0.0001	sya aa2	mar bb3			sya	mar	aa2	bb3	-0.598197	-0.644677	0.927903	0.000177465	3.75089	TRUE
mar	-0.863342	0.0001	eaa aa2	mar bb3			eaa	mar	aa2	bb3	-0.622372	-0.67073	0.927903	0.000177465	3.75089	TRUE
mar	-0.418071	0.0001	mar aa2	mar bb3			mar	mar	aa2	bb3	-0.349297	-0.376438	0.927903	0.000177465	3.75089	TRUE
mar	-0.800612	0.0001	sya aa3	mar bb3			sya	mar	aa3	bb3	-0.588127	-0.633824	0.927903	0.000177465	3.75089	TRUE
mar	-0.873841	0.0001	eaa aa3	mar bb3			eaa	mar	aa3	bb3	-0.62799	-0.676785	0.927903	0.000177465	3.75089	TRUE
mar	-0.390561	0.0002	mar aa3	mar bb3			mar	mar	aa3	bb3	-0.329707	-0.355325	0.927903	0.000348066	3.45834	TRUE
mar	-0.719892	0.0001	sya ab1	mar bb3			sya	mar	ab1	bb3	-0.542261	-0.584395	0.927903	0.000177465	3.75089	TRUE
mar	-0.807626	0.0001	eaa ab1	mar bb3			eaa	mar	ab1	bb3	-0.592014	-0.638013	0.927903	0.000177465	3.75089	TRUE
mar	-0.311473	0.006	mar ab1	mar bb3			mar	mar	ab1	bb3	-0.271151	-0.292219	0.927903	0.00902148	2.04472	TRUE
mar	-0.756641	0.0001	sya ab2	mar bb3			sya	mar	ab2	bb3	-0.563404	-0.60718	0.927903	0.000177465	3.75089	TRUE
mar	-0.818857	0.0001	eaa ab2	mar bb3			eaa	mar	ab2	bb3	-0.598208	-0.644688	0.927903	0.000177465	3.75089	TRUE
mar	-0.325866	0.0031	mar ab2	mar bb3			mar	mar	ab2	bb3	-0.282065	-0.303982	0.927903	0.0048825	2.31136	TRUE
mar	-0.785519	0.0001	sya ab3	mar bb3			sya	mar	ab3	bb3	-0.579709	-0.624752	0.927903	0.000177465	3.75089	TRUE
mar	-0.804539	0.0001	eaa ab3	mar bb3			eaa	mar	ab3	bb3	-0.590305	-0.636171	0.927903	0.000177465	3.75089	TRUE
mar	-0.312964	0.0057	mar ab3	mar bb3			mar	mar	ab3	bb3	-0.272287	-0.293444	0.927903	0.00863221	2.06388	TRUE
mar	-0.778016	0.0001	sya ba1	mar bb3			sya	mar	ba1	bb3	-0.575498	-0.620214	0.927903	0.000177465	3.75089	TRUE
mar	-0.859599	0.0001	eaa ba1	mar bb3			eaa	mar	ba1	bb3	-0.620361	-0.668563	0.927903	0.000177465	3.75089	TRUE
mar	-0.551175	0.0001	mar ba1	mar bb3			mar	mar	ba1	bb3	-0.439013	-0.473124	0.927903	0.000177465	3.75089	TRUE
mar	-0.722516	0.0001	sya ba2	mar bb3			sya	mar	ba2	bb3	-0.543786	-0.586038	0.927903	0.000177465	3.75089	TRUE
mar	-0.867624	0.0001	eaa ba2	mar bb3			eaa	mar	ba2	bb3	-0.624667	-0.673203	0.927903	0.000177465	3.75089	TRUE
mar	-0.514116	0.0001	mar ba2	mar bb3			mar	mar	ba2	bb3	-0.414832	-0.447064	0.927903	0.000177465	3.75089	TRUE
mar	-0.832435	0.0001	sya ba3	mar bb3			sya	mar	ba3	bb3	-0.605646	-0.652704	0.927903	0.000177465	3.75089	TRUE
mar	-0.884163	0.0001	eaa ba3	mar bb3			eaa	mar	ba3	bb3	-0.633484	-0.682705	0.927903	0.000177465	3.75089	TRUE
mar	-0.604618	0.0001	mar ba3	mar bb3			mar	mar	ba3	bb3	-0.472886	-0.509629	0.927903	0.000177465	3.75089	TRUE
mar	-0.767301	0.0001	sya bb1	mar bb3			sya	mar	bb1	bb3	-0.569454	-0.6137	0.927903	0.000177465	3.75089	TRUE
mar	-0.798418	0.0001	eaa bb1	mar bb3			eaa	mar	bb1	bb3	-0.586907	-0.63251	0.927903	0.000177465	3.75089	TRUE
mar	-0.21645	0.0748	mar bb1	mar bb3			mar	mar	bb1	bb3	-0.195937	-0.211161	0.927903	0.0985858	1.00619	FALSE
mar	-0.736554	0.0001	sya bb2	mar bb3			sya	mar	bb2	bb3	-0.551902	-0.594785	0.927903	0.000177465	3.75089	TRUE
mar	-0.799857	0.0001	eaa bb2	mar bb3			eaa	mar	bb2	bb3	-0.587707	-0.633372	0.927903	0.000177465	3.75089	TRUE
mar	-0.323113	0.0029	mar bb2	mar bb3			mar	mar	bb2	bb3	-0.279987	-0.301742	0.927903	0.00457895	2.33923	TRUE
mar	-0.78952	0.0001	sya bb3	mar bb3			sya	mar	bb3	bb3	-0.581948	-0.627164	0.927903	0.000177465	3.75089	TRUE
mar	-0.761243	0.0001	eaa bb3	mar bb3			eaa	mar	bb3	bb3	-0.56602	-0.609999	0.927903	0.000177465	3.75089	TRUE
sya	-0.252307	0.0168	eaa aa1	sya aa1			eaa	sya	aa1	aa1	-0.224988	-0.125946	1.78638	0.0238378	1.62273	TRUE
sya	1.68515	0.0001	mar aa1	sya aa1			mar	sya	aa1	aa1	0.987737	0.552925	1.78638	0.000177465	3.75089	TRUE
sya	-0.0905867	0.4284	sya aa2	sya aa1			sya	sya	aa2	aa1	-0.0867158	-0.0485426	1.78638	0.478532	0.320089	FALSE
sya	-0.313997	0.0016	eaa aa2	sya aa1			eaa	sya	aa2	aa1	-0.273074	-0.152864	1.78638	0.0026114	2.58313	TRUE
sya	1.9212	0.0001	mar aa2	sya aa1			mar	sya	aa2	aa1	1.07199	0.600092	1.78638	0.000177465	3.75089	TRUE
sya	0.000897443	0.994	sya aa3	sya aa1			sya	sya	aa3	aa1	0.000897041	0.000502154	1.78638	0.99558	0.00192371	FALSE
sya	-0.3667	0.0001	eaa aa3	sya aa1			eaa	sya	aa3	aa1	-0.312399	-0.174878	1.78638	0.000177465	3.75089	TRUE
sya	2.05929	0.0001	mar aa3	sya aa1			mar	sya	aa3	aa1	1.11818	0.625948	1.78638	0.000177465	3.75089	TRUE
sya	0.406102	0.0042	sya ab1	sya aa1			sya	sya	ab1	aa1	0.340821	0.190788	1.78638	0.00645366	2.19019	TRUE
sya	-0.0343083	0.7751	eaa ab1	sya aa1			eaa	sya	ab1	aa1	-0.0337329	-0.0188833	1.78638	0.807129	0.0930571	FALSE
sya	2.45631	0.0001	mar ab1	sya aa1			mar	sya	ab1	aa1	1.2402	0.694252	1.78638	0.000177465	3.75089	TRUE
sya	0.221625	0.0918	sya ab2	sya aa1			sya	sya	ab2	aa1	0.200182	0.11206	1.78638	0.119245	0.923559	FALSE
sya	-0.0906864	0.4204	eaa ab2	sya aa1			eaa	sya	ab2	aa1	-0.0868073	-0.0485938	1.78638	0.471267	0.326733	FALSE
sya	2.38406	0.0001	mar ab2	sya aa1			mar	sya	ab2	aa1	1.21908	0.682426	1.78638	0.000177465	3.75089	TRUE
sya	0.0766618	0.5327	sya ab3	sya aa1			sya	sya	ab3	aa1	0.0738654	0.0413491	1.78638	0.576634	0.2391	FALSE
sya	-0.0188138	0.8743	eaa ab3	sya aa1			eaa	sya	ab3	aa1	-0.018639	-0.0104339	1.78638	0.89417	0.0485797	FALSE
sya	2.44882	0.0001	mar ab3	sya aa1			mar	sya	ab3	aa1	1.23803	0.693038	1.78638	0.000177465	3.75089	TRUE
sya	0.114329	0.3981	sya ba1	sya aa1			sya	sya	ba1	aa1	0.108252	0.0605984	1.78638	0.451085	0.345742	FALSE
sya	-0.295208	0.0058	eaa ba1	sya aa1			eaa	sya	ba1	aa1	-0.258672	-0.144802	1.78638	0.00876259	2.05737	TRUE
sya	1.25304	0.0001	mar ba1	sya aa1			mar	sya	ba1	aa1	0.812279	0.454705	1.78638	0.000177465	3.75089	TRUE
sya	0.392931	0.0085	sya ba2	sya aa1			sya	sya	ba2	aa1	0.33141	0.18552	1.78638	0.0126297	1.89861	TRUE
sya	-0.33549	0.0013	eaa ba2	sya aa1			eaa	sya	ba2	aa1	-0.289298	-0.161946	1.78638	0.00214398	2.66878	TRUE
sya	1.43907	0.0001	mar ba2	sya aa1			mar	sya	ba2	aa1	0.891615	0.499117	1.78638	0.000177465	3.75089	TRUE
sya	-0.158849	0.1485	sya ba3	sya aa1			sya	sya	ba3	aa1	-0.147427	-0.0825281	1.78638	0.184891	0.733084	FALSE
sya	-0.418515	0.0001	eaa ba3	sya aa1			eaa	sya	ba3	aa1	-0.34961	-0.195708	1.78638	0.000177465	3.75089	TRUE
sya	0.984761	0.0001	mar ba3	sya aa1			mar	sya	ba3	aa1	0.685498	0.383735	1.78638	0.000177465	3.75089	TRUE
sya	0.168115	0.1902	sya bb1	sya aa1			sya	sya	bb1	aa1	0.155391	0.0869864	1.78638	0.231772	0.634939	FALSE
sya	0.0119124	0.9202	eaa bb1	sya aa1			eaa	sya	bb1	aa1	0.011842	0.00662905	1.78638	0.933536	0.0298688	FALSE
sya	2.93331	0.0001	mar bb1	sya aa1			mar	sya	bb1	aa1	1.36948	0.766621	1.78638	0.000177465	3.75089	TRUE
sya	0.322463	0.0188	sya bb2	sya aa1			sya	sya	bb2	aa1	0.279496	0.156459	1.78638	0.0264966	1.57681	TRUE
sya	0.00468709	0.9685	eaa bb2	sya aa1			eaa	sya	bb2	aa1	0.00467614	0.00261765	1.78638	0.976248	0.0104398	FALSE
sya	2.39787	0.0001	mar bb2	sya aa1			mar	sya	bb2	aa1	1.22315	0.684707	1.78638	0.000177465	3.75089	TRUE
sya	0.056578	0.6472	sya bb3	sya aa1			sya	sya	bb3	aa1	0.0550354	0.0308083	1.78638	0.688743	0.161943	FALSE
sya	0.198526	0.1333	eaa bb3	sya aa1			eaa	sya	bb3	aa1	0.181092	0.101374	1.78638	0.167958	0.774799	FALSE
sya	4.01985	0.0001	mar bb3	sya aa1			mar	sya	bb3	aa1	1.6134	0.903166	1.78638	0.000177465	3.75089	TRUE
sya	1.82376	0.0001	mar bb1	sya ba2			mar	sya	bb1	ba2	1.03807	0.581102	1.78638	0.000177465	3.75089	TRUE
sya	-0.0505897	0.6723	sya bb2	sya ba2			sya	sya	bb2	ba2	-0.0493516	-0.0276265	1.78638	0.711498	0.147826	FALSE
sya	-0.278724	0.0074	eaa bb2	sya ba2			eaa	sya	bb2	ba2	-0.245863	-0.137632	1.78638	0.0111	1.95468	TRUE
sya	1.43937	0.0001	mar bb2	sya ba2			mar	sya	bb2	ba2	0.89174	0.499187	1.78638	0.000177465	3.75089	TRUE
sya	-0.241471	0.0258	sya bb3	sya ba2			sya	sya	bb3	ba2	-0.216297	-0.121081	1.78638	0.0356447	1.448	TRUE
sya	-0.139566	0.2267	eaa bb3	sya ba2			eaa	sya	bb3	ba2	-0.130647	-0.0731349	1.78638	0.271523	0.566194	FALSE
sya	2.60381	0.0001	mar bb3	sya ba2			mar	sya	bb3	ba2	1.28199	0.717646	1.78638	0.000177465	3.75089	TRUE
sya	1.49396	0.0001	mar aa1	sya ab3			mar	sya	aa1	ab3	0.913871	0.511576	1.78638	0.000177465	3.75089	TRUE
sya	-0.15534	0.1452	sya aa2	sya ab3			sya	sya	aa2	ab3	-0.144395	-0.0808306	1.78638	0.1815	0.741123	FALSE
sya	-0.362843	0.0001	eaa aa2	sya ab3			eaa	sya	aa2	ab3	-0.309573	-0.173296	1.78638	0.000177465	3.75089	TRUE
sya	1.7132	0.0001	mar aa2	sya ab3			mar	sya	aa2	ab3	0.998129	0.558743	1.78638	0.000177465	3.75089	TRUE
sya	-0.0703697	0.5298	sya aa3	sya ab3			sya	sya	aa3	ab3	-0.0680041	-0.038068	1.78638	0.575133	0.240232	FALSE
sya	-0.411793	0.0001	eaa aa3	sya ab3			eaa	sya	aa3	ab3	-0.34486	-0.193049	1.78638	0.000177465	3.75089	TRUE
sya	1.84146	0.0001	mar aa3	sya ab3			mar	sya	aa3	ab3	1.04432	0.584599	1.78638	0.000177465	3.75089	TRUE
sya	0.305983	0.0204	sya ab1	sya ab3			sya	sya	ab1	ab3	0.266956	0.149439	1.78638	0.02856	1.54424	TRUE
sya	-0.103069	0.3579	eaa ab1	sya ab3			eaa	sya	ab1	ab3	-0.098096	-0.0549131	1.78638	0.410705	0.38647	FALSE
sya	2.21021	0.0001	mar ab1	sya ab3			mar	sya	ab1	ab3	1.16634	0.652903	1.78638	0.000177465	3.75089	TRUE
sya	0.134641	0.2707	sya ab2	sya ab3			sya	sya	ab2	ab3	0.126317	0.0707108	1.78638	0.319964	0.494898	FALSE
sya	-0.155433	0.138	eaa ab2	sya ab3			eaa	sya	ab2	ab3	-0.144475	-0.0808755	1.78638	0.173187	0.761484	FALSE
sya	2.1431	0.0001	mar ab2	sya ab3			mar	sya	ab2	ab3	1.14521	0.641077	1.78638	0.000177465	3.75089	TRUE
sya	-0.0886774	0.4237	eaa ab3	sya ab3			eaa	sya	ab3	ab3	-0.0849636	-0.0475618	1.78638	0.474123	0.324109	FALSE
sya	-0.181418	0.0918	sya aa1	sya ab2			sya	sya	aa1	ab2	-0.166716	-0.0933257	1.78638	0.119245	0.923559	FALSE
sya	-0.387952	0.0001	eaa aa1	sya ab2			eaa	sya	aa1	ab2	-0.32783	-0.183516	1.78638	0.000177465	3.75089	TRUE
sya	1.19801	0.0001	mar aa1	sya ab2			mar	sya	aa1	ab2	0.787555	0.440865	1.78638	0.000177465	3.75089	TRUE
sya	-0.255571	0.0111	sya aa2	sya ab2			sya	sya	aa2	ab2	-0.22759	-0.127403	1.78638	0.0162628	1.7888	TRUE
sya	-0.43845	0.0001	eaa aa2	sya ab2			eaa	sya	aa2	ab2	-0.363566	-0.203521	1.78638	0.000177465	3.75089	TRUE
sya	1.39124	0.0001	mar aa2	sya ab2			mar	sya	aa2	ab2	0.871812	0.488032	1.78638	0.000177465	3.75089	TRUE
sya	-0.180684	0.0871	sya aa3	sya ab2			sya	sya	aa3	ab2	-0.166094	-0.0929775	1.78638	0.114081	0.942786	FALSE
sya	-0.481592	0.0001	eaa aa3	sya ab2			eaa	sya	aa3	ab2	-0.393117	-0.220063	1.78638	0.000177465	3.75089	TRUE
sya	1.50428	0.0001	mar aa3	sya ab2			mar	sya	aa3	ab2	0.918002	0.513888	1.78638	0.000177465	3.75089	TRUE
sya	0.151009	0.2233	sya ab1	sya ab2			sya	sya	ab1	ab2	0.140639	0.0787284	1.78638	0.26796	0.57193	FALSE
sya	-0.209502	0.0476	eaa ab1	sya ab2			eaa	sya	ab1	ab2	-0.190209	-0.106477	1.78638	0.0644903	1.19051	FALSE
sya	1.82927	0.0001	mar ab1	sya ab2			mar	sya	ab1	ab2	1.04002	0.582192	1.78638	0.000177465	3.75089	TRUE
sya	-0.255653	0.0098	eaa ab2	sya ab2			eaa	sya	ab2	ab2	-0.227655	-0.127439	1.78638	0.014493	1.83884	TRUE
sya	1.77013	0.0001	mar ab2	sya ab2			mar	sya	ab2	ab2	1.01889	0.570366	1.78638	0.000177465	3.75089	TRUE
sya	-0.118664	0.2707	sya ab3	sya ab2			sya	sya	ab3	ab2	-0.112135	-0.0627722	1.78638	0.319964	0.494898	FALSE
sya	-0.196819	0.0598	eaa ab3	sya ab2			eaa	sya	ab3	ab2	-0.179667	-0.100576	1.78638	0.0799873	1.09698	FALSE
sya	1.82314	0.0001	mar ab3	sya ab2			mar	sya	ab3	ab2	1.03785	0.580978	1.78638	0.000177465	3.75089	TRUE
sya	-0.087831	0.461	sya ba1	sya ab2			sya	sya	ba1	ab2	-0.0841858	-0.0471264	1.78638	0.510754	0.291788	FALSE
sya	-0.42307	0.0001	eaa ba1	sya ab2			eaa	sya	ba1	ab2	-0.352817	-0.197503	1.78638	0.000177465	3.75089	TRUE
sya	0.844294	0.0001	mar ba1	sya ab2			mar	sya	ba1	ab2	0.612097	0.342645	1.78638	0.000177465	3.75089	TRUE
sya	0.140228	0.2841	sya ba2	sya ab2			sya	sya	ba2	ab2	0.131228	0.07346	1.78638	0.333924	0.476353	FALSE
sya	-0.456044	0.0001	eaa ba2	sya ab2			eaa	sya	ba2	ab2	-0.375723	-0.210326	1.78638	0.000177465	3.75089	TRUE
sya	0.996575	0.0001	mar ba2	sya ab2			mar	sya	ba2	ab2	0.691433	0.387057	1.78638	0.000177465	3.75089	TRUE
sya	-0.311449	0.0013	sya ba3	sya ab2			sya	sya	ba3	ab2	-0.271132	-0.151777	1.78638	0.00214398	2.66878	TRUE
sya	-0.524007	0.0001	eaa ba3	sya ab2			eaa	sya	ba3	ab2	-0.421343	-0.235864	1.78638	0.000177465	3.75089	TRUE
sya	0.624689	0.0001	mar ba3	sya ab2			mar	sya	ba3	ab2	0.485316	0.271675	1.78638	0.000177465	3.75089	TRUE
sya	-0.0438025	0.6967	sya bb1	sya ab2			sya	sya	bb1	ab2	-0.0428703	-0.0239983	1.78638	0.733598	0.134542	FALSE
sya	-0.171667	0.1	eaa bb1	sya ab2			eaa	sya	bb1	ab2	-0.158427	-0.0886861	1.78638	0.129098	0.889079	FALSE
sya	2.21973	0.0001	mar bb1	sya ab2			mar	sya	bb1	ab2	1.1693	0.654562	1.78638	0.000177465	3.75089	TRUE
sya	0.0825438	0.4914	sya bb2	sya ab2			sya	sya	bb2	ab2	0.0793136	0.044399	1.78638	0.539341	0.268136	FALSE
sya	-0.177582	0.0877	eaa bb2	sya ab2			eaa	sya	bb2	ab2	-0.163463	-0.0915048	1.78638	0.114629	0.940707	FALSE
sya	1.78144	0.0001	mar bb2	sya ab2			mar	sya	bb2	ab2	1.02297	0.572647	1.78638	0.000177465	3.75089	TRUE
sya	-0.135105	0.2133	sya bb3	sya ab2			sya	sya	bb3	ab2	-0.126725	-0.0709392	1.78638	0.256448	0.591	FALSE
sya	-0.0189089	0.8704	eaa bb3	sya ab2			eaa	sya	bb3	ab2	-0.0187323	-0.0104862	1.78638	0.894005	0.0486601	FALSE
sya	3.10916	0.0001	mar bb3	sya ab2			mar	sya	bb3	ab2	1.41322	0.791106	1.78638	0.000177465	3.75089	TRUE
sya	-0.0422738	0.7099	eaa bb1	sya bb3			eaa	sya	bb1	bb3	-0.0414047	-0.0231779	1.78638	0.744155	0.128337	FALSE
sya	2.72269	0.0001	mar bb1	sya bb3			mar	sya	bb1	bb3	1.31445	0.735813	1.78638	0.000177465	3.75089	TRUE
sya	0.251647	0.0548	sya bb2	sya bb3			sya	sya	bb2	bb3	0.22446	0.125651	1.78638	0.0737692	1.13212	FALSE
sya	-0.0491123	0.6644	eaa bb2	sya bb3			eaa	sya	bb2	bb3	-0.0479443	-0.0268388	1.78638	0.704667	0.152016	FALSE
sya	2.21592	0.0001	mar bb2	sya bb3			mar	sya	bb2	bb3	1.16811	0.653899	1.78638	0.000177465	3.75089	TRUE
sya	0.134346	0.2876	eaa bb3	sya bb3			eaa	sya	bb3	bb3	0.126057	0.0705652	1.78638	0.337408	0.471845	FALSE
sya	3.75105	0.0001	mar bb3	sya bb3			mar	sya	bb3	bb3	1.55837	0.872357	1.78638	0.000177465	3.75089	TRUE
sya	-0.0351741	0.7655	eaa ab1	sya aa3			eaa	sya	ab1	aa3	-0.0345697	-0.0193518	1.78638	0.798452	0.0977512	FALSE
sya	2.45321	0.0001	mar ab1	sya aa3			mar	sya	ab1	aa3	1.2393	0.69375	1.78638	0.000177465	3.75089	TRUE
sya	0.22053	0.0871	sya ab2	sya aa3			sya	sya	ab2	aa3	0.199285	0.111558	1.78638	0.114081	0.942786	FALSE
sya	-0.0915018	0.4069	eaa ab2	sya aa3			eaa	sya	ab2	aa3	-0.0875545	-0.0490121	1.78638	0.458213	0.338933	FALSE
sya	2.38102	0.0001	mar ab2	sya aa3			mar	sya	ab2	aa3	1.21818	0.681924	1.78638	0.000177465	3.75089	TRUE
sya	0.0756965	0.5298	sya ab3	sya aa3			sya	sya	ab3	aa3	0.0729683	0.0408469	1.78638	0.575133	0.240232	FALSE
sya	-0.0196935	0.866	eaa ab3	sya aa3			eaa	sya	ab3	aa3	-0.0195021	-0.0109171	1.78638	0.891471	0.049893	FALSE
sya	0.09961	0.4284	sya aa1	sya aa2			sya	sya	aa1	aa2	0.0949556	0.0531552	1.78638	0.478532	0.320089	FALSE
sya	-0.17783	0.1005	eaa aa1	sya aa2			eaa	sya	aa1	aa2	-0.163674	-0.0916228	1.78638	0.129479	0.887802	FALSE
sya	1.95262	0.0001	mar aa1	sya aa2			mar	sya	aa1	aa2	1.08269	0.60608	1.78638	0.000177465	3.75089	TRUE
sya	-0.245664	0.0158	eaa aa2	sya aa2			eaa	sya	aa2	aa2	-0.219669	-0.122968	1.78638	0.0225204	1.64742	TRUE
sya	2.21218	0.0001	mar aa2	sya aa2			mar	sya	aa2	aa2	1.16695	0.653247	1.78638	0.000177465	3.75089	TRUE
sya	0.100597	0.4153	sya aa3	sya aa2			sya	sya	aa3	aa2	0.0958526	0.0536573	1.78638	0.46638	0.33126	FALSE
sya	-0.303617	0.0019	eaa aa3	sya aa2			eaa	sya	aa3	aa2	-0.265143	-0.148424	1.78638	0.00306138	2.51408	TRUE
sya	2.36403	0.0001	mar aa3	sya aa2			mar	sya	aa3	aa2	1.21314	0.679103	1.78638	0.000177465	3.75089	TRUE
sya	0.546164	0.0002	sya ab1	sya aa2			sya	sya	ab1	aa2	0.435777	0.243943	1.78638	0.000348066	3.45834	TRUE
sya	0.0618843	0.6162	eaa ab1	sya aa2			eaa	sya	ab1	aa2	0.060045	0.0336126	1.78638	0.659093	0.181053	FALSE
sya	2.80059	0.0001	mar ab1	sya aa2			mar	sya	ab1	aa2	1.33516	0.747407	1.78638	0.000177465	3.75089	TRUE
sya	0.343311	0.0111	sya ab2	sya aa2			sya	sya	ab2	aa2	0.295138	0.165215	1.78638	0.0162628	1.7888	TRUE
sya	-0.000109686	0.9992	eaa ab2	sya aa2			eaa	sya	ab2	aa2	-0.00010968	-6.1398e-05	1.78638	0.9992	0.000347575	FALSE
sya	2.72114	0.0001	mar ab2	sya aa2			mar	sya	ab2	aa2	1.31403	0.735581	1.78638	0.000177465	3.75089	TRUE
sya	0.183908	0.1452	sya ab3	sya aa2			sya	sya	ab3	aa2	0.168821	0.0945043	1.78638	0.1815	0.741123	FALSE
sya	0.0789222	0.5183	eaa ab3	sya aa2			eaa	sya	ab3	aa2	0.0759626	0.0425231	1.78638	0.564929	0.248006	FALSE
sya	2.79236	0.0001	mar ab3	sya aa2			mar	sya	ab3	aa2	1.33299	0.746193	1.78638	0.000177465	3.75089	TRUE
sya	0.225327	0.1062	sya ba1	sya aa2			sya	sya	ba1	aa2	0.203208	0.113754	1.78638	0.136265	0.865616	FALSE
sya	-0.225004	0.0407	eaa ba1	sya aa2			eaa	sya	ba1	aa2	-0.202944	-0.113606	1.78638	0.0552608	1.25758	FALSE
sya	1.47746	0.0001	mar ba1	sya aa2			mar	sya	ba1	aa2	0.907234	0.507861	1.78638	0.000177465	3.75089	TRUE
sya	0.53168	0.0006	sya ba2	sya aa2			sya	sya	ba2	aa2	0.426365	0.238675	1.78638	0.00102162	2.99071	TRUE
sya	-0.269298	0.0117	eaa ba2	sya aa2			eaa	sya	ba2	aa2	-0.238464	-0.13349	1.78638	0.0170625	1.76796	TRUE
sya	1.68202	0.0001	mar ba2	sya aa2			mar	sya	ba2	aa2	0.986571	0.552272	1.78638	0.000177465	3.75089	TRUE
sya	-0.0750614	0.5057	sya ba3	sya aa2			sya	sya	ba3	aa2	-0.0723778	-0.0405164	1.78638	0.553109	0.257189	FALSE
sya	-0.360593	0.0001	eaa ba3	sya aa2			eaa	sya	ba3	aa2	-0.307921	-0.172371	1.78638	0.000177465	3.75089	TRUE
sya	1.18246	0.0001	mar ba3	sya aa2			mar	sya	ba3	aa2	0.780454	0.43689	1.78638	0.000177465	3.75089	TRUE
sya	0.284471	0.0311	sya bb1	sya aa2			sya	sya	bb1	aa2	0.250347	0.140142	1.78638	0.0427795	1.36876	TRUE
sya	0.112709	0.3561	eaa bb1	sya aa2			eaa	sya	bb1	aa2	0.106798	0.0597842	1.78638	0.410133	0.387075	FALSE
sya	3.3251	0.0001	mar bb1	sya aa2			mar	sya	bb1	aa2	1.46444	0.819777	1.78638	0.000177465	3.75089	TRUE
sya	0.454193	0.0013	sya bb2	sya aa2			sya	sya	bb2	aa2	0.374451	0.209614	1.78638	0.00214398	2.66878	TRUE
sya	0.104764	0.3892	eaa bb2	sya aa2			eaa	sya	bb2	aa2	0.0996317	0.0557728	1.78638	0.442592	0.353996	FALSE
sya	2.73634	0.0001	mar bb2	sya aa2			mar	sya	bb2	aa2	1.31811	0.737862	1.78638	0.000177465	3.75089	TRUE
sya	0.161824	0.2029	sya bb3	sya aa2			sya	sya	bb3	aa2	0.149991	0.0839635	1.78638	0.245821	0.609381	FALSE
sya	0.317911	0.0195	eaa bb3	sya aa2			eaa	sya	bb3	aa2	0.276048	0.154529	1.78638	0.0274219	1.5619	TRUE
sya	4.51988	0.0001	mar bb3	sya aa2			mar	sya	bb3	aa2	1.70836	0.956321	1.78638	0.000177465	3.75089	TRUE
sya	3.6761	0.0001	mar bb1	sya ba3			mar	sya	bb1	ba3	1.54246	0.863456	1.78638	0.000177465	3.75089	TRUE
sya	0.572205	0.0001	sya bb2	sya ba3			sya	sya	bb2	ba3	0.452479	0.253293	1.78638	0.000177465	3.75089	TRUE
sya	0.194419	0.1241	eaa bb2	sya ba3			eaa	sya	bb2	ba3	0.17766	0.0994521	1.78638	0.157627	0.802369	FALSE
sya	3.03955	0.0001	mar bb2	sya ba3			mar	sya	bb2	ba3	1.39613	0.781541	1.78638	0.000177465	3.75089	TRUE
sya	0.256109	0.0526	sya bb3	sya ba3			sya	sya	bb3	ba3	0.228019	0.127643	1.78638	0.0709593	1.14899	FALSE
sya	0.424863	0.0027	eaa bb3	sya ba3			eaa	sya	bb3	ba3	0.354076	0.198208	1.78638	0.00427387	2.36918	TRUE
sya	4.96784	0.0001	mar bb3	sya ba3			mar	sya	bb3	ba3	1.78638	1	1.78638	0.000177465	3.75089	TRUE
sya	1.40966	0.0001	mar aa1	sya ba1			mar	sya	aa1	ba1	0.879485	0.492327	1.78638	0.000177465	3.75089	TRUE
sya	-0.183891	0.1062	sya aa2	sya ba1			sya	sya	aa2	ba1	-0.168807	-0.0944963	1.78638	0.136265	0.865616	FALSE
sya	-0.38438	0.0001	eaa aa2	sya ba1			eaa	sya	aa2	ba1	-0.325252	-0.182073	1.78638	0.000177465	3.75089	TRUE
sya	1.62149	0.0001	mar aa2	sya ba1			mar	sya	aa2	ba1	0.963742	0.539493	1.78638	0.000177465	3.75089	TRUE
sya	-0.101793	0.3943	sya aa3	sya ba1			sya	sya	aa3	ba1	-0.0969391	-0.0542655	1.78638	0.447584	0.349126	FALSE
sya	-0.431676	0.0001	eaa aa3	sya ba1			eaa	sya	aa3	ba1	-0.358845	-0.200878	1.78638	0.000177465	3.75089	TRUE
sya	1.74542	0.0001	mar aa3	sya ba1			mar	sya	aa3	ba1	1.00993	0.56535	1.78638	0.000177465	3.75089	TRUE
sya	0.261838	0.0631	sya ab1	sya ba1			sya	sya	ab1	ba1	0.232569	0.13019	1.78638	0.0840444	1.07549	FALSE
sya	-0.133387	0.2634	eaa ab1	sya ba1			eaa	sya	ab1	ba1	-0.12521	-0.0700915	1.78638	0.312508	0.505138	FALSE
sya	2.1017	0.0001	mar ab1	sya ba1			mar	sya	ab1	ba1	1.13195	0.633653	1.78638	0.000177465	3.75089	TRUE
sya	0.0962881	0.461	sya ab2	sya ba1			sya	sya	ab2	ba1	0.09193	0.0514615	1.78638	0.510754	0.291788	FALSE
sya	-0.183981	0.101	eaa ab2	sya ba1			eaa	sya	ab2	ba1	-0.168882	-0.0945386	1.78638	0.129857	0.886534	FALSE
sya	2.03686	0.0001	mar ab2	sya ba1			mar	sya	ab2	ba1	1.11082	0.621828	1.78638	0.000177465	3.75089	TRUE
sya	-0.0338022	0.7822	sya ab3	sya ba1			sya	sya	ab3	ba1	-0.0332434	-0.0186093	1.78638	0.813178	0.0898143	FALSE
sya	-0.0712033	0.5327	sya aa1	sya ab3			sya	sya	aa1	ab3	-0.0687826	-0.0385038	1.78638	0.576634	0.2391	FALSE
sya	-0.305546	0.002	eaa aa1	sya ab3			eaa	sya	aa1	ab3	-0.266621	-0.149252	1.78638	0.00320611	2.49402	TRUE
sya	-0.367519	0.0005	eaa ba1	sya ba1			eaa	sya	ba1	ba1	-0.312998	-0.175213	1.78638	0.000860656	3.06517	TRUE
sya	1.02188	0.0001	mar ba1	sya ba1			mar	sya	ba1	ba1	0.704027	0.394107	1.78638	0.000177465	3.75089	TRUE
sya	0.250018	0.09	sya ba2	sya ba1			sya	sya	ba2	ba1	0.223158	0.124921	1.78638	0.117391	0.930364	FALSE
sya	-0.403668	0.0001	eaa ba2	sya ba1			eaa	sya	ba2	ba1	-0.339089	-0.189818	1.78638	0.000177465	3.75089	TRUE
sya	1.18882	0.0001	mar ba2	sya ba1			mar	sya	ba2	ba1	0.783363	0.438519	1.78638	0.000177465	3.75089	TRUE
sya	-0.24515	0.0252	sya ba3	sya ba1			sya	sya	ba3	ba1	-0.219256	-0.122737	1.78638	0.0348923	1.45727	TRUE
sya	-0.478174	0.0001	eaa ba3	sya ba1			eaa	sya	ba3	ba1	-0.390808	-0.21877	1.78638	0.000177465	3.75089	TRUE
sya	0.781127	0.0001	mar ba3	sya ba1			mar	sya	ba3	ba1	0.577246	0.323137	1.78638	0.000177465	3.75089	TRUE
sya	0.0482679	0.7051	sya bb1	sya ba1			sya	sya	bb1	ba1	0.0471392	0.0263881	1.78638	0.740355	0.13056	FALSE
sya	-0.0919084	0.4377	eaa bb1	sya ba1			eaa	sya	bb1	ba1	-0.087927	-0.0492206	1.78638	0.487193	0.312299	FALSE
sya	2.52976	0.0001	mar bb1	sya ba1			mar	sya	bb1	ba1	1.26123	0.706023	1.78638	0.000177465	3.75089	TRUE
sya	0.18678	0.1705	sya bb2	sya ba1			sya	sya	bb2	ba1	0.171244	0.0958605	1.78638	0.210205	0.677356	FALSE
sya	-0.0983924	0.4043	eaa bb2	sya ba1			eaa	sya	bb2	ba1	-0.0938477	-0.052535	1.78638	0.456468	0.34059	FALSE
sya	2.04926	0.0001	mar bb2	sya ba1			mar	sya	bb2	ba1	1.1149	0.624108	1.78638	0.000177465	3.75089	TRUE
sya	2.20325	0.0001	mar ab3	sya ab3			mar	sya	ab3	ab3	1.16417	0.651689	1.78638	0.000177465	3.75089	TRUE
sya	0.0349847	0.7822	sya ba1	sya ab3			sya	sya	ba1	ab3	0.0343867	0.0192493	1.78638	0.813178	0.0898143	FALSE
sya	-0.345392	0.0006	eaa ba1	sya ab3			eaa	sya	ba1	ab3	-0.296685	-0.166081	1.78638	0.00102162	2.99071	TRUE
sya	1.09261	0.0001	mar ba1	sya ab3			mar	sya	ba1	ab3	0.738413	0.413356	1.78638	0.000177465	3.75089	TRUE
sya	0.293749	0.035	sya ba2	sya ab3			sya	sya	ba2	ab3	0.257544	0.144171	1.78638	0.0478308	1.32029	TRUE
sya	-0.382805	0.0001	eaa ba2	sya ab3			eaa	sya	ba2	ab3	-0.324114	-0.181436	1.78638	0.000177465	3.75089	TRUE
sya	1.2654	0.0001	mar ba2	sya ab3			mar	sya	ba2	ab3	0.81775	0.457768	1.78638	0.000177465	3.75089	TRUE
sya	-0.218741	0.0329	sya ba3	sya ab3			sya	sya	ba3	ab3	-0.197819	-0.110737	1.78638	0.0451569	1.34528	TRUE
sya	-0.459918	0.0001	eaa ba3	sya ab3			eaa	sya	ba3	ab3	-0.378381	-0.211814	1.78638	0.000177465	3.75089	TRUE
sya	0.843439	0.0001	mar ba3	sya ab3			mar	sya	ba3	ab3	0.611633	0.342386	1.78638	0.000177465	3.75089	TRUE
sya	0.0849413	0.4766	sya bb1	sya ab3			sya	sya	bb1	ab3	0.0815259	0.0456374	1.78638	0.525846	0.279142	FALSE
sya	-0.060139	0.5869	eaa bb1	sya ab3			eaa	sya	bb1	ab3	-0.0584001	-0.0326918	1.78638	0.630968	0.199993	FALSE
sya	2.65324	0.0001	mar bb1	sya ab3			mar	sya	bb1	ab3	1.29562	0.725272	1.78638	0.000177465	3.75089	TRUE
sya	0.228299	0.0736	sya bb2	sya ab3			sya	sya	bb2	ab3	0.20563	0.11511	1.78638	0.0972075	1.0123	FALSE
sya	-0.0668499	0.5444	eaa bb2	sya ab3			eaa	sya	bb2	ab3	-0.0647103	-0.0362242	1.78638	0.588288	0.23041	FALSE
sya	2.15593	0.0001	mar bb2	sya ab3			mar	sya	bb2	ab3	1.14928	0.643358	1.78638	0.000177465	3.75089	TRUE
sya	-0.0186538	0.8713	sya bb3	sya ab3			sya	sya	bb3	ab3	-0.0184819	-0.010346	1.78638	0.894005	0.0486601	FALSE
sya	0.113187	0.3579	eaa bb3	sya ab3			eaa	sya	bb3	ab3	0.107227	0.0600244	1.78638	0.410705	0.38647	FALSE
sya	3.66242	0.0001	mar bb3	sya ab3			mar	sya	bb3	ab3	1.53954	0.861816	1.78638	0.000177465	3.75089	TRUE
sya	0.909641	0.0001	mar aa1	sya ab1			mar	sya	aa1	ab1	0.646915	0.362137	1.78638	0.000177465	3.75089	TRUE
sya	-0.353238	0.0002	sya aa2	sya ab1			sya	sya	aa2	ab1	-0.3025	-0.169337	1.78638	0.000348066	3.45834	TRUE
sya	-0.512124	0.0001	eaa aa2	sya ab1			eaa	sya	aa2	ab1	-0.413515	-0.231482	1.78638	0.000177465	3.75089	TRUE
sya	1.07752	0.0001	mar aa2	sya ab1			mar	sya	aa2	ab1	0.731173	0.409303	1.78638	0.000177465	3.75089	TRUE
sya	-0.288176	0.0036	sya aa3	sya ab1			sya	sya	aa3	ab1	-0.253227	-0.141754	1.78638	0.0056	2.25181	TRUE
sya	-0.549606	0.0001	eaa aa3	sya ab1			eaa	sya	aa3	ab1	-0.438001	-0.245188	1.78638	0.000177465	3.75089	TRUE
sya	1.17573	0.0001	mar aa3	sya ab1			mar	sya	aa3	ab1	0.777363	0.43516	1.78638	0.000177465	3.75089	TRUE
sya	-0.313214	0.0016	eaa ab1	sya ab1			eaa	sya	ab1	ab1	-0.272477	-0.15253	1.78638	0.0026114	2.58313	TRUE
sya	1.45808	0.0001	mar ab1	sya ab1			mar	sya	ab1	ab1	0.89938	0.503464	1.78638	0.000177465	3.75089	TRUE
sya	-0.131197	0.2233	sya ab2	sya ab1			sya	sya	ab2	ab1	-0.123277	-0.069009	1.78638	0.26796	0.57193	FALSE
sya	-0.353309	0.0001	eaa ab2	sya ab1			eaa	sya	ab2	ab1	-0.302553	-0.169366	1.78638	0.000177465	3.75089	TRUE
sya	1.40669	0.0001	mar ab2	sya ab1			mar	sya	ab2	ab1	0.878254	0.491638	1.78638	0.000177465	3.75089	TRUE
sya	-0.234293	0.0204	sya ab3	sya ab1			sya	sya	ab3	ab1	-0.210498	-0.117835	1.78638	0.02856	1.54424	TRUE
sya	-0.302194	0.0021	eaa ab3	sya ab1			eaa	sya	ab3	ab1	-0.264051	-0.147813	1.78638	0.00335787	2.47394	TRUE
sya	-0.000896639	0.994	sya aa1	sya aa3			sya	sya	aa1	aa3	-0.000896237	-0.000501704	1.78638	0.99558	0.00192371	FALSE
sya	-0.252978	0.0146	eaa aa1	sya aa3			eaa	sya	aa1	aa3	-0.225523	-0.126245	1.78638	0.0209522	1.67877	TRUE
sya	1.68274	0.0001	mar aa1	sya aa3			mar	sya	aa1	aa3	0.98684	0.552423	1.78638	0.000177465	3.75089	TRUE
sya	-0.0914021	0.4153	sya aa2	sya aa3			sya	sya	aa2	aa3	-0.0874632	-0.048961	1.78638	0.46638	0.33126	FALSE
sya	-0.314612	0.0013	eaa aa2	sya aa3			eaa	sya	aa2	aa3	-0.273542	-0.153126	1.78638	0.00214398	2.66878	TRUE
sya	1.91858	0.0001	mar aa2	sya aa3			mar	sya	aa2	aa3	1.0711	0.59959	1.78638	0.000177465	3.75089	TRUE
sya	-0.367268	0.0001	eaa aa3	sya aa3			eaa	sya	aa3	aa3	-0.312814	-0.17511	1.78638	0.000177465	3.75089	TRUE
sya	2.05655	0.0001	mar aa3	sya aa3			mar	sya	aa3	aa3	1.11729	0.625446	1.78638	0.000177465	3.75089	TRUE
sya	0.404841	0.0036	sya ab1	sya aa3			sya	sya	ab1	aa3	0.339924	0.190286	1.78638	0.0056	2.25181	TRUE
sya	0.411534	0.0047	mar ba3	sya ab1			mar	sya	ba3	ab1	0.344677	0.192947	1.78638	0.00716949	2.14451	TRUE
sya	-0.169253	0.1079	sya bb1	sya ab1			sya	sya	bb1	ab1	-0.156365	-0.0875316	1.78638	0.138165	0.859603	FALSE
sya	-0.280342	0.0042	eaa bb1	sya ab1			eaa	sya	bb1	ab1	-0.247127	-0.138339	1.78638	0.00645366	2.19019	TRUE
sya	1.79731	0.0001	mar bb1	sya ab1			mar	sya	bb1	ab1	1.02866	0.575833	1.78638	0.000177465	3.75089	TRUE
sya	-0.059483	0.5962	sya bb2	sya ab1			sya	sya	bb2	ab1	-0.0577811	-0.0323453	1.78638	0.639874	0.193906	FALSE
sya	-0.285481	0.0035	eaa bb2	sya ab1			eaa	sya	bb2	ab1	-0.251133	-0.140582	1.78638	0.00547146	2.2619	TRUE
sya	1.41652	0.0001	mar bb2	sya ab1			mar	sya	bb2	ab1	0.882329	0.493919	1.78638	0.000177465	3.75089	TRUE
sya	2.44573	0.0001	mar ab3	sya aa3			mar	sya	ab3	aa3	1.23714	0.692536	1.78638	0.000177465	3.75089	TRUE
sya	0.113329	0.3943	sya ba1	sya aa3			sya	sya	ba1	aa3	0.107355	0.0600962	1.78638	0.447584	0.349126	FALSE
sya	-0.29584	0.0049	eaa ba1	sya aa3			eaa	sya	ba1	aa3	-0.259159	-0.145075	1.78638	0.00745652	2.12746	TRUE
sya	1.25102	0.0001	mar ba1	sya aa3			mar	sya	ba1	aa3	0.811382	0.454203	1.78638	0.000177465	3.75089	TRUE
sya	0.391682	0.0076	sya ba2	sya aa3			sya	sya	ba2	aa3	0.330513	0.185018	1.78638	0.0113729	1.94413	TRUE
sya	-0.336086	0.001	eaa ba2	sya aa3			eaa	sya	ba2	aa3	-0.289744	-0.162196	1.78638	0.00167553	2.77585	TRUE
sya	1.43688	0.0001	mar ba2	sya aa3			mar	sya	ba2	aa3	0.890718	0.498615	1.78638	0.000177465	3.75089	TRUE
sya	-0.159603	0.1389	sya ba3	sya aa3			sya	sya	ba3	aa3	-0.148077	-0.0828923	1.78638	0.17397	0.759525	FALSE
sya	-0.419036	0.0001	eaa ba3	sya aa3			eaa	sya	ba3	aa3	-0.349978	-0.195914	1.78638	0.000177465	3.75089	TRUE
sya	0.982981	0.0001	mar ba3	sya aa3			mar	sya	ba3	aa3	0.684601	0.383233	1.78638	0.000177465	3.75089	TRUE
sya	0.167068	0.1842	sya bb1	sya aa3			sya	sya	bb1	aa3	0.154494	0.0864843	1.78638	0.22577	0.646333	FALSE
sya	0.0110051	0.9248	eaa bb1	sya aa3			eaa	sya	bb1	aa3	0.010945	0.0061269	1.78638	0.936695	0.028402	FALSE
sya	2.92978	0.0001	mar bb1	sya aa3			mar	sya	bb1	aa3	1.36858	0.766119	1.78638	0.000177465	3.75089	TRUE
sya	0.321277	0.017	sya bb2	sya aa3			sya	sya	bb2	aa3	0.278599	0.155957	1.78638	0.0240674	1.61857	TRUE
sya	0.00378625	0.974	eaa bb2	sya aa3			eaa	sya	bb2	aa3	0.0037791	0.0021155	1.78638	0.979163	0.00914515	FALSE
sya	2.39483	0.0001	mar bb2	sya aa3			mar	sya	bb2	aa3	1.22225	0.684205	1.78638	0.000177465	3.75089	TRUE
sya	0.0556307	0.6465	sya bb3	sya aa3			sya	sya	bb3	aa3	0.0541384	0.0303061	1.78638	0.688743	0.161943	FALSE
sya	0.197451	0.128	eaa bb3	sya aa3			eaa	sya	bb3	aa3	0.180195	0.100871	1.78638	0.161928	0.790679	FALSE
sya	4.01535	0.0001	mar bb3	sya aa3			mar	sya	bb3	aa3	1.6125	0.902663	1.78638	0.000177465	3.75089	TRUE
sya	2.36723	0.0001	mar bb1	sya bb1			mar	sya	bb1	bb1	1.21409	0.679635	1.78638	0.000177465	3.75089	TRUE
sya	0.132134	0.2811	sya bb2	sya bb1			sya	sya	bb2	bb1	0.124104	0.0694724	1.78638	0.331015	0.480152	FALSE
sya	-0.139907	0.1875	eaa bb2	sya bb1			eaa	sya	bb2	bb1	-0.130947	-0.0733028	1.78638	0.229369	0.639465	FALSE
sya	1.90885	0.0001	mar bb2	sya bb1			mar	sya	bb2	bb1	1.06776	0.59772	1.78638	0.000177465	3.75089	TRUE
sya	-0.0954845	0.389	sya bb3	sya bb1			sya	sya	bb3	bb1	-0.0911967	-0.051051	1.78638	0.442592	0.353996	FALSE
sya	0.0260339	0.8259	eaa bb3	sya bb1			eaa	sya	bb3	bb1	0.0257008	0.0143871	1.78638	0.854379	0.0683493	FALSE
sya	3.2974	0.0001	mar bb3	sya bb1			mar	sya	bb3	bb1	1.45801	0.816179	1.78638	0.000177465	3.75089	TRUE
sya	0.927699	0.0001	mar aa1	sya ba2			mar	sya	aa1	ba2	0.656327	0.367405	1.78638	0.000177465	3.75089	TRUE
sya	-0.347122	0.0006	sya aa2	sya ba2			sya	sya	aa2	ba2	-0.297971	-0.166801	1.78638	0.00102162	2.99071	TRUE
sya	-0.507511	0.0001	eaa aa2	sya ba2			eaa	sya	aa2	ba2	-0.41046	-0.229771	1.78638	0.000177465	3.75089	TRUE
sya	1.09716	0.0001	mar aa2	sya ba2			mar	sya	aa2	ba2	0.740585	0.414572	1.78638	0.000177465	3.75089	TRUE
sya	-0.281445	0.0076	sya aa3	sya ba2			sya	sya	aa3	ba2	-0.247988	-0.138821	1.78638	0.0113729	1.94413	TRUE
sya	-0.545347	0.0001	eaa aa3	sya ba2			eaa	sya	aa3	ba2	-0.435248	-0.243648	1.78638	0.000177465	3.75089	TRUE
sya	1.1963	0.0001	mar aa3	sya ba2			mar	sya	aa3	ba2	0.786775	0.440428	1.78638	0.000177465	3.75089	TRUE
sya	0.00945579	0.939	sya ab1	sya ba2			sya	sya	ab1	ba2	0.00941136	0.00526839	1.78638	0.949551	0.0224819	FALSE
sya	-0.306719	0.0036	eaa ab1	sya ba2			eaa	sya	ab1	ba2	-0.26752	-0.149755	1.78638	0.0056	2.25181	TRUE
sya	1.48132	0.0001	mar ab1	sya ba2			mar	sya	ab1	ba2	0.908791	0.508732	1.78638	0.000177465	3.75089	TRUE
sya	-0.122982	0.2841	sya ab2	sya ba2			sya	sya	ab2	ba2	-0.115988	-0.0649287	1.78638	0.333924	0.476353	FALSE
sya	-0.347194	0.0005	eaa ab2	sya ba2			eaa	sya	ab2	ba2	-0.298024	-0.166831	1.78638	0.000860656	3.06517	TRUE
sya	1.42945	0.0001	mar ab2	sya ba2			mar	sya	ab2	ba2	0.887666	0.496906	1.78638	0.000177465	3.75089	TRUE
sya	-0.227053	0.035	sya ab3	sya ba2			sya	sya	ab3	ba2	-0.204615	-0.114541	1.78638	0.0478308	1.32029	TRUE
sya	-0.102599	0.3981	sya aa1	sya ba1			sya	sya	aa1	ba1	-0.0976698	-0.0546745	1.78638	0.451085	0.345742	FALSE
sya	-0.32902	0.0017	eaa aa1	sya ba1			eaa	sya	aa1	ba1	-0.284442	-0.159227	1.78638	0.00276744	2.55792	TRUE
sya	-0.200011	0.09	sya ba1	sya ba2			sya	sya	ba1	ba2	-0.182331	-0.102067	1.78638	0.117391	0.930364	FALSE
sya	-0.494022	0.0001	eaa ba1	sya ba2			eaa	sya	ba1	ba2	-0.401472	-0.22474	1.78638	0.000177465	3.75089	TRUE
sya	0.617479	0.0004	mar ba1	sya ba2			mar	sya	ba1	ba2	0.480869	0.269185	1.78638	0.000692308	3.1597	TRUE
sya	-0.522941	0.0001	eaa ba2	sya ba2			eaa	sya	ba2	ba2	-0.420643	-0.235472	1.78638	0.000177465	3.75089	TRUE
sya	0.751032	0.0001	mar ba2	sya ba2			mar	sya	ba2	ba2	0.560205	0.313597	1.78638	0.000177465	3.75089	TRUE
sya	-0.396128	0.0001	sya ba3	sya ba2			sya	sya	ba3	ba2	-0.333703	-0.186803	1.78638	0.000177465	3.75089	TRUE
sya	-0.582545	0.0001	eaa ba3	sya ba2			eaa	sya	ba3	ba2	-0.459035	-0.256963	1.78638	0.000177465	3.75089	TRUE
sya	0.424881	0.0059	mar ba3	sya ba2			mar	sya	ba3	ba2	0.354089	0.198215	1.78638	0.00889234	2.05098	TRUE
sya	-0.161398	0.1504	sya bb1	sya ba2			sya	sya	bb1	ba2	-0.149624	-0.0837581	1.78638	0.186888	0.72842	FALSE
sya	-0.273537	0.0088	eaa bb1	sya ba2			eaa	sya	bb1	ba2	-0.241798	-0.135356	1.78638	0.0130447	1.88457	TRUE
sya	0.156209	0.2133	sya ab2	sya bb3			sya	sya	ab2	bb3	0.145147	0.0812516	1.78638	0.256448	0.591	FALSE
sya	-0.139379	0.1951	eaa ab2	sya bb3			eaa	sya	ab2	bb3	-0.130483	-0.0730431	1.78638	0.237284	0.624732	FALSE
sya	2.20285	0.0001	mar ab2	sya bb3			mar	sya	ab2	bb3	1.16404	0.651618	1.78638	0.000177465	3.75089	TRUE
sya	0.0190084	0.8713	sya ab3	sya bb3			sya	sya	ab3	bb3	0.01883	0.0105408	1.78638	0.894005	0.0486601	FALSE
sya	-0.119482	0.3124	eaa ab3	sya ba1			eaa	sya	ab3	ba1	-0.112866	-0.0631813	1.78638	0.365822	0.436731	FALSE
sya	2.09498	0.0001	mar ab3	sya ba1			mar	sya	ab3	ba1	1.12978	0.63244	1.78638	0.000177465	3.75089	TRUE
sya	0.0546581	0.6731	sya ba1	sya bb3			sya	sya	ba1	bb3	0.0532166	0.0297901	1.78638	0.711498	0.147826	FALSE
sya	-0.332949	0.0012	eaa ba1	sya bb3			eaa	sya	ba1	bb3	-0.287394	-0.16088	1.78638	0.002	2.69897	TRUE
sya	1.13239	0.0001	mar ba1	sya bb3			mar	sya	ba1	bb3	0.757243	0.423897	1.78638	0.000177465	3.75089	TRUE
sya	0.318341	0.0258	sya ba2	sya bb3			sya	sya	ba2	bb3	0.276374	0.154712	1.78638	0.0356447	1.448	TRUE
sya	-0.371073	0.0002	eaa ba2	sya bb3			eaa	sya	ba2	bb3	-0.315594	-0.176666	1.78638	0.000348066	3.45834	TRUE
sya	1.30846	0.0001	mar ba2	sya bb3			mar	sya	ba2	bb3	0.83658	0.468309	1.78638	0.000177465	3.75089	TRUE
sya	-0.203891	0.0526	sya ba3	sya bb3			sya	sya	ba3	bb3	-0.185559	-0.103874	1.78638	0.0709593	1.14899	FALSE
sya	1.45275	0.0001	mar ab3	sya ab1			mar	sya	ab3	ab1	0.897211	0.50225	1.78638	0.000177465	3.75089	TRUE
sya	-0.207505	0.0631	sya ba1	sya ab1			sya	sya	ba1	ab1	-0.188556	-0.105552	1.78638	0.0840444	1.07549	FALSE
sya	-0.498762	0.0001	eaa ba1	sya ab1			eaa	sya	ba1	ab1	-0.404639	-0.226513	1.78638	0.000177465	3.75089	TRUE
sya	0.602328	0.0002	mar ba1	sya ab1			mar	sya	ba1	ab1	0.471457	0.263917	1.78638	0.000348066	3.45834	TRUE
sya	-0.00936721	0.939	sya ba2	sya ab1			sya	sya	ba2	ab1	-0.00932361	-0.00521926	1.78638	0.949551	0.0224819	FALSE
sya	-0.52741	0.0001	eaa ba2	sya ab1			eaa	sya	ba2	ab1	-0.423573	-0.237112	1.78638	0.000177465	3.75089	TRUE
sya	0.73463	0.0001	mar ba2	sya ab1			mar	sya	ba2	ab1	0.550794	0.308329	1.78638	0.000177465	3.75089	TRUE
sya	-0.0518254	0.6731	sya bb3	sya ba1			sya	sya	bb3	ba1	-0.0505271	-0.0282846	1.78638	0.711498	0.147826	FALSE
sya	0.0755585	0.5647	eaa bb3	sya ba1			eaa	sya	bb3	ba1	0.07284	0.0407751	1.78638	0.60918	0.215255	FALSE
sya	3.50482	0.0001	mar bb3	sya ba1			mar	sya	bb3	ba1	1.50515	0.842567	1.78638	0.000177465	3.75089	TRUE
sya	1.2987	0.0001	mar aa1	sya bb1			mar	sya	aa1	bb1	0.832345	0.465939	1.78638	0.000177465	3.75089	TRUE
sya	-0.221469	0.0311	sya aa2	sya bb1			sya	sya	aa2	bb1	-0.200054	-0.111988	1.78638	0.0427795	1.36876	TRUE
sya	-0.412726	0.0001	eaa aa2	sya bb1			eaa	sya	aa2	bb1	-0.345521	-0.193419	1.78638	0.000177465	3.75089	TRUE
sya	1.50078	0.0001	mar aa2	sya bb1			mar	sya	aa2	bb1	0.916603	0.513105	1.78638	0.000177465	3.75089	TRUE
sya	-0.143152	0.1842	sya aa3	sya bb1			sya	sya	aa3	bb1	-0.133789	-0.0748937	1.78638	0.22577	0.646333	FALSE
sya	-0.0535484	0.6472	sya aa1	sya bb3			sya	sya	aa1	bb3	-0.0521639	-0.0292008	1.78638	0.688743	0.161943	FALSE
sya	-0.292345	0.0038	eaa aa1	sya bb3			eaa	sya	aa1	bb3	-0.256458	-0.143563	1.78638	0.00589655	2.2294	TRUE
sya	1.54136	0.0001	mar aa1	sya bb3			mar	sya	aa1	bb3	0.932701	0.522117	1.78638	0.000177465	3.75089	TRUE
sya	-0.139284	0.2029	sya aa2	sya bb3			sya	sya	aa2	bb3	-0.1304	-0.0729967	1.78638	0.245821	0.609381	FALSE
sya	-0.350731	0.0002	eaa aa2	sya bb3			eaa	sya	aa2	bb3	-0.300646	-0.168299	1.78638	0.000348066	3.45834	TRUE
sya	1.76477	0.0001	mar aa2	sya bb3			mar	sya	aa2	bb3	1.01696	0.569283	1.78638	0.000177465	3.75089	TRUE
sya	-0.052699	0.6465	sya aa3	sya bb3			sya	sya	aa3	bb3	-0.0513573	-0.0287493	1.78638	0.688743	0.161943	FALSE
sya	-0.400612	0.0001	eaa aa3	sya bb3			eaa	sya	aa3	bb3	-0.336909	-0.188598	1.78638	0.000177465	3.75089	TRUE
sya	1.89547	0.0001	mar aa3	sya bb3			mar	sya	aa3	bb3	1.06315	0.59514	1.78638	0.000177465	3.75089	TRUE
sya	-0.288814	0.0042	sya aa1	sya ab1			sya	sya	aa1	ab1	-0.253722	-0.142031	1.78638	0.00645366	2.19019	TRUE
sya	-0.468251	0.0001	eaa aa1	sya ab1			eaa	sya	aa1	ab1	-0.384072	-0.215	1.78638	0.000177465	3.75089	TRUE
sya	2.27123	0.0001	mar ab1	sya bb3			mar	sya	ab1	bb3	1.18517	0.663444	1.78638	0.000177465	3.75089	TRUE
sya	0.0811529	0.5057	sya aa2	sya ba3			sya	sya	aa2	ba3	0.0780279	0.0436792	1.78638	0.553109	0.257189	FALSE
sya	-0.184448	0.0805	eaa aa2	sya ba3			eaa	sya	aa2	ba3	-0.169277	-0.0947593	1.78638	0.105877	0.975199	FALSE
sya	2.47286	0.0001	mar aa2	sya ba3			mar	sya	aa2	ba3	1.24498	0.696926	1.78638	0.000177465	3.75089	TRUE
sya	0.189913	0.1389	sya aa3	sya ba3			sya	sya	aa3	ba3	0.173881	0.0973366	1.78638	0.17397	0.759525	FALSE
sya	-0.0713547	0.5304	eaa ab3	sya bb3			eaa	sya	ab3	bb3	-0.0689239	-0.0385829	1.78638	0.575133	0.240232	FALSE
sya	2.26414	0.0001	mar ab3	sya bb3			mar	sya	ab3	bb3	1.183	0.66223	1.78638	0.000177465	3.75089	TRUE
sya	0.671639	0.0001	sya ab1	sya ba3			sya	sya	ab1	ba3	0.513805	0.287623	1.78638	0.000177465	3.75089	TRUE
sya	0.148059	0.2484	eaa ab1	sya ba3			eaa	sya	ab1	ba3	0.138073	0.0772918	1.78638	0.296386	0.528142	FALSE
sya	3.10902	0.0001	mar ab1	sya ba3			mar	sya	ab1	ba3	1.41318	0.791086	1.78638	0.000177465	3.75089	TRUE
sya	0.452325	0.0013	sya ab2	sya ba3			sya	sya	ab2	ba3	0.373166	0.208894	1.78638	0.00214398	2.66878	TRUE
sya	0.0810343	0.4992	eaa ab2	sya ba3			eaa	sya	ab2	ba3	0.0779182	0.0436178	1.78638	0.54695	0.262053	FALSE
sya	3.02312	0.0001	mar ab2	sya ba3			mar	sya	ab2	ba3	1.39206	0.77926	1.78638	0.000177465	3.75089	TRUE
sya	0.279986	0.0329	sya ab3	sya ba3			sya	sya	ab3	ba3	0.246849	0.138184	1.78638	0.0451569	1.34528	TRUE
sya	-0.282089	0.0085	sya aa1	sya ba2			sya	sya	aa1	ba2	-0.248491	-0.139103	1.78638	0.0126297	1.89861	TRUE
sya	-0.463223	0.0001	eaa aa1	sya ba2			eaa	sya	aa1	ba2	-0.380642	-0.213079	1.78638	0.000177465	3.75089	TRUE
sya	0.324766	0.0252	sya ba1	sya ba3			sya	sya	ba1	ba3	0.281236	0.157433	1.78638	0.0348923	1.45727	TRUE
sya	-0.162111	0.155	eaa ba1	sya ba3			eaa	sya	ba1	ba3	-0.150238	-0.0841018	1.78638	0.191847	0.717046	FALSE
sya	1.67851	0.0001	mar ba1	sya ba3			mar	sya	ba1	ba3	0.985262	0.55154	1.78638	0.000177465	3.75089	TRUE
sya	0.655981	0.0001	sya ba2	sya ba3			sya	sya	ba2	ba3	0.504393	0.282354	1.78638	0.000177465	3.75089	TRUE
sya	-0.209999	0.0579	eaa ba2	sya ba3			eaa	sya	ba2	ba3	-0.19062	-0.106707	1.78638	0.0776106	1.11008	FALSE
sya	-0.401785	0.0001	sya ba3	sya ab1			sya	sya	ba3	ab1	-0.337746	-0.189067	1.78638	0.000177465	3.75089	TRUE
sya	-0.586456	0.0001	eaa ba3	sya ab1			eaa	sya	ba3	ab1	-0.461503	-0.258344	1.78638	0.000177465	3.75089	TRUE
sya	-0.359915	0.0002	eaa aa1	sya bb1			eaa	sya	aa1	bb1	-0.307422	-0.172092	1.78638	0.000348066	3.45834	TRUE
sya	0.388709	0.0046	sya bb1	sya ba3			sya	sya	bb1	ba3	0.328375	0.183821	1.78638	0.00705109	2.15174	TRUE
sya	0.203009	0.1097	eaa bb1	sya ba3			eaa	sya	bb1	ba3	0.184826	0.103463	1.78638	0.139901	0.85418	FALSE
sya	-0.467061	0.0001	eaa ba1	sya bb2			eaa	sya	ba1	bb2	-0.383261	-0.214546	1.78638	0.000177465	3.75089	TRUE
sya	0.703667	0.0001	mar ba1	sya bb2			mar	sya	ba1	bb2	0.532783	0.298247	1.78638	0.000177465	3.75089	TRUE
sya	0.0532854	0.6723	sya ba2	sya bb2			sya	sya	ba2	bb2	0.0519142	0.029061	1.78638	0.711498	0.147826	FALSE
sya	-0.457844	0.0001	eaa aa3	sya bb1			eaa	sya	aa3	bb1	-0.376959	-0.211018	1.78638	0.000177465	3.75089	TRUE
sya	-0.248576	0.0146	sya bb3	sya ab1			sya	sya	bb3	ab1	-0.222004	-0.124276	1.78638	0.0209522	1.67877	TRUE
sya	-0.147625	0.1738	eaa bb3	sya ab1			eaa	sya	bb3	ab1	-0.137695	-0.0770802	1.78638	0.213855	0.66988	FALSE
sya	2.57005	0.0001	mar bb3	sya ab1			mar	sya	bb3	ab1	1.27258	0.712377	1.78638	0.000177465	3.75089	TRUE
sya	-0.234827	0.0197	eaa bb1	sya bb2			eaa	sya	bb1	bb2	-0.210931	-0.118077	1.78638	0.0276414	1.55844	TRUE
sya	1.97423	0.0001	mar bb1	sya bb2			mar	sya	bb1	bb2	1.08998	0.610163	1.78638	0.000177465	3.75089	TRUE
sya	-0.240291	0.0166	eaa bb2	sya bb2			eaa	sya	bb2	bb2	-0.215346	-0.120548	1.78638	0.0236072	1.62696	TRUE
sya	1.56935	0.0001	mar bb2	sya bb2			mar	sya	bb2	bb2	0.943654	0.528248	1.78638	0.000177465	3.75089	TRUE
sya	-0.201053	0.0548	sya bb3	sya bb2			sya	sya	bb3	bb2	-0.183198	-0.102553	1.78638	0.0737692	1.13212	FALSE
sya	-0.0937169	0.4013	eaa bb3	sya bb2			eaa	sya	bb3	bb2	-0.0895819	-0.0501471	1.78638	0.453894	0.343045	FALSE
sya	2.79584	0.0001	mar bb3	sya bb2			mar	sya	bb3	bb2	1.33391	0.746707	1.78638	0.000177465	3.75089	TRUE
sya	2.19223	0.0001	mar aa1	sya ba3			mar	sya	aa1	ba3	1.16072	0.649759	1.78638	0.000177465	3.75089	TRUE
sya	-0.0460454	0.7051	sya ba1	sya bb1			sya	sya	ba1	bb1	-0.0450168	-0.0251999	1.78638	0.740355	0.13056	FALSE
sya	-0.396642	0.0001	eaa ba1	sya bb1			eaa	sya	ba1	bb1	-0.334071	-0.187009	1.78638	0.000177465	3.75089	TRUE
sya	0.928779	0.0001	mar ba1	sya bb1			mar	sya	ba1	bb1	0.656887	0.367719	1.78638	0.000177465	3.75089	TRUE
sya	0.19246	0.1504	sya ba2	sya bb1			sya	sya	ba2	bb1	0.176019	0.0985334	1.78638	0.186888	0.72842	FALSE
sya	-0.247103	0.0149	eaa aa3	sya ba3			eaa	sya	aa3	ba3	-0.220823	-0.123615	1.78638	0.0213341	1.67093	TRUE
sya	2.63703	0.0001	mar aa3	sya ba3			mar	sya	aa3	ba3	1.29117	0.722783	1.78638	0.000177465	3.75089	TRUE
sya	-0.243835	0.0188	sya aa1	sya bb2			sya	sya	aa1	bb2	-0.218199	-0.122146	1.78638	0.0264966	1.57681	TRUE
sya	-0.434621	0.0001	eaa aa1	sya bb2			eaa	sya	aa1	bb2	-0.360901	-0.202029	1.78638	0.000177465	3.75089	TRUE
sya	1.03042	0.0001	mar aa1	sya bb2			mar	sya	aa1	bb2	0.708241	0.396466	1.78638	0.000177465	3.75089	TRUE
sya	-0.312333	0.0013	sya aa2	sya bb2			sya	sya	aa2	bb2	-0.271807	-0.152155	1.78638	0.00214398	2.66878	TRUE
sya	-0.481268	0.0001	eaa aa2	sya bb2			eaa	sya	aa2	bb2	-0.392899	-0.219941	1.78638	0.000177465	3.75089	TRUE
sya	1.20891	0.0001	mar aa2	sya bb2			mar	sya	aa2	bb2	0.792499	0.443633	1.78638	0.000177465	3.75089	TRUE
sya	-0.243156	0.017	sya aa3	sya bb2			sya	sya	aa3	bb2	-0.217654	-0.12184	1.78638	0.0240674	1.61857	TRUE
sya	-0.521121	0.0001	eaa aa3	sya bb2			eaa	sya	aa3	bb2	-0.419447	-0.234802	1.78638	0.000177465	3.75089	TRUE
sya	-0.449652	0.0001	eaa ba3	sya bb3			eaa	sya	ba3	bb3	-0.371324	-0.207863	1.78638	0.000177465	3.75089	TRUE
sya	0.87848	0.0001	mar ba3	sya bb3			mar	sya	ba3	bb3	0.630463	0.352927	1.78638	0.000177465	3.75089	TRUE
sya	0.105564	0.389	sya bb1	sya bb3			sya	sya	bb1	bb3	0.100356	0.0561782	1.78638	0.442592	0.353996	FALSE
sya	1.61354	0.0001	mar ab1	sya bb2			mar	sya	ab1	bb2	0.960705	0.537793	1.78638	0.000177465	3.75089	TRUE
sya	-0.0762498	0.4914	sya ab2	sya bb2			sya	sya	ab2	bb2	-0.0734826	-0.0411348	1.78638	0.539341	0.268136	FALSE
sya	-0.312409	0.0011	eaa ab2	sya bb2			eaa	sya	ab2	bb2	-0.271864	-0.152187	1.78638	0.0018382	2.73561	TRUE
sya	1.89967	0.0001	mar ba2	sya ba3			mar	sya	ba2	ba3	1.0646	0.595952	1.78638	0.000177465	3.75089	TRUE
sya	-0.308703	0.0015	eaa ba3	sya ba3			eaa	sya	ba3	ba3	-0.269037	-0.150604	1.78638	0.00246736	2.60777	TRUE
sya	1.35958	0.0001	mar ba3	sya ba3			mar	sya	ba3	ba3	0.858482	0.48057	1.78638	0.000177465	3.75089	TRUE
sya	1.60788	0.0001	mar ab3	sya bb2			mar	sya	ab3	bb2	0.958537	0.536579	1.78638	0.000177465	3.75089	TRUE
sya	-0.157384	0.1705	sya ba1	sya bb2			sya	sya	ba1	bb2	-0.146162	-0.08182	1.78638	0.210205	0.677356	FALSE
sya	0.330807	0.0146	sya ab1	sya bb3			sya	sya	ab1	bb3	0.285786	0.15998	1.78638	0.0209522	1.67877	TRUE
sya	-0.0860195	0.4542	eaa ab1	sya bb3			eaa	sya	ab1	bb3	-0.0825192	-0.0461934	1.78638	0.504667	0.296995	FALSE
sya	1.95247	0.0001	mar ab3	sya bb1			mar	sya	ab3	bb1	1.08264	0.606052	1.78638	0.000177465	3.75089	TRUE
sya	-0.497521	0.0001	eaa ba2	sya bb2			eaa	sya	ba2	bb2	-0.403811	-0.226049	1.78638	0.000177465	3.75089	TRUE
sya	-0.295596	0.0047	eaa ab3	sya ba2			eaa	sya	ab3	ba2	-0.258971	-0.144969	1.78638	0.00716949	2.14451	TRUE
sya	1.47595	0.0001	mar ab3	sya ba2			mar	sya	ab3	ba2	0.906622	0.507518	1.78638	0.000177465	3.75089	TRUE
sya	0.203736	0.1079	sya ab1	sya bb1			sya	sya	ab1	bb1	0.18543	0.103802	1.78638	0.138165	0.859603	FALSE
sya	-0.17329	0.1084	eaa ab1	sya bb1			eaa	sya	ab1	bb1	-0.159812	-0.0894612	1.78638	0.138523	0.858477	FALSE
sya	1.95888	0.0001	mar ab1	sya bb1			mar	sya	ab1	bb1	1.08481	0.607265	1.78638	0.000177465	3.75089	TRUE
sya	0.045809	0.6967	sya ab2	sya bb1			sya	sya	ab2	bb1	0.0447908	0.0250734	1.78638	0.733598	0.134542	FALSE
sya	-0.221555	0.0282	eaa ab2	sya bb1			eaa	sya	ab2	bb1	-0.200124	-0.112028	1.78638	0.0388753	1.41033	TRUE
sya	1.89702	0.0001	mar ab2	sya bb1			mar	sya	ab2	bb1	1.06368	0.59544	1.78638	0.000177465	3.75089	TRUE
sya	-0.0782911	0.4766	sya ab3	sya bb1			sya	sya	ab3	bb1	-0.0753775	-0.0421956	1.78638	0.525846	0.279142	FALSE
sya	3.10012	0.0001	mar ab3	sya ba3			mar	sya	ab3	ba3	1.41102	0.789872	1.78638	0.000177465	3.75089	TRUE
sya	0.188847	0.1485	sya aa1	sya ba3			sya	sya	aa1	ba3	0.172984	0.0968344	1.78638	0.184891	0.733084	FALSE
sya	-0.111108	0.3225	eaa aa1	sya ba3			eaa	sya	aa1	ba3	-0.105358	-0.0589783	1.78638	0.376948	0.423718	FALSE
sya	0.16648	0.1898	eaa ab3	sya ba3			eaa	sya	ab3	ba3	0.153991	0.0862024	1.78638	0.231733	0.635013	FALSE
sya	-0.279907	0.0046	sya ba3	sya bb1			sya	sya	ba3	bb1	-0.246787	-0.138149	1.78638	0.00705109	2.15174	TRUE
sya	0.063245	0.5962	sya ab1	sya bb2			sya	sya	ab1	bb2	0.0613256	0.0343294	1.78638	0.639874	0.193906	FALSE
sya	-0.431126	0.0001	eaa ba2	sya bb1			eaa	sya	ba2	bb1	-0.358462	-0.200663	1.78638	0.000177465	3.75089	TRUE
sya	1.08804	0.0001	mar ba2	sya bb1			mar	sya	ba2	bb1	0.736224	0.412131	1.78638	0.000177465	3.75089	TRUE
sya	-0.258061	0.0105	eaa ab3	sya bb2			eaa	sya	ab3	bb2	-0.229572	-0.128512	1.78638	0.0154196	1.81193	TRUE
sya	-0.502202	0.0001	eaa ba3	sya bb1			eaa	sya	ba3	bb1	-0.406932	-0.227796	1.78638	0.000177465	3.75089	TRUE
sya	0.699114	0.0001	mar ba3	sya bb1			mar	sya	ba3	bb1	0.530107	0.296749	1.78638	0.000177465	3.75089	TRUE
sya	-0.133722	0.2095	eaa bb1	sya bb1			eaa	sya	bb1	bb1	-0.125506	-0.0702569	1.78638	0.252361	0.597977	FALSE
sya	-0.160026	0.1337	eaa ab3	sya bb1			eaa	sya	ab3	bb1	-0.148442	-0.0830965	1.78638	0.168126	0.774366	FALSE
sya	-0.560301	0.0001	eaa ba3	sya bb2			eaa	sya	ba3	bb2	-0.444879	-0.249039	1.78638	0.000177465	3.75089	TRUE
sya	0.844336	0.0001	mar ba2	sya bb2			mar	sya	ba2	bb2	0.612119	0.342658	1.78638	0.000177465	3.75089	TRUE
sya	-0.269778	0.0082	eaa ab1	sya bb2			eaa	sya	ab1	bb2	-0.238842	-0.133701	1.78638	0.0122128	1.91319	TRUE
sya	-0.363951	0.0001	sya ba3	sya bb2			sya	sya	ba3	bb2	-0.310385	-0.173751	1.78638	0.000177465	3.75089	TRUE
sya	1.55891	0.0001	mar ab2	sya bb2			mar	sya	ab2	bb2	0.93958	0.525967	1.78638	0.000177465	3.75089	TRUE
sya	-0.185866	0.0736	sya ab3	sya bb2			sya	sya	ab3	bb2	-0.170473	-0.0954292	1.78638	0.0972075	1.0123	FALSE
sya	-0.14392	0.1902	sya aa1	sya bb1			sya	sya	aa1	bb1	-0.134461	-0.0752698	1.78638	0.231772	0.634939	FALSE
sya	1.31333	0.0001	mar aa3	sya bb2			mar	sya	aa3	bb2	0.838689	0.469489	1.78638	0.000177465	3.75089	TRUE
sya	1.619	0.0001	mar aa3	sya bb1			mar	sya	aa3	bb1	0.962793	0.538962	1.78638	0.000177465	3.75089	TRUE
sya	0.500807	0.0008	mar ba3	sya bb2			mar	sya	ba3	bb2	0.406003	0.227276	1.78638	0.00134759	2.87044	TRUE
sya	-0.116712	0.2811	sya bb1	sya bb2			sya	sya	bb1	bb2	-0.110389	-0.0617946	1.78638	0.331015	0.480152	FALSE
