# Supplementary material for: Mitonuclear interactions shape both direct and parental effects of diet on fitness and involve a SNP in mitoribosomal 16s rRNA
Source: PLoS Biol. 2023 Aug 21;21(8):e3002218. doi: 10.1371/journal.pbio.3002218 (PMC10441796; doi:10.1371/journal.pbio.3002218)
Supplement: S21 Table — (XLSX) [file pbio.3002218.s030.xlsx]

## Sheet: Sheet1
chr	pos	mtA_major	mtB_major	mtA_major_AA1	mtB_major_AA1	other_AA1	mtA_major_AA2	mtB_major_AA2	other_AA2	mtA_major_AA3	mtB_major_AA3	other_AA3	mtA_major_AB1	mtB_major_AB1	other_AB1	mtA_major_AB2	mtB_major_AB2	other_AB2	mtA_major_AB3	mtB_major_AB3	other_AB3	mtA_major_BA1	mtB_major_BA1	other_BA1	mtA_major_BA2	mtB_major_BA2	other_BA2	mtA_major_BA3	mtB_major_BA3	other_BA3	mtA_major_BB1	mtB_major_BB1	other_BB1	mtA_major_BB2	mtB_major_BB2	other_BB2	mtA_major_BB3	mtB_major_BB3	other_BB3
mitochondrion_genome	1154	T	C	0.992958	0.00704225	0	1	0	0	0.0106383	0.989362	0	0.986486	0	0.0135135	1	0	0	0.989691	0	0.0103093	0	1	0	0.011236	0.977528	0.011236	0.00900901	0.990991	0	0	1	0	0.0119048	0.97619	0.0119048	0.0118343	0.988166	0
mitochondrion_genome	1512	T	C	1	0	0	1	0	0	0.990354	0.0096463	0	1	0	0	1	0	0	0.995575	0.00442478	0	0	0.993377	0.00662252	0.00421941	0.991561	0.00421941	0	1	0	0	1	0	0	1	0	0	0.997802	0.0021978
mitochondrion_genome	1836	G	A	1	0	0	1	0	0	0.996296	0.0037037	0	1	0	0	1	0	0	1	0	0	0	1	0	0	1	0	0.00884956	0.99115	0	0	1	0	0	1	0	0	1	0
mitochondrion_genome	2262	A	G	0.997326	0.0026738	0	0.988281	0.0117188	0	0.00343643	0.996564	0	0.99505	0.0049505	0	0.993976	0	0.0060241	0	1	0	0	1	0	0.004	0.996	0	0	1	0	0	1	0	0	1	0	0	0.998039	0.00196078
mitochondrion_genome	2661	T	C	1	0	0	1	0	0	0	1	0	1	0	0	0.992701	0.00729927	0	0.996	0.004	0	0.00649351	0.993506	0	0	1	0	0	1	0	0.00243902	0.997561	0	0	1	0	0.00207039	0.99793	0
mitochondrion_genome	3385	T	C	0.997059	0.00294118	0	1	0	0	0	0.995708	0.00429185	1	0	0	0.992537	0.00746269	0	0	1	0	0.00869565	0.991304	0	0.00446429	0.995536	0	0.0046729	0.995327	0	0	0.996815	0.00318471	0	1	0	0	0.997727	0.00227273
mitochondrion_genome	3583	C	T	0.989286	0.00714286	0.00357143	1	0	0	0	1	0	0.992754	0.00724638	0	1	0	0	1	0	0	0	1	0	0	1	0	0	1	0	0.00331126	0.996689	0	0.0119048	0.988095	0	0	1	0
mitochondrion_genome	4247	T	C	1	0	0	1	0	0	0	1	0	0.988827	0.0111732	0	0.992366	0.00763359	0	1	0	0	0	1	0	0	1	0	0.00438596	0.995614	0	0	0.996667	0.00333333	0	1	0	0	1	0
mitochondrion_genome	4616	A	T	0.989474	0.0105263	0	1	0	0	0.996047	0.00395257	0	1	0	0	0.992424	0.00757576	0	0.99537	0.00462963	0	0	1	0	0	1	0	0	1	0	0	1	0	0	1	0	0	1	0
mitochondrion_genome	5396	T	C	0.993691	0.00630915	0	0.995025	0.00497512	0	0	1	0	0.994505	0.00549451	0	1	0	0	0.994845	0.00515464	0	0	1	0	0.00458716	0.990826	0.00458716	0	1	0	0	1	0	0	0.994536	0.00546448	0	0.997669	0.002331
mitochondrion_genome	6308	A	C	1	0	0	1	0	0	0	1	0	1	0	0	1	0	0	0.990196	0	0.00980392	0	1	0	0	0.991304	0.00869565	0	1	0	0	1	0	0	1	0	0	0.994845	0.00515464
mitochondrion_genome	6989	A	G	0.997159	0.00284091	0	0.983146	0.0168539	0	0	1	0	1	0	0	0.980132	0.013245	0.00662252	0.985849	0.0141509	0	0	1	0	0	1	0	0	1	0	0	1	0	0	1	0	0	1	0
mitochondrion_genome	7232	G	A	0.996503	0.0034965	0	0.988439	0.0115607	0	0	0.995349	0.00465116	0.988701	0.0112994	0	0.992188	0.0078125	0	0	0.99505	0.0049505	0	1	0	0	1	0	0	1	0	0	1	0	0	1	0	0	1	0
mitochondrion_genome	7871	A	G	0.983402	0.0165975	0	0.993671	0.00632911	0	0	1	0	1	0	0	0.987805	0.0121951	0	0.993902	0.00609756	0	0	1	0	0	0.994565	0.00543478	0	1	0	0	0.996337	0.003663	0	1	0	0	1	0
mitochondrion_genome	8876	G	A	0.996753	0.00324675	0	1	0	0	0	1	0	1	0	0	0.984127	0.00793651	0.00793651	1	0	0	0	1	0	0.00416667	0.995833	0	0	1	0	0.00326797	0.996732	0	0	1	0	0.00242131	0.997579	0
mitochondrion_genome	8982	T	C	0.988372	0.0116279	0	0.993789	0.00621118	0	0	1	0	1	0	0	1	0	0	0.993421	0.00657895	0	0	1	0	0	1	0	0	1	0	0.004	0.996	0	0.0123457	0.987654	0	0.00576369	0.994236	0
mitochondrion_genome	9065	C	A	0.994475	0.00552486	0	0.975207	0.00826446	0.0165289	1	0	0	0.989691	0.0103093	0	0.981818	0	0.0181818	0.983471	0.0165289	0	0	1	0	0	1	0	0	1	0	0	1	0	0.0153846	0.976923	0.00769231	0	1	0
mitochondrion_genome	10226	T	C	1	0	0	0.990654	0.00934579	0	0	1	0	0.98	0.02	0	1	0	0	1	0	0	0	1	0	0.00826446	0.991736	0	0	1	0	0	1	0	0.00854701	0.991453	0	0	1	0
mitochondrion_genome	12345	A	C	0.997738	0.00226244	0	0.996865	0.0031348	0	0.00309598	0.996904	0	0.995816	0.0041841	0	0.99422	0.00578035	0	1	0	0	0.00613497	0.993865	0	0	1	0	0	1	0	0	1	0	0.0118577	0.988142	0	0.00212314	0.997877	0
mitochondrion_genome	12381	C	T	0.995565	0.00443459	0	1	0	0	1	0	0	1	0	0	0.994413	0.00558659	0	1	0	0	0	1	0	0	1	0	0	1	0	0	1	0	0.0083682	0.991632	0	0	0.997984	0.00201613
mitochondrion_genome	13561	C	T	1	0	0	0.967742	0.0322581	0	0.980769	0.0192308	0	0.979592	0.0204082	0	1	0	0	0.949153	0.0508475	0	0	1	0	0	1	0	0	1	0	0	1	0	0	1	0	0	1	0
mitochondrion_genome	13934	T	C	1	0	0	1	0	0	1	0	0	1	0	0	1	0	0	0.986667	0.0133333	0	1	0	0	0	1	0	0.0108696	0.98913	0	0	1	0	1	0	0	0	1	0
mitochondrion_genome	14917	G	A	0.996753	0.00324675	0	1	0	0	0	1	0	1	0	0	0.984127	0.00793651	0.00793651	1	0	0	0	1	0	0.00416667	0.995833	0	0	1	0	0.00326797	0.996732	0	0	1	0	0.00242131	0.997579	0
mitochondrion_genome	14929	A	G	0.986842	0.0131579	0	1	0	0	0	1	0	1	0	0	1	0	0	0.979592	0.0204082	0	0	1	0	0.0227273	0.977273	0	0.025641	0.974359	0	0	1	0	0	1	0	0	1	0
mitochondrion_genome	15321	A	T	0.842105	0.157895	0	0.906977	0.0930233	0	0.192308	0.807692	0	0.916667	0.0833333	0	0.923077	0.0769231	0	0.722222	0.277778	0	0	1	0	0	1	0	0	1	0	0	1	0	0	1	0	0	1	0
mitochondrion_genome	15322	A	T	0.842105	0.157895	0	0.888889	0.111111	0	0	1	0	0.913043	0.0869565	0	0.857143	0.142857	0	0.78125	0.21875	0	0	1	0	0	1	0	0	1	0	0	1	0	0	1	0	0.0338983	0.966102	0
mitochondrion_genome	17255	A	G	0.866667	0.133333	0	0.8	0.2	0	0.909091	0.0909091	0	0.833333	0.166667	0	0.647059	0.352941	0	1	0	0	0	1	0	0	1	0	0	1	0	0	1	0	0	1	0	0	1	0
