# Supplementary material for: Mitonuclear interactions shape both direct and parental effects of diet on fitness and involve a SNP in mitoribosomal 16s rRNA
Source: PLoS Biol. 2023 Aug 21;21(8):e3002218. doi: 10.1371/journal.pbio.3002218 (PMC10441796; doi:10.1371/journal.pbio.3002218)
Supplement: S22 Table — (XLSX) [file pbio.3002218.s031.xlsx]

## Sheet: Sheet1
vial	mito	nuclear	rep	diet	geno	f	eggs	inputIndex	cond2	cond	geno2	dietCol	cond3	fD2	eggsD2	deadFemalesD2	prop	pupae	pupaePost	adultsPre	adultsPost	progenyPre	progenyPost	progenyPreProp	progenyPostProp	adultsPreMedian	adultsPostMedian	pupaePreMedian	pupaePostMedian
1	b	b	3	mar	bb3	4	17	1	b b mar	bb3 mar	bb	4	mar bb	4	17	0	1	15	20	3	12	3	12	0.176471	0.705882	11	12	7	8
2	b	b	3	mar	bb3	4	15	2	b b mar	bb3 mar	bb	4	mar bb	4	18	1	1.2	9	13	1	3	1	3	0.0666667	0.166667	11	13	7	10
3	b	b	3	mar	bb3	4	39	3	b b mar	bb3 mar	bb	4	mar bb	4	39	0	4.33333	9	27	39	38	39	38	1	0.974359	11	12	7	8
4	b	b	3	mar	bb3	4	13	4	b b mar	bb3 mar	bb	4	mar bb	4	52	0	4	3	43	0	42	0	42	0	0.807692	NA	11	6	7
5	a	b	2	sya	ab2	4	81	49	a b sya	ab2 sya	ab	1	sya ab	4	83	0	1.38333	60	7	81	0	81	0	1	0	10	NA	6	14
6	a	b	2	sya	ab2	5	143	50	a b sya	ab2 sya	ab	1	sya ab	5	120	0	1.01695	132	77	143	49	143	49	1	0.408333	10	12	6	8
7	a	b	2	sya	ab2	6	121	51	a b sya	ab2 sya	ab	1	sya ab	6	120	0	1.16505	120	9	121	0	121	0	1	0	10	NA	6	15
8	a	b	2	sya	ab2	5	132	52	a b sya	ab2 sya	ab	1	sya ab	5	118	0	0.936508	120	82	132	40	132	40	1	0.338983	10	12	6	9
9	a	b	2	sya	ab2	5	93	53	a b sya	ab2 sya	ab	1	sya ab	5	117	0	1.37647	85	115	93	75	93	75	1	0.641026	10	12	6	8
10	b	a	1	eaa	ba1	5	167	110	b a eaa	ba1 eaa	ba	2	eaa ba	5	104	1	0.622754	134	91	151	33	151	33	0.904192	0.317308	11	13	6	9
11	b	a	1	eaa	ba1	4	140	111	b a eaa	ba1 eaa	ba	2	eaa ba	4	87	0	0.621429	105	75	129	62	129	62	0.921429	0.712644	11	12	7	8
12	b	a	1	eaa	ba1	5	145	112	b a eaa	ba1 eaa	ba	2	eaa ba	5	143	0	0.986207	77	106	122	50	122	50	0.841379	0.34965	11	13	6	9
13	b	a	1	eaa	ba1	4	107	113	b a eaa	ba1 eaa	ba	2	eaa ba	4	103	0	0.962617	68	78	82	61	82	61	0.766355	0.592233	11	12	6	8
14	b	b	1	eaa	bb1	4	108	114	b b eaa	bb1 eaa	bb	2	eaa bb	4	77	0	1.20339	109	88	108	77	108	77	1	1	11	12	7	8
15	b	b	1	eaa	bb1	4	126	115	b b eaa	bb1 eaa	bb	2	eaa bb	5	91	0	1.65455	122	86	126	18	126	18	1	0.197802	11	12.5	6	9
16	b	b	1	eaa	bb1	5	124	116	b b eaa	bb1 eaa	bb	2	eaa bb	5	104	0	1.2381	119	87	124	50	124	50	1	0.480769	11	13	6	9
17	b	b	1	eaa	bb1	5	79	117	b b eaa	bb1 eaa	bb	2	eaa bb	5	69	0	0.958333	75	72	79	55	79	55	1	0.797101	11	12	6	8
18	b	b	1	eaa	bb1	5	132	118	b b eaa	bb1 eaa	bb	2	eaa bb	5	73	0	0.813953	109	77	132	73	132	73	1	1	11	11	6	7
19	a	b	1	sya	ab1	4	119	54	a b sya	ab1 sya	ab	1	sya ab	4	120	0	1.14286	113	106	119	52	119	52	1	0.433333	10	13	6	9
20	a	b	1	sya	ab1	4	59	55	a b sya	ab1 sya	ab	1	sya ab	4	85	0	1.73469	47	85	59	28	59	28	1	0.329412	10	13	6	9
21	a	b	1	sya	ab1	5	35	56	a b sya	ab1 sya	ab	1	sya ab	5	95	0	2.71429	28	96	33	72	33	72	0.942857	0.757895	10	12	6	8
22	a	b	1	sya	ab1	5	99	57	a b sya	ab1 sya	ab	1	sya ab	5	73	0	1.52083	92	74	99	72	99	72	1	0.986301	10	10	6	7
23	a	b	1	sya	ab1	5	45	58	a b sya	ab1 sya	ab	1	sya ab	5	104	0	2.29412	44	95	45	104	45	104	1	1	10	12	6	7
24	b	b	3	eaa	bb3	4	76	119	b b eaa	bb3 eaa	bb	2	eaa bb	4	63	0	0.875	71	50	76	28	76	28	1	0.444444	11	13	6	8.5
25	b	b	3	eaa	bb3	5	106	120	b b eaa	bb3 eaa	bb	2	eaa bb	NA	70	0	0.660377	93	56	103	53	103	53	0.971698	0.757143	11	11	6	7
26	b	b	3	eaa	bb3	4	138	121	b b eaa	bb3 eaa	bb	2	eaa bb	4	72	0	0.775281	148	67	138	72	138	72	1	1	11	11	7	7
27	b	b	3	eaa	bb3	4	84	122	b b eaa	bb3 eaa	bb	2	eaa bb	4	51	0	0.69863	76	60	84	30	84	30	1	0.588235	11	13	6	9
28	a	a	1	sya	aa1	4	74	59	a a sya	aa1 sya	aa	1	sya aa	4	76	0	1.31034	58	87	74	72	74	72	1	0.947368	10	12	6	8
29	a	a	1	sya	aa1	4	58	60	a a sya	aa1 sya	aa	1	sya aa	4	78	0	1.625	62	81	58	64	58	64	1	0.820513	11	12	6	8
30	a	a	1	sya	aa1	4	108	61	a a sya	aa1 sya	aa	1	sya aa	5	92	1	1.27273	103	90	108	92	108	92	1	1	11	11	6	7
31	a	b	1	eaa	ab1	4	141	123	a b eaa	ab1 eaa	ab	2	eaa ab	4	78	0	0.553191	61	85	56	67	56	67	0.397163	0.858974	11	10	6	7
32	a	b	1	eaa	ab1	4	136	124	a b eaa	ab1 eaa	ab	2	eaa ab	4	82	0	0.602941	59	55	29	53	29	53	0.213235	0.646341	10	11	6	7
33	a	b	1	eaa	ab1	4	106	125	a b eaa	ab1 eaa	ab	2	eaa ab	4	65	0	0.613208	85	63	91	61	91	61	0.858491	0.938462	11	11	6	7
35	b	a	2	sya	ba2	3	93	62	b a sya	ba2 sya	ba	1	sya ba	3	68	0	1.07143	83	69	93	68	93	68	1	1	10	11	6	7
36	b	a	2	sya	ba2	3	100	63	b a sya	ba2 sya	ba	1	sya ba	3	40	0	0.666667	92	40	100	40	100	40	1	1	10	11	6	7
37	b	a	2	sya	ba2	5	116	64	b a sya	ba2 sya	ba	1	sya ba	5	78	0	0.769231	99	94	116	78	116	78	1	1	10	12	6	8
38	b	a	2	sya	ba2	5	111	65	b a sya	ba2 sya	ba	1	sya ba	5	94	0	1.175	92	95	111	91	111	91	1	0.968085	10	12	6	7
39	b	a	2	sya	ba2	6	132	66	b a sya	ba2 sya	ba	1	sya ba	5	129	0	0.977273	136	142	123	74	123	74	0.931818	0.573643	10	12	6	9
40	a	b	2	mar	ab2	5	23	29	a b mar	ab2 mar	ab	4	mar ab	5	99	0	4.30435	21	64	5	73	5	73	0.217391	0.737374	11	12	7	8
41	a	b	2	mar	ab2	5	17	30	a b mar	ab2 mar	ab	4	mar ab	5	55	0	3.23529	17	58	8	24	8	24	0.470588	0.436364	11.5	10	7	7
42	a	b	2	mar	ab2	5	50	31	a b mar	ab2 mar	ab	4	mar ab	5	50	0	0.88	50	52	12	50	12	50	0.24	1	11	11	7	7
43	a	b	2	mar	ab2	5	49	32	a b mar	ab2 mar	ab	4	mar ab	5	69	0	1.40816	43	64	11	62	11	62	0.22449	0.898551	11	12	7	7
50	a	a	3	eaa	aa3	4	133	102	a a eaa	aa3 eaa	aa	2	eaa aa	4	139	0	1.04511	27	111	0	56	0	56	0	0.402878	NA	13	NA	9
51	a	a	3	eaa	aa3	4	163	103	a a eaa	aa3 eaa	aa	2	eaa aa	4	123	0	0.754601	47	102	0	43	0	43	0	0.349593	NA	12	NA	9
52	a	a	3	eaa	aa3	5	140	104	a a eaa	aa3 eaa	aa	2	eaa aa	5	131	0	0.935714	29	109	0	77	0	77	0	0.587786	NA	12	8	8
53	a	a	3	eaa	aa3	5	240	105	a a eaa	aa3 eaa	aa	2	eaa aa	5	46	0	0.191667	35	44	0	45	0	45	0	0.978261	NA	12	7	7
54	b	a	3	eaa	ba3	5	195	106	b a eaa	ba3 eaa	ba	2	eaa ba	5	192	0	0.984615	62	159	46	122	46	122	0.235897	0.635417	11	12	6	9
55	b	a	3	eaa	ba3	5	189	107	b a eaa	ba3 eaa	ba	2	eaa ba	5	203	0	1.07407	56	165	79	87	79	87	0.417989	0.428571	11	13	6.5	9
56	b	a	3	eaa	ba3	5	240	108	b a eaa	ba3 eaa	ba	2	eaa ba	5	183	0	0.7625	109	159	133	121	133	121	0.554167	0.661202	11	12	7	8
57	b	a	3	eaa	ba3	5	235	109	b a eaa	ba3 eaa	ba	2	eaa ba	5	120	0	0.485106	108	120	121	120	121	120	0.514894	1	11	12	7	8
58	a	b	3	mar	ab3	5	38	5	a b mar	ab3 mar	ab	4	mar ab	5	42	0	1.10526	22	14	5	0	5	0	0.131579	0	11	NA	8	14
60	a	b	3	mar	ab3	5	42	7	a b mar	ab3 mar	ab	4	mar ab	5	51	0	1.21429	33	45	16	44	16	44	0.380952	0.862745	11	10	7	6
61	a	b	3	mar	ab3	5	50	8	a b mar	ab3 mar	ab	4	mar ab	4	22	0	0.4	53	23	9	22	9	22	0.18	1	11	12	7	8
62	b	a	1	mar	ba1	5	57	9	b a mar	ba1 mar	ba	4	mar ba	5	57	0	1	46	30	25	0	25	0	0.438596	0	11	NA	7	12
63	b	a	1	mar	ba1	5	60	10	b a mar	ba1 mar	ba	4	mar ba	5	42	0	0.7	74	35	31	8	31	8	0.516667	0.190476	11	13	7	11
64	b	a	1	mar	ba1	4	26	11	b a mar	ba1 mar	ba	4	mar ba	4	36	0	1.38462	20	22	4	0	4	0	0.153846	0	10.5	NA	7	13
65	b	a	1	mar	ba1	5	62	12	b a mar	ba1 mar	ba	4	mar ba	5	56	0	0.903226	19	19	5	0	5	0	0.0806452	0	11	NA	7	14
66	a	a	3	sya	aa3	4	115	67	a a sya	aa3 sya	aa	1	sya aa	4	102	0	1.18605	102	113	115	99	115	99	1	0.970588	11	12	6	8
67	a	a	3	sya	aa3	5	116	68	a a sya	aa3 sya	aa	1	sya aa	5	120	0	1.54286	120	129	116	120	116	120	1	1	10	12	6	8
68	a	a	3	sya	aa3	4	129	69	a a sya	aa3 sya	aa	1	sya aa	4	26	0	0.313253	96	32	129	3	129	3	1	0.115385	11	13	6	10
69	a	a	3	sya	aa3	5	106	70	a a sya	aa3 sya	aa	1	sya aa	5	119	0	1.71667	113	120	106	119	106	119	1	1	10.5	11	6	7
70	b	b	2	mar	bb2	4	38	13	b b mar	bb2 mar	bb	4	mar bb	4	47	0	1.23684	39	44	0	43	0	43	0	0.914894	NA	12	7	8
71	b	b	2	mar	bb2	4	25	14	b b mar	bb2 mar	bb	4	mar bb	4	36	0	1.44	10	31	0	30	0	30	0	0.833333	NA	10	7	6
72	b	b	2	mar	bb2	4	24	15	b b mar	bb2 mar	bb	4	mar bb	4	17	0	0.541667	17	16	2	17	2	17	0.0833333	1	11	11	8	7
73	b	b	2	mar	bb2	5	30	16	b b mar	bb2 mar	bb	4	mar bb	5	58	0	1.8	25	57	2	58	2	58	0.0666667	1	12	11	7	7
74	b	b	2	mar	bb2	5	26	17	b b mar	bb2 mar	bb	4	mar bb	5	35	0	1.34615	15	34	0	32	0	32	0	0.914286	NA	10	7	6
75	b	b	1	mar	bb1	3	39	18	b b mar	bb1 mar	bb	4	mar bb	3	25	0	0.641026	85	27	5	22	5	22	0.128205	0.88	11	10	6	6
76	b	b	1	mar	bb1	3	11	19	b b mar	bb1 mar	bb	4	mar bb	2	27	0	2.09091	13	26	3	27	3	27	0.272727	1	11	11	6	7
77	b	b	1	mar	bb1	4	42	20	b b mar	bb1 mar	bb	4	mar bb	3	13	0	0.309524	109	18	8	13	8	13	0.190476	1	11	12	6	8
79	a	b	1	mar	ab1	4	24	22	a b mar	ab1 mar	ab	4	mar ab	4	49	0	2.04167	23	44	3	45	3	45	0.125	0.918367	11	12	7	7
80	a	b	1	mar	ab1	4	33	23	a b mar	ab1 mar	ab	4	mar ab	4	32	0	0.848485	49	30	1	32	1	32	0.030303	1	12	10	7	6
81	a	b	1	mar	ab1	4	39	24	a b mar	ab1 mar	ab	4	mar ab	4	19	0	0.384615	39	19	3	19	3	19	0.0769231	1	10	11	6	7
82	a	a	2	mar	aa2	5	39	25	a a mar	aa2 mar	aa	4	mar aa	5	34	2	0.846154	21	29	1	34	1	34	0.025641	1	10	11	7	7
83	a	a	2	mar	aa2	4	20	26	a a mar	aa2 mar	aa	4	mar aa	4	36	0	1.8	11	29	2	30	2	30	0.1	0.833333	11	12	7	8
84	a	a	2	mar	aa2	3	12	27	a a mar	aa2 mar	aa	4	mar aa	3	30	0	2.5	4	22	3	24	3	24	0.25	0.8	12	10	7.5	6
85	a	a	2	mar	aa2	5	30	28	a a mar	aa2 mar	aa	4	mar aa	5	45	0	1.23333	21	42	18	45	18	45	0.6	1	11	10	7	7
86	b	b	2	eaa	bb2	5	149	127	b b eaa	bb2 eaa	bb	2	eaa bb	5	89	0	0.89899	181	80	149	85	149	85	1	0.955056	11	11	6	7
87	b	b	2	eaa	bb2	5	115	128	b b eaa	bb2 eaa	bb	2	eaa bb	5	100	0	0.950495	103	110	115	100	115	100	1	1	11	11	6	7
88	b	b	2	eaa	bb2	5	138	129	b b eaa	bb2 eaa	bb	2	eaa bb	5	108	0	0.782609	3	84	78	83	78	83	0.565217	0.768519	11	11	8	7
89	b	b	2	eaa	bb2	5	95	130	b b eaa	bb2 eaa	bb	2	eaa bb	4	66	0	0.804878	89	63	95	30	95	30	1	0.454545	11	11	6	8
90	b	b	2	eaa	bb2	5	121	131	b b eaa	bb2 eaa	bb	2	eaa bb	5	108	0	1.125	146	105	121	106	121	106	1	0.981481	11	11	6	7
91	a	b	2	eaa	ab2	4	129	132	a b eaa	ab2 eaa	ab	2	eaa ab	4	74	0	0.573643	94	62	102	63	102	63	0.790698	0.851351	11	11	6	7
92	a	b	2	eaa	ab2	5	159	133	a b eaa	ab2 eaa	ab	2	eaa ab	5	129	0	0.811321	109	117	115	115	115	115	0.72327	0.891473	11	12	6	8
93	a	b	2	eaa	ab2	4	129	134	a b eaa	ab2 eaa	ab	2	eaa ab	4	74	0	0.573643	99	71	93	72	93	72	0.72093	0.972973	11	11	6	7
94	a	b	2	eaa	ab2	5	184	135	a b eaa	ab2 eaa	ab	2	eaa ab	5	159	0	0.908571	182	149	184	131	184	131	1	0.823899	11	12	6	8
95	a	b	2	eaa	ab2	5	125	136	a b eaa	ab2 eaa	ab	2	eaa ab	4	92	0	0.754098	102	82	125	53	125	53	1	0.576087	11	13	6	9
96	a	a	2	eaa	aa2	3	108	137	a a eaa	aa2 eaa	aa	2	eaa aa	3	29	0	0.268519	26	30	0	28	0	28	0	0.965517	NA	12	NA	8
98	a	a	2	eaa	aa2	5	180	139	a a eaa	aa2 eaa	aa	2	eaa aa	5	155	0	0.861111	48	159	9	139	9	139	0.05	0.896774	11	12	7	8
99	a	a	2	eaa	aa2	4	161	140	a a eaa	aa2 eaa	aa	2	eaa aa	4	102	0	0.63354	32	102	8	89	8	89	0.0496894	0.872549	11.5	12	7	8
100	b	a	2	eaa	ba2	4	183	141	b a eaa	ba2 eaa	ba	2	eaa ba	4	114	0	0.622951	87	115	115	93	115	93	0.628415	0.815789	11	12	7	8
101	b	a	2	eaa	ba2	5	190	142	b a eaa	ba2 eaa	ba	2	eaa ba	5	124	0	0.652632	109	104	123	56	123	56	0.647368	0.451613	11	13	7	9
102	b	a	2	eaa	ba2	5	226	143	b a eaa	ba2 eaa	ba	2	eaa ba	5	125	0	0.553097	114	128	154	109	154	109	0.681416	0.872	11	12	7	8
103	b	a	2	eaa	ba2	5	289	144	b a eaa	ba2 eaa	ba	2	eaa ba	5	88	0	0.294118	120	100	160	88	160	88	0.553633	1	11	12	7	8
104	b	a	2	eaa	ba2	5	227	145	b a eaa	ba2 eaa	ba	2	eaa ba	5	127	0	0.559471	121	102	155	19	155	19	0.682819	0.149606	11	13	6	9
105	b	b	1	sya	bb1	4	82	80	b b sya	bb1 sya	bb	1	sya bb	4	35	0	0.472973	72	49	82	1	82	1	1	0.0285714	10	13	6	11
106	b	b	1	sya	bb1	5	129	81	b b sya	bb1 sya	bb	1	sya bb	5	64	0	0.507937	115	65	129	47	129	47	1	0.734375	10	12	6	8
107	b	b	1	sya	bb1	6	101	82	b b sya	bb1 sya	bb	1	sya bb	6	47	0	0.5875	94	50	101	44	101	44	1	0.93617	10	11	6	7
108	b	b	1	sya	bb1	6	85	83	b b sya	bb1 sya	bb	1	sya bb	6	57	0	0.670588	39	60	36	54	36	54	0.423529	0.947368	10	10	6	7
109	b	b	1	sya	bb1	4	56	84	b b sya	bb1 sya	bb	1	sya bb	4	49	0	0.821429	50	54	48	49	48	49	0.857143	1	10	12	6	8
110	b	b	2	sya	bb2	5	124	85	b b sya	bb2 sya	bb	1	sya bb	5	56	0	0.56	108	58	124	52	124	52	1	0.928571	10	11	6	7
111	b	b	2	sya	bb2	5	66	86	b b sya	bb2 sya	bb	1	sya bb	5	70	0	1	65	72	66	70	66	70	1	1	10	11	6	7
112	b	b	2	sya	bb2	5	93	87	b b sya	bb2 sya	bb	1	sya bb	5	50	0	0.537634	69	47	76	43	76	43	0.817204	0.86	10	10	6	7
113	b	b	2	sya	bb2	5	62	88	b b sya	bb2 sya	bb	1	sya bb	5	59	0	1.43902	65	61	62	38	62	38	1	0.644068	10	12	6	8
114	b	b	2	sya	bb2	4	77	89	b b sya	bb2 sya	bb	1	sya bb	4	39	0	0.829787	70	49	77	31	77	31	1	0.794872	10	12	6	8
115	a	a	2	sya	aa2	3	73	90	a a sya	aa2 sya	aa	1	sya aa	3	71	0	0.8	64	73	73	71	73	71	1	1	10	11	6	7
116	a	a	2	sya	aa2	5	162	91	a a sya	aa2 sya	aa	1	sya aa	5	87	0	0.512346	113	98	130	87	130	87	0.802469	1	11	13	7	8
117	a	a	2	sya	aa2	5	83	92	a a sya	aa2 sya	aa	1	sya aa	5	93	0	1.12048	55	101	57	76	57	76	0.686747	0.817204	11	13	6	9
118	a	a	2	sya	aa2	5	165	93	a a sya	aa2 sya	aa	1	sya aa	5	87	0	0.49697	117	97	142	87	142	87	0.860606	1	11	12	6	8
119	b	b	3	sya	bb3	5	109	94	b b sya	bb3 sya	bb	1	sya bb	5	59	0	0.541284	84	75	94	58	94	58	0.862385	0.983051	10	12	6	8
120	b	b	3	sya	bb3	5	78	95	b b sya	bb3 sya	bb	1	sya bb	5	46	0	0.589744	64	39	68	33	68	33	0.871795	0.717391	10	12	6	8
121	b	b	3	sya	bb3	5	123	96	b b sya	bb3 sya	bb	1	sya bb	5	55	0	0.430894	85	62	21	55	21	55	0.170732	1	11	11	6	7
122	b	b	3	sya	bb3	6	159	97	b b sya	bb3 sya	bb	1	sya bb	6	67	0	0.358491	120	71	142	67	142	67	0.893082	1	10	11	6	7
123	b	a	3	sya	ba3	5	192	98	b a sya	ba3 sya	ba	1	sya ba	5	95	0	0.494792	144	91	171	63	171	63	0.890625	0.663158	10	13	6	9
124	b	a	3	sya	ba3	4	108	99	b a sya	ba3 sya	ba	1	sya ba	4	99	0	0.796296	91	108	104	99	104	99	0.962963	1	10	12	6	8
125	b	a	3	sya	ba3	4	172	100	b a sya	ba3 sya	ba	1	sya ba	4	96	0	0.552326	111	116	140	96	140	96	0.813953	1	10	12	6	8
126	b	a	3	sya	ba3	5	195	101	b a sya	ba3 sya	ba	1	sya ba	5	89	0	0.45641	164	107	138	52	138	52	0.707692	0.58427	10	13	6	9
201	a	b	3	sya	ab3	4	63	71	a b sya	ab3 sya	ab	1	sya ab	4	75	0	1.19048	45	70	47	69	47	69	0.746032	0.92	10	10	6	6
202	a	b	3	sya	ab3	5	112	72	a b sya	ab3 sya	ab	1	sya ab	5	59	0	0.392857	100	58	107	59	107	59	0.955357	1	10	10	6	6
203	a	b	3	sya	ab3	5	160	73	a b sya	ab3 sya	ab	1	sya ab	5	73	0	0.43125	127	72	150	73	150	73	0.9375	1	10	11	6	7
204	a	b	3	sya	ab3	5	138	74	a b sya	ab3 sya	ab	1	sya ab	5	100	0	0.724638	123	98	129	89	129	89	0.934783	0.89	10	12	6	8
205	a	b	3	sya	ab3	4	99	75	a b sya	ab3 sya	ab	1	sya ab	4	58	0	0.585859	72	48	83	50	83	50	0.838384	0.862069	10	11	6	7
206	b	a	1	sya	ba1	5	125	76	b a sya	ba1 sya	ba	1	sya ba	5	130	0	1.15044	99	113	125	80	125	80	1	0.615385	10	12	6	8
207	b	a	1	sya	ba1	5	87	77	b a sya	ba1 sya	ba	1	sya ba	5	120	0	1.37931	82	107	85	102	85	102	0.977011	0.85	10	12	6	8
208	b	a	1	sya	ba1	5	79	78	b a sya	ba1 sya	ba	1	sya ba	5	97	0	1.22785	63	107	69	94	69	94	0.873418	0.969072	10	12	6	8
209	b	a	1	sya	ba1	5	148	79	b a sya	ba1 sya	ba	1	sya ba	5	108	0	0.723404	128	106	148	108	148	108	1	1	10	11	6	7
210	a	a	3	mar	aa3	5	8	34	a a mar	aa3 mar	aa	4	mar aa	5	63	1	7.25	5	61	3	63	3	63	0.375	1	11	10	7	6
211	a	a	3	mar	aa3	4	6	35	a a mar	aa3 mar	aa	4	mar aa	3	37	0	6.16667	6	38	5	36	5	36	0.833333	0.972973	10	13	6	9
212	a	a	3	mar	aa3	4	14	36	a a mar	aa3 mar	aa	4	mar aa	3	18	1	1.21429	14	18	7	18	7	18	0.5	1	11	10	7	6
213	a	a	3	mar	aa3	5	40	37	a a mar	aa3 mar	aa	4	mar aa	5	30	0	0.75	33	23	24	17	24	17	0.6	0.566667	12	10	8	7
214	a	a	1	mar	aa1	5	28	38	a a mar	aa1 mar	aa	4	mar aa	5	31	1	1.03571	26	29	14	31	14	31	0.5	1	11	11	7	7
215	a	a	1	mar	aa1	5	6	39	a a mar	aa1 mar	aa	4	mar aa	5	41	0	6.5	3	41	2	41	2	41	0.333333	1	11.5	11	6	7
217	b	a	2	mar	ba2	5	49	41	b a mar	ba2 mar	ba	4	mar ba	5	72	0	1.46939	54	61	10	31	10	31	0.204082	0.430556	11	13	7	9
218	b	a	2	mar	ba2	5	61	42	b a mar	ba2 mar	ba	4	mar ba	5	20	0	0.327869	51	25	24	13	24	13	0.393443	0.65	11	13	7	9
219	b	a	2	mar	ba2	4	41	43	b a mar	ba2 mar	ba	4	mar ba	4	11	0	0.219512	34	18	9	11	9	11	0.219512	1	11	13	6.5	9
220	b	a	2	mar	ba2	5	50	44	b a mar	ba2 mar	ba	4	mar ba	5	58	1	1.08	39	58	7	58	7	58	0.14	1	11	10	6	6
221	b	a	2	mar	ba2	4	26	45	b a mar	ba2 mar	ba	4	mar ba	4	28	0	1.07692	24	26	11	11	11	11	0.423077	0.392857	11	13	7	9
222	a	a	1	eaa	aa1	5	193	146	a a eaa	aa1 eaa	aa	2	eaa aa	5	109	0	0.564767	60	90	12	44	12	44	0.0621762	0.40367	11	13	7	9
223	a	a	1	eaa	aa1	5	161	147	a a eaa	aa1 eaa	aa	2	eaa aa	5	110	0	0.68323	43	81	5	87	5	87	0.0310559	0.790909	12	12	8	7
224	a	a	1	eaa	aa1	5	166	148	a a eaa	aa1 eaa	aa	2	eaa aa	5	58	0	0.349398	49	47	3	48	3	48	0.0180723	0.827586	10	11	NA	7
225	a	b	3	eaa	ab3	5	111	149	a b eaa	ab3 eaa	ab	2	eaa ab	5	151	0	1.36036	76	121	70	107	70	107	0.630631	0.708609	10	12	6	8
226	a	b	3	eaa	ab3	5	143	150	a b eaa	ab3 eaa	ab	2	eaa ab	5	103	0	1	120	99	143	101	143	101	1	0.980583	11	11	6	7
228	a	b	3	eaa	ab3	3	60	152	a b eaa	ab3 eaa	ab	2	eaa ab	3	26	0	0.433333	55	22	58	20	58	20	0.966667	0.769231	11	10	6	6
229	a	b	3	eaa	ab3	5	168	153	a b eaa	ab3 eaa	ab	2	eaa ab	5	127	0	0.863946	147	110	168	78	168	78	1	0.614173	11	13	6	9
325	b	a	3	mar	ba3	5	85	46	b a mar	ba3 mar	ba	4	mar ba	5	52	0	0.611765	79	4	28	0	28	0	0.329412	0	11	NA	6	15
326	b	a	3	mar	ba3	5	33	47	b a mar	ba3 mar	ba	4	mar ba	5	53	0	1.60606	23	27	6	0	6	0	0.181818	0	11	NA	7	14
328	b	a	3	mar	ba3	5	56	48	b a mar	ba3 mar	ba	4	mar ba	5	70	0	0.857143	52	67	6	70	6	70	0.107143	1	11	12	7	8
