# Supplementary material for: Mitonuclear interactions shape both direct and parental effects of diet on fitness and involve a SNP in mitoribosomal 16s rRNA
Source: PLoS Biol. 2023 Aug 21;21(8):e3002218. doi: 10.1371/journal.pbio.3002218 (PMC10441796; doi:10.1371/journal.pbio.3002218)
Supplement: S23 Table — (XLSX) [file pbio.3002218.s032.xlsx]

## Sheet: Sheet1
vial	eggs	time	censor	sex	mito	nuclear	rep	diet	geno	block	dietCol	mitoNuclear	cond	sex2
1	17	11	1	f	b	b	3	mar	bb3	1	4	bb	bb3 mar	f
1	17	11	1	m	b	b	3	mar	bb3	1	4	bb	bb3 mar	m
1	17	11	1	f	b	b	3	mar	bb3	1	4	bb	bb3 mar	f
1	17	13	0	n	b	b	3	mar	bb3	1	4	bb	bb3 mar	f
1	17	13	0	n	b	b	3	mar	bb3	1	4	bb	bb3 mar	f
1	17	13	0	n	b	b	3	mar	bb3	1	4	bb	bb3 mar	f
1	17	13	0	n	b	b	3	mar	bb3	1	4	bb	bb3 mar	f
1	17	13	0	n	b	b	3	mar	bb3	1	4	bb	bb3 mar	f
1	17	13	0	n	b	b	3	mar	bb3	1	4	bb	bb3 mar	f
1	17	13	0	n	b	b	3	mar	bb3	1	4	bb	bb3 mar	f
1	17	13	0	n	b	b	3	mar	bb3	1	4	bb	bb3 mar	f
1	17	13	0	n	b	b	3	mar	bb3	1	4	bb	bb3 mar	f
1	17	13	0	n	b	b	3	mar	bb3	1	4	bb	bb3 mar	f
1	17	13	0	n	b	b	3	mar	bb3	1	4	bb	bb3 mar	f
1	17	13	0	n	b	b	3	mar	bb3	1	4	bb	bb3 mar	f
1	17	13	0	n	b	b	3	mar	bb3	1	4	bb	bb3 mar	f
1	17	13	0	n	b	b	3	mar	bb3	1	4	bb	bb3 mar	f
2	15	13	0	n	b	b	3	mar	bb3	2	4	bb	bb3 mar	f
2	15	13	0	n	b	b	3	mar	bb3	2	4	bb	bb3 mar	f
2	15	13	0	n	b	b	3	mar	bb3	2	4	bb	bb3 mar	f
2	15	11	1	f	b	b	3	mar	bb3	2	4	bb	bb3 mar	f
2	15	13	0	n	b	b	3	mar	bb3	2	4	bb	bb3 mar	m
2	15	13	0	n	b	b	3	mar	bb3	2	4	bb	bb3 mar	m
2	15	13	0	n	b	b	3	mar	bb3	2	4	bb	bb3 mar	m
2	15	13	0	n	b	b	3	mar	bb3	2	4	bb	bb3 mar	m
2	15	13	0	n	b	b	3	mar	bb3	2	4	bb	bb3 mar	m
2	15	13	0	n	b	b	3	mar	bb3	2	4	bb	bb3 mar	m
2	15	13	0	n	b	b	3	mar	bb3	2	4	bb	bb3 mar	m
2	15	13	0	n	b	b	3	mar	bb3	2	4	bb	bb3 mar	m
2	15	13	0	n	b	b	3	mar	bb3	2	4	bb	bb3 mar	f
2	15	13	0	n	b	b	3	mar	bb3	2	4	bb	bb3 mar	f
2	15	13	0	n	b	b	3	mar	bb3	2	4	bb	bb3 mar	f
3	39	11	1	m	b	b	3	mar	bb3	3	4	bb	bb3 mar	m
3	39	11	1	m	b	b	3	mar	bb3	3	4	bb	bb3 mar	m
3	39	11	1	m	b	b	3	mar	bb3	3	4	bb	bb3 mar	m
3	39	11	1	f	b	b	3	mar	bb3	3	4	bb	bb3 mar	f
3	39	11	1	m	b	b	3	mar	bb3	3	4	bb	bb3 mar	m
3	39	11	1	f	b	b	3	mar	bb3	3	4	bb	bb3 mar	f
3	39	11	1	m	b	b	3	mar	bb3	3	4	bb	bb3 mar	m
3	39	11	1	m	b	b	3	mar	bb3	3	4	bb	bb3 mar	m
3	39	11	1	m	b	b	3	mar	bb3	3	4	bb	bb3 mar	m
3	39	11	1	m	b	b	3	mar	bb3	3	4	bb	bb3 mar	m
3	39	11	1	m	b	b	3	mar	bb3	3	4	bb	bb3 mar	m
3	39	11	1	m	b	b	3	mar	bb3	3	4	bb	bb3 mar	m
3	39	11	1	m	b	b	3	mar	bb3	3	4	bb	bb3 mar	m
3	39	11	1	m	b	b	3	mar	bb3	3	4	bb	bb3 mar	m
3	39	11	1	m	b	b	3	mar	bb3	3	4	bb	bb3 mar	m
3	39	11	1	f	b	b	3	mar	bb3	3	4	bb	bb3 mar	f
3	39	11	1	m	b	b	3	mar	bb3	3	4	bb	bb3 mar	m
3	39	11	1	f	b	b	3	mar	bb3	3	4	bb	bb3 mar	f
3	39	11	1	f	b	b	3	mar	bb3	3	4	bb	bb3 mar	f
3	39	11	1	m	b	b	3	mar	bb3	3	4	bb	bb3 mar	m
3	39	11	1	f	b	b	3	mar	bb3	3	4	bb	bb3 mar	f
3	39	11	1	m	b	b	3	mar	bb3	3	4	bb	bb3 mar	m
3	39	11	1	m	b	b	3	mar	bb3	3	4	bb	bb3 mar	m
3	39	11	1	f	b	b	3	mar	bb3	3	4	bb	bb3 mar	f
3	39	11	1	m	b	b	3	mar	bb3	3	4	bb	bb3 mar	m
3	39	11	1	m	b	b	3	mar	bb3	3	4	bb	bb3 mar	m
3	39	11	1	m	b	b	3	mar	bb3	3	4	bb	bb3 mar	m
3	39	11	1	m	b	b	3	mar	bb3	3	4	bb	bb3 mar	m
3	39	11	1	f	b	b	3	mar	bb3	3	4	bb	bb3 mar	f
3	39	11	1	m	b	b	3	mar	bb3	3	4	bb	bb3 mar	m
3	39	11	1	f	b	b	3	mar	bb3	3	4	bb	bb3 mar	f
3	39	11	1	f	b	b	3	mar	bb3	3	4	bb	bb3 mar	f
3	39	11	1	f	b	b	3	mar	bb3	3	4	bb	bb3 mar	f
3	39	11	1	m	b	b	3	mar	bb3	3	4	bb	bb3 mar	m
3	39	11	1	m	b	b	3	mar	bb3	3	4	bb	bb3 mar	m
3	39	11	1	m	b	b	3	mar	bb3	3	4	bb	bb3 mar	m
3	39	11	1	f	b	b	3	mar	bb3	3	4	bb	bb3 mar	f
3	39	11	1	m	b	b	3	mar	bb3	3	4	bb	bb3 mar	m
3	39	11	1	m	b	b	3	mar	bb3	3	4	bb	bb3 mar	m
4	13	13	0	n	b	b	3	mar	bb3	4	4	bb	bb3 mar	m
4	13	13	0	n	b	b	3	mar	bb3	4	4	bb	bb3 mar	m
4	13	13	0	n	b	b	3	mar	bb3	4	4	bb	bb3 mar	m
4	13	13	0	n	b	b	3	mar	bb3	4	4	bb	bb3 mar	m
4	13	13	0	n	b	b	3	mar	bb3	4	4	bb	bb3 mar	m
4	13	13	0	n	b	b	3	mar	bb3	4	4	bb	bb3 mar	m
4	13	13	0	n	b	b	3	mar	bb3	4	4	bb	bb3 mar	m
4	13	13	0	n	b	b	3	mar	bb3	4	4	bb	bb3 mar	m
4	13	13	0	n	b	b	3	mar	bb3	4	4	bb	bb3 mar	m
4	13	13	0	n	b	b	3	mar	bb3	4	4	bb	bb3 mar	m
4	13	13	0	n	b	b	3	mar	bb3	4	4	bb	bb3 mar	m
4	13	13	0	n	b	b	3	mar	bb3	4	4	bb	bb3 mar	m
4	13	13	0	n	b	b	3	mar	bb3	4	4	bb	bb3 mar	m
5	81	9	1	f	a	b	2	sya	ab2	1	1	ab	ab2 sya	f
5	81	10	1	m	a	b	2	sya	ab2	1	1	ab	ab2 sya	m
5	81	10	1	m	a	b	2	sya	ab2	1	1	ab	ab2 sya	m
5	81	10	1	m	a	b	2	sya	ab2	1	1	ab	ab2 sya	m
5	81	10	1	m	a	b	2	sya	ab2	1	1	ab	ab2 sya	m
5	81	10	1	m	a	b	2	sya	ab2	1	1	ab	ab2 sya	m
5	81	10	1	m	a	b	2	sya	ab2	1	1	ab	ab2 sya	m
5	81	10	1	f	a	b	2	sya	ab2	1	1	ab	ab2 sya	f
5	81	10	1	f	a	b	2	sya	ab2	1	1	ab	ab2 sya	f
5	81	10	1	f	a	b	2	sya	ab2	1	1	ab	ab2 sya	f
5	81	10	1	m	a	b	2	sya	ab2	1	1	ab	ab2 sya	m
5	81	10	1	m	a	b	2	sya	ab2	1	1	ab	ab2 sya	m
5	81	10	1	f	a	b	2	sya	ab2	1	1	ab	ab2 sya	f
5	81	10	1	m	a	b	2	sya	ab2	1	1	ab	ab2 sya	m
5	81	10	1	f	a	b	2	sya	ab2	1	1	ab	ab2 sya	f
5	81	10	1	m	a	b	2	sya	ab2	1	1	ab	ab2 sya	m
5	81	10	1	f	a	b	2	sya	ab2	1	1	ab	ab2 sya	f
5	81	10	1	f	a	b	2	sya	ab2	1	1	ab	ab2 sya	f
5	81	10	1	m	a	b	2	sya	ab2	1	1	ab	ab2 sya	m
5	81	12	1	m	a	b	2	sya	ab2	1	1	ab	ab2 sya	m
5	81	10	1	f	a	b	2	sya	ab2	1	1	ab	ab2 sya	f
5	81	10	1	f	a	b	2	sya	ab2	1	1	ab	ab2 sya	f
5	81	10	1	f	a	b	2	sya	ab2	1	1	ab	ab2 sya	f
5	81	10	1	f	a	b	2	sya	ab2	1	1	ab	ab2 sya	f
5	81	10	1	f	a	b	2	sya	ab2	1	1	ab	ab2 sya	f
5	81	10	1	m	a	b	2	sya	ab2	1	1	ab	ab2 sya	m
5	81	11	1	f	a	b	2	sya	ab2	1	1	ab	ab2 sya	f
5	81	11	1	m	a	b	2	sya	ab2	1	1	ab	ab2 sya	m
5	81	11	1	f	a	b	2	sya	ab2	1	1	ab	ab2 sya	f
5	81	9	1	m	a	b	2	sya	ab2	1	1	ab	ab2 sya	m
5	81	10	1	f	a	b	2	sya	ab2	1	1	ab	ab2 sya	f
5	81	10	1	f	a	b	2	sya	ab2	1	1	ab	ab2 sya	f
5	81	10	1	f	a	b	2	sya	ab2	1	1	ab	ab2 sya	f
5	81	9	1	m	a	b	2	sya	ab2	1	1	ab	ab2 sya	m
5	81	10	1	m	a	b	2	sya	ab2	1	1	ab	ab2 sya	m
5	81	10	1	f	a	b	2	sya	ab2	1	1	ab	ab2 sya	f
5	81	10	1	m	a	b	2	sya	ab2	1	1	ab	ab2 sya	m
5	81	10	1	f	a	b	2	sya	ab2	1	1	ab	ab2 sya	f
5	81	10	1	m	a	b	2	sya	ab2	1	1	ab	ab2 sya	m
5	81	10	1	f	a	b	2	sya	ab2	1	1	ab	ab2 sya	f
5	81	11	1	m	a	b	2	sya	ab2	1	1	ab	ab2 sya	m
5	81	10	1	m	a	b	2	sya	ab2	1	1	ab	ab2 sya	m
5	81	11	1	f	a	b	2	sya	ab2	1	1	ab	ab2 sya	f
5	81	11	1	f	a	b	2	sya	ab2	1	1	ab	ab2 sya	f
5	81	10	1	m	a	b	2	sya	ab2	1	1	ab	ab2 sya	m
5	81	10	1	f	a	b	2	sya	ab2	1	1	ab	ab2 sya	f
5	81	10	1	f	a	b	2	sya	ab2	1	1	ab	ab2 sya	f
5	81	10	1	m	a	b	2	sya	ab2	1	1	ab	ab2 sya	m
5	81	10	1	f	a	b	2	sya	ab2	1	1	ab	ab2 sya	f
5	81	10	1	f	a	b	2	sya	ab2	1	1	ab	ab2 sya	f
5	81	10	1	m	a	b	2	sya	ab2	1	1	ab	ab2 sya	m
5	81	11	1	m	a	b	2	sya	ab2	1	1	ab	ab2 sya	m
5	81	11	1	m	a	b	2	sya	ab2	1	1	ab	ab2 sya	m
5	81	10	1	f	a	b	2	sya	ab2	1	1	ab	ab2 sya	f
5	81	10	1	f	a	b	2	sya	ab2	1	1	ab	ab2 sya	f
5	81	10	1	f	a	b	2	sya	ab2	1	1	ab	ab2 sya	f
5	81	10	1	m	a	b	2	sya	ab2	1	1	ab	ab2 sya	m
5	81	10	1	f	a	b	2	sya	ab2	1	1	ab	ab2 sya	f
5	81	10	1	m	a	b	2	sya	ab2	1	1	ab	ab2 sya	m
5	81	10	1	f	a	b	2	sya	ab2	1	1	ab	ab2 sya	f
5	81	10	1	m	a	b	2	sya	ab2	1	1	ab	ab2 sya	m
5	81	11	1	m	a	b	2	sya	ab2	1	1	ab	ab2 sya	m
5	81	10	1	f	a	b	2	sya	ab2	1	1	ab	ab2 sya	f
5	81	10	1	m	a	b	2	sya	ab2	1	1	ab	ab2 sya	m
5	81	10	1	m	a	b	2	sya	ab2	1	1	ab	ab2 sya	m
5	81	10	1	m	a	b	2	sya	ab2	1	1	ab	ab2 sya	m
5	81	10	1	f	a	b	2	sya	ab2	1	1	ab	ab2 sya	f
5	81	10	1	m	a	b	2	sya	ab2	1	1	ab	ab2 sya	m
5	81	10	1	m	a	b	2	sya	ab2	1	1	ab	ab2 sya	m
5	81	11	1	m	a	b	2	sya	ab2	1	1	ab	ab2 sya	m
5	81	10	1	f	a	b	2	sya	ab2	1	1	ab	ab2 sya	f
5	81	10	1	m	a	b	2	sya	ab2	1	1	ab	ab2 sya	m
5	81	10	1	f	a	b	2	sya	ab2	1	1	ab	ab2 sya	f
5	81	10	1	m	a	b	2	sya	ab2	1	1	ab	ab2 sya	m
5	81	10	1	f	a	b	2	sya	ab2	1	1	ab	ab2 sya	f
5	81	11	1	f	a	b	2	sya	ab2	1	1	ab	ab2 sya	f
5	81	10	1	m	a	b	2	sya	ab2	1	1	ab	ab2 sya	m
5	81	10	1	f	a	b	2	sya	ab2	1	1	ab	ab2 sya	f
5	81	10	1	f	a	b	2	sya	ab2	1	1	ab	ab2 sya	f
5	81	10	1	m	a	b	2	sya	ab2	1	1	ab	ab2 sya	m
5	81	10	1	m	a	b	2	sya	ab2	1	1	ab	ab2 sya	m
6	143	11	1	m	a	b	2	sya	ab2	2	1	ab	ab2 sya	m
6	143	10	1	m	a	b	2	sya	ab2	2	1	ab	ab2 sya	m
6	143	10	1	f	a	b	2	sya	ab2	2	1	ab	ab2 sya	f
6	143	10	1	m	a	b	2	sya	ab2	2	1	ab	ab2 sya	m
6	143	10	1	f	a	b	2	sya	ab2	2	1	ab	ab2 sya	f
6	143	11	1	m	a	b	2	sya	ab2	2	1	ab	ab2 sya	m
6	143	11	1	m	a	b	2	sya	ab2	2	1	ab	ab2 sya	m
6	143	10	1	m	a	b	2	sya	ab2	2	1	ab	ab2 sya	m
6	143	10	1	m	a	b	2	sya	ab2	2	1	ab	ab2 sya	m
6	143	10	1	m	a	b	2	sya	ab2	2	1	ab	ab2 sya	m
6	143	10	1	f	a	b	2	sya	ab2	2	1	ab	ab2 sya	f
6	143	10	1	f	a	b	2	sya	ab2	2	1	ab	ab2 sya	f
6	143	11	1	m	a	b	2	sya	ab2	2	1	ab	ab2 sya	m
6	143	10	1	m	a	b	2	sya	ab2	2	1	ab	ab2 sya	m
6	143	10	1	m	a	b	2	sya	ab2	2	1	ab	ab2 sya	m
6	143	11	1	m	a	b	2	sya	ab2	2	1	ab	ab2 sya	m
6	143	11	1	m	a	b	2	sya	ab2	2	1	ab	ab2 sya	m
6	143	11	1	m	a	b	2	sya	ab2	2	1	ab	ab2 sya	m
6	143	10	1	m	a	b	2	sya	ab2	2	1	ab	ab2 sya	m
6	143	10	1	m	a	b	2	sya	ab2	2	1	ab	ab2 sya	m
6	143	10	1	f	a	b	2	sya	ab2	2	1	ab	ab2 sya	f
6	143	10	1	f	a	b	2	sya	ab2	2	1	ab	ab2 sya	f
6	143	11	1	m	a	b	2	sya	ab2	2	1	ab	ab2 sya	m
6	143	11	1	m	a	b	2	sya	ab2	2	1	ab	ab2 sya	m
6	143	10	1	m	a	b	2	sya	ab2	2	1	ab	ab2 sya	m
6	143	11	1	m	a	b	2	sya	ab2	2	1	ab	ab2 sya	m
6	143	11	1	m	a	b	2	sya	ab2	2	1	ab	ab2 sya	m
6	143	11	1	m	a	b	2	sya	ab2	2	1	ab	ab2 sya	m
6	143	11	1	f	a	b	2	sya	ab2	2	1	ab	ab2 sya	f
6	143	10	1	m	a	b	2	sya	ab2	2	1	ab	ab2 sya	m
6	143	11	1	f	a	b	2	sya	ab2	2	1	ab	ab2 sya	f
6	143	11	1	m	a	b	2	sya	ab2	2	1	ab	ab2 sya	m
6	143	10	1	f	a	b	2	sya	ab2	2	1	ab	ab2 sya	f
6	143	10	1	m	a	b	2	sya	ab2	2	1	ab	ab2 sya	m
6	143	11	1	m	a	b	2	sya	ab2	2	1	ab	ab2 sya	m
6	143	11	1	f	a	b	2	sya	ab2	2	1	ab	ab2 sya	f
6	143	11	1	f	a	b	2	sya	ab2	2	1	ab	ab2 sya	f
6	143	10	1	f	a	b	2	sya	ab2	2	1	ab	ab2 sya	f
6	143	11	1	f	a	b	2	sya	ab2	2	1	ab	ab2 sya	f
6	143	10	1	f	a	b	2	sya	ab2	2	1	ab	ab2 sya	f
6	143	10	1	f	a	b	2	sya	ab2	2	1	ab	ab2 sya	f
6	143	12	1	m	a	b	2	sya	ab2	2	1	ab	ab2 sya	m
6	143	10	1	f	a	b	2	sya	ab2	2	1	ab	ab2 sya	f
6	143	10	1	f	a	b	2	sya	ab2	2	1	ab	ab2 sya	f
6	143	10	1	f	a	b	2	sya	ab2	2	1	ab	ab2 sya	f
6	143	10	1	f	a	b	2	sya	ab2	2	1	ab	ab2 sya	f
6	143	12	1	m	a	b	2	sya	ab2	2	1	ab	ab2 sya	m
6	143	11	1	m	a	b	2	sya	ab2	2	1	ab	ab2 sya	m
6	143	11	1	f	a	b	2	sya	ab2	2	1	ab	ab2 sya	f
6	143	11	1	m	a	b	2	sya	ab2	2	1	ab	ab2 sya	m
6	143	10	1	m	a	b	2	sya	ab2	2	1	ab	ab2 sya	m
6	143	10	1	m	a	b	2	sya	ab2	2	1	ab	ab2 sya	m
6	143	11	1	m	a	b	2	sya	ab2	2	1	ab	ab2 sya	m
6	143	11	1	m	a	b	2	sya	ab2	2	1	ab	ab2 sya	m
6	143	11	1	m	a	b	2	sya	ab2	2	1	ab	ab2 sya	m
6	143	11	1	f	a	b	2	sya	ab2	2	1	ab	ab2 sya	f
6	143	12	1	m	a	b	2	sya	ab2	2	1	ab	ab2 sya	m
6	143	11	1	f	a	b	2	sya	ab2	2	1	ab	ab2 sya	f
6	143	11	1	f	a	b	2	sya	ab2	2	1	ab	ab2 sya	f
6	143	11	1	m	a	b	2	sya	ab2	2	1	ab	ab2 sya	m
6	143	10	1	m	a	b	2	sya	ab2	2	1	ab	ab2 sya	m
6	143	10	1	f	a	b	2	sya	ab2	2	1	ab	ab2 sya	f
6	143	10	1	m	a	b	2	sya	ab2	2	1	ab	ab2 sya	m
6	143	10	1	f	a	b	2	sya	ab2	2	1	ab	ab2 sya	f
6	143	12	1	m	a	b	2	sya	ab2	2	1	ab	ab2 sya	m
6	143	10	1	f	a	b	2	sya	ab2	2	1	ab	ab2 sya	f
6	143	11	1	m	a	b	2	sya	ab2	2	1	ab	ab2 sya	m
6	143	11	1	m	a	b	2	sya	ab2	2	1	ab	ab2 sya	m
6	143	10	1	m	a	b	2	sya	ab2	2	1	ab	ab2 sya	m
6	143	10	1	m	a	b	2	sya	ab2	2	1	ab	ab2 sya	m
6	143	10	1	m	a	b	2	sya	ab2	2	1	ab	ab2 sya	m
6	143	11	1	f	a	b	2	sya	ab2	2	1	ab	ab2 sya	f
6	143	10	1	f	a	b	2	sya	ab2	2	1	ab	ab2 sya	f
6	143	10	1	f	a	b	2	sya	ab2	2	1	ab	ab2 sya	f
6	143	10	1	f	a	b	2	sya	ab2	2	1	ab	ab2 sya	f
6	143	10	1	m	a	b	2	sya	ab2	2	1	ab	ab2 sya	m
6	143	11	1	m	a	b	2	sya	ab2	2	1	ab	ab2 sya	m
6	143	10	1	f	a	b	2	sya	ab2	2	1	ab	ab2 sya	f
6	143	11	1	m	a	b	2	sya	ab2	2	1	ab	ab2 sya	m
6	143	10	1	m	a	b	2	sya	ab2	2	1	ab	ab2 sya	m
6	143	11	1	m	a	b	2	sya	ab2	2	1	ab	ab2 sya	m
6	143	10	1	m	a	b	2	sya	ab2	2	1	ab	ab2 sya	m
6	143	11	1	m	a	b	2	sya	ab2	2	1	ab	ab2 sya	m
6	143	11	1	f	a	b	2	sya	ab2	2	1	ab	ab2 sya	f
6	143	10	1	m	a	b	2	sya	ab2	2	1	ab	ab2 sya	m
6	143	10	1	m	a	b	2	sya	ab2	2	1	ab	ab2 sya	m
6	143	11	1	m	a	b	2	sya	ab2	2	1	ab	ab2 sya	m
6	143	11	1	f	a	b	2	sya	ab2	2	1	ab	ab2 sya	f
6	143	11	1	f	a	b	2	sya	ab2	2	1	ab	ab2 sya	f
6	143	11	1	f	a	b	2	sya	ab2	2	1	ab	ab2 sya	f
6	143	11	1	f	a	b	2	sya	ab2	2	1	ab	ab2 sya	f
6	143	10	1	f	a	b	2	sya	ab2	2	1	ab	ab2 sya	f
6	143	12	1	f	a	b	2	sya	ab2	2	1	ab	ab2 sya	f
6	143	10	1	f	a	b	2	sya	ab2	2	1	ab	ab2 sya	f
6	143	12	1	m	a	b	2	sya	ab2	2	1	ab	ab2 sya	m
6	143	10	1	m	a	b	2	sya	ab2	2	1	ab	ab2 sya	m
6	143	11	1	f	a	b	2	sya	ab2	2	1	ab	ab2 sya	f
6	143	10	1	f	a	b	2	sya	ab2	2	1	ab	ab2 sya	f
6	143	10	1	f	a	b	2	sya	ab2	2	1	ab	ab2 sya	f
6	143	11	1	f	a	b	2	sya	ab2	2	1	ab	ab2 sya	f
6	143	12	1	f	a	b	2	sya	ab2	2	1	ab	ab2 sya	f
6	143	11	1	f	a	b	2	sya	ab2	2	1	ab	ab2 sya	f
6	143	10	1	m	a	b	2	sya	ab2	2	1	ab	ab2 sya	m
6	143	11	1	f	a	b	2	sya	ab2	2	1	ab	ab2 sya	f
6	143	11	1	m	a	b	2	sya	ab2	2	1	ab	ab2 sya	m
6	143	10	1	m	a	b	2	sya	ab2	2	1	ab	ab2 sya	m
6	143	10	1	f	a	b	2	sya	ab2	2	1	ab	ab2 sya	f
6	143	10	1	f	a	b	2	sya	ab2	2	1	ab	ab2 sya	f
6	143	11	1	m	a	b	2	sya	ab2	2	1	ab	ab2 sya	m
6	143	10	1	f	a	b	2	sya	ab2	2	1	ab	ab2 sya	f
6	143	10	1	m	a	b	2	sya	ab2	2	1	ab	ab2 sya	m
6	143	11	1	m	a	b	2	sya	ab2	2	1	ab	ab2 sya	m
6	143	12	1	m	a	b	2	sya	ab2	2	1	ab	ab2 sya	m
6	143	10	1	f	a	b	2	sya	ab2	2	1	ab	ab2 sya	f
6	143	11	1	m	a	b	2	sya	ab2	2	1	ab	ab2 sya	m
6	143	11	1	f	a	b	2	sya	ab2	2	1	ab	ab2 sya	f
6	143	10	1	f	a	b	2	sya	ab2	2	1	ab	ab2 sya	f
6	143	10	1	m	a	b	2	sya	ab2	2	1	ab	ab2 sya	m
6	143	10	1	m	a	b	2	sya	ab2	2	1	ab	ab2 sya	m
6	143	10	1	m	a	b	2	sya	ab2	2	1	ab	ab2 sya	m
6	143	11	1	f	a	b	2	sya	ab2	2	1	ab	ab2 sya	f
6	143	11	1	m	a	b	2	sya	ab2	2	1	ab	ab2 sya	m
6	143	11	1	f	a	b	2	sya	ab2	2	1	ab	ab2 sya	f
6	143	11	1	f	a	b	2	sya	ab2	2	1	ab	ab2 sya	f
6	143	11	1	f	a	b	2	sya	ab2	2	1	ab	ab2 sya	f
6	143	10	1	m	a	b	2	sya	ab2	2	1	ab	ab2 sya	m
6	143	10	1	m	a	b	2	sya	ab2	2	1	ab	ab2 sya	m
6	143	10	1	m	a	b	2	sya	ab2	2	1	ab	ab2 sya	m
6	143	11	1	f	a	b	2	sya	ab2	2	1	ab	ab2 sya	f
6	143	10	1	f	a	b	2	sya	ab2	2	1	ab	ab2 sya	f
6	143	10	1	m	a	b	2	sya	ab2	2	1	ab	ab2 sya	m
6	143	10	1	m	a	b	2	sya	ab2	2	1	ab	ab2 sya	m
6	143	10	1	f	a	b	2	sya	ab2	2	1	ab	ab2 sya	f
6	143	10	1	f	a	b	2	sya	ab2	2	1	ab	ab2 sya	f
6	143	10	1	f	a	b	2	sya	ab2	2	1	ab	ab2 sya	f
6	143	10	1	f	a	b	2	sya	ab2	2	1	ab	ab2 sya	f
6	143	11	1	f	a	b	2	sya	ab2	2	1	ab	ab2 sya	f
6	143	10	1	f	a	b	2	sya	ab2	2	1	ab	ab2 sya	f
6	143	10	1	f	a	b	2	sya	ab2	2	1	ab	ab2 sya	f
6	143	10	1	f	a	b	2	sya	ab2	2	1	ab	ab2 sya	f
6	143	10	1	f	a	b	2	sya	ab2	2	1	ab	ab2 sya	f
6	143	10	1	m	a	b	2	sya	ab2	2	1	ab	ab2 sya	m
6	143	10	1	m	a	b	2	sya	ab2	2	1	ab	ab2 sya	m
7	121	10	1	m	a	b	2	sya	ab2	3	1	ab	ab2 sya	m
7	121	10	1	m	a	b	2	sya	ab2	3	1	ab	ab2 sya	m
7	121	11	1	f	a	b	2	sya	ab2	3	1	ab	ab2 sya	f
7	121	11	1	m	a	b	2	sya	ab2	3	1	ab	ab2 sya	m
7	121	10	1	f	a	b	2	sya	ab2	3	1	ab	ab2 sya	f
7	121	10	1	m	a	b	2	sya	ab2	3	1	ab	ab2 sya	m
7	121	10	1	m	a	b	2	sya	ab2	3	1	ab	ab2 sya	m
7	121	11	1	m	a	b	2	sya	ab2	3	1	ab	ab2 sya	m
7	121	10	1	f	a	b	2	sya	ab2	3	1	ab	ab2 sya	f
7	121	10	1	f	a	b	2	sya	ab2	3	1	ab	ab2 sya	f
7	121	10	1	m	a	b	2	sya	ab2	3	1	ab	ab2 sya	m
7	121	11	1	m	a	b	2	sya	ab2	3	1	ab	ab2 sya	m
7	121	10	1	f	a	b	2	sya	ab2	3	1	ab	ab2 sya	f
7	121	10	1	m	a	b	2	sya	ab2	3	1	ab	ab2 sya	m
7	121	11	1	m	a	b	2	sya	ab2	3	1	ab	ab2 sya	m
7	121	9	1	f	a	b	2	sya	ab2	3	1	ab	ab2 sya	f
7	121	10	1	m	a	b	2	sya	ab2	3	1	ab	ab2 sya	m
7	121	10	1	f	a	b	2	sya	ab2	3	1	ab	ab2 sya	f
7	121	10	1	m	a	b	2	sya	ab2	3	1	ab	ab2 sya	m
7	121	10	1	m	a	b	2	sya	ab2	3	1	ab	ab2 sya	m
7	121	10	1	f	a	b	2	sya	ab2	3	1	ab	ab2 sya	f
7	121	11	1	m	a	b	2	sya	ab2	3	1	ab	ab2 sya	m
7	121	10	1	m	a	b	2	sya	ab2	3	1	ab	ab2 sya	m
7	121	10	1	f	a	b	2	sya	ab2	3	1	ab	ab2 sya	f
7	121	11	1	f	a	b	2	sya	ab2	3	1	ab	ab2 sya	f
7	121	10	1	m	a	b	2	sya	ab2	3	1	ab	ab2 sya	m
7	121	11	1	f	a	b	2	sya	ab2	3	1	ab	ab2 sya	f
7	121	10	1	f	a	b	2	sya	ab2	3	1	ab	ab2 sya	f
7	121	11	1	m	a	b	2	sya	ab2	3	1	ab	ab2 sya	m
7	121	10	1	m	a	b	2	sya	ab2	3	1	ab	ab2 sya	m
7	121	10	1	m	a	b	2	sya	ab2	3	1	ab	ab2 sya	m
7	121	11	1	f	a	b	2	sya	ab2	3	1	ab	ab2 sya	f
7	121	10	1	m	a	b	2	sya	ab2	3	1	ab	ab2 sya	m
7	121	10	1	f	a	b	2	sya	ab2	3	1	ab	ab2 sya	f
7	121	10	1	f	a	b	2	sya	ab2	3	1	ab	ab2 sya	f
7	121	10	1	f	a	b	2	sya	ab2	3	1	ab	ab2 sya	f
7	121	11	1	f	a	b	2	sya	ab2	3	1	ab	ab2 sya	f
7	121	10	1	m	a	b	2	sya	ab2	3	1	ab	ab2 sya	m
7	121	10	1	f	a	b	2	sya	ab2	3	1	ab	ab2 sya	f
7	121	11	1	m	a	b	2	sya	ab2	3	1	ab	ab2 sya	m
7	121	11	1	f	a	b	2	sya	ab2	3	1	ab	ab2 sya	f
7	121	10	1	f	a	b	2	sya	ab2	3	1	ab	ab2 sya	f
7	121	10	1	m	a	b	2	sya	ab2	3	1	ab	ab2 sya	m
7	121	10	1	m	a	b	2	sya	ab2	3	1	ab	ab2 sya	m
7	121	10	1	f	a	b	2	sya	ab2	3	1	ab	ab2 sya	f
7	121	10	1	m	a	b	2	sya	ab2	3	1	ab	ab2 sya	m
7	121	10	1	m	a	b	2	sya	ab2	3	1	ab	ab2 sya	m
7	121	10	1	m	a	b	2	sya	ab2	3	1	ab	ab2 sya	m
7	121	10	1	m	a	b	2	sya	ab2	3	1	ab	ab2 sya	m
7	121	10	1	f	a	b	2	sya	ab2	3	1	ab	ab2 sya	f
7	121	10	1	m	a	b	2	sya	ab2	3	1	ab	ab2 sya	m
7	121	11	1	m	a	b	2	sya	ab2	3	1	ab	ab2 sya	m
7	121	10	1	f	a	b	2	sya	ab2	3	1	ab	ab2 sya	f
7	121	11	1	m	a	b	2	sya	ab2	3	1	ab	ab2 sya	m
7	121	10	1	m	a	b	2	sya	ab2	3	1	ab	ab2 sya	m
7	121	11	1	m	a	b	2	sya	ab2	3	1	ab	ab2 sya	m
7	121	10	1	m	a	b	2	sya	ab2	3	1	ab	ab2 sya	m
7	121	11	1	m	a	b	2	sya	ab2	3	1	ab	ab2 sya	m
7	121	11	1	m	a	b	2	sya	ab2	3	1	ab	ab2 sya	m
7	121	11	1	m	a	b	2	sya	ab2	3	1	ab	ab2 sya	m
7	121	10	1	f	a	b	2	sya	ab2	3	1	ab	ab2 sya	f
7	121	10	1	f	a	b	2	sya	ab2	3	1	ab	ab2 sya	f
7	121	10	1	m	a	b	2	sya	ab2	3	1	ab	ab2 sya	m
7	121	11	1	m	a	b	2	sya	ab2	3	1	ab	ab2 sya	m
7	121	11	1	f	a	b	2	sya	ab2	3	1	ab	ab2 sya	f
7	121	11	1	f	a	b	2	sya	ab2	3	1	ab	ab2 sya	f
7	121	11	1	m	a	b	2	sya	ab2	3	1	ab	ab2 sya	m
7	121	11	1	m	a	b	2	sya	ab2	3	1	ab	ab2 sya	m
7	121	11	1	m	a	b	2	sya	ab2	3	1	ab	ab2 sya	m
7	121	10	1	m	a	b	2	sya	ab2	3	1	ab	ab2 sya	m
7	121	11	1	m	a	b	2	sya	ab2	3	1	ab	ab2 sya	m
7	121	10	1	f	a	b	2	sya	ab2	3	1	ab	ab2 sya	f
7	121	10	1	m	a	b	2	sya	ab2	3	1	ab	ab2 sya	m
7	121	10	1	m	a	b	2	sya	ab2	3	1	ab	ab2 sya	m
7	121	10	1	m	a	b	2	sya	ab2	3	1	ab	ab2 sya	m
7	121	11	1	m	a	b	2	sya	ab2	3	1	ab	ab2 sya	m
7	121	11	1	m	a	b	2	sya	ab2	3	1	ab	ab2 sya	m
7	121	10	1	m	a	b	2	sya	ab2	3	1	ab	ab2 sya	m
7	121	9	1	m	a	b	2	sya	ab2	3	1	ab	ab2 sya	m
7	121	10	1	f	a	b	2	sya	ab2	3	1	ab	ab2 sya	f
7	121	11	1	m	a	b	2	sya	ab2	3	1	ab	ab2 sya	m
7	121	10	1	m	a	b	2	sya	ab2	3	1	ab	ab2 sya	m
7	121	11	1	m	a	b	2	sya	ab2	3	1	ab	ab2 sya	m
7	121	11	1	m	a	b	2	sya	ab2	3	1	ab	ab2 sya	m
7	121	10	1	m	a	b	2	sya	ab2	3	1	ab	ab2 sya	m
7	121	10	1	f	a	b	2	sya	ab2	3	1	ab	ab2 sya	f
7	121	11	1	m	a	b	2	sya	ab2	3	1	ab	ab2 sya	m
7	121	11	1	f	a	b	2	sya	ab2	3	1	ab	ab2 sya	f
7	121	10	1	m	a	b	2	sya	ab2	3	1	ab	ab2 sya	m
7	121	10	1	f	a	b	2	sya	ab2	3	1	ab	ab2 sya	f
7	121	11	1	m	a	b	2	sya	ab2	3	1	ab	ab2 sya	m
7	121	11	1	f	a	b	2	sya	ab2	3	1	ab	ab2 sya	f
7	121	10	1	m	a	b	2	sya	ab2	3	1	ab	ab2 sya	m
7	121	11	1	f	a	b	2	sya	ab2	3	1	ab	ab2 sya	f
7	121	11	1	m	a	b	2	sya	ab2	3	1	ab	ab2 sya	m
7	121	10	1	m	a	b	2	sya	ab2	3	1	ab	ab2 sya	m
7	121	10	1	f	a	b	2	sya	ab2	3	1	ab	ab2 sya	f
7	121	11	1	f	a	b	2	sya	ab2	3	1	ab	ab2 sya	f
7	121	10	1	f	a	b	2	sya	ab2	3	1	ab	ab2 sya	f
7	121	11	1	f	a	b	2	sya	ab2	3	1	ab	ab2 sya	f
7	121	10	1	f	a	b	2	sya	ab2	3	1	ab	ab2 sya	f
7	121	11	1	f	a	b	2	sya	ab2	3	1	ab	ab2 sya	f
7	121	11	1	m	a	b	2	sya	ab2	3	1	ab	ab2 sya	m
7	121	10	1	f	a	b	2	sya	ab2	3	1	ab	ab2 sya	f
7	121	11	1	f	a	b	2	sya	ab2	3	1	ab	ab2 sya	f
7	121	10	1	f	a	b	2	sya	ab2	3	1	ab	ab2 sya	f
7	121	10	1	f	a	b	2	sya	ab2	3	1	ab	ab2 sya	f
7	121	10	1	m	a	b	2	sya	ab2	3	1	ab	ab2 sya	m
7	121	10	1	f	a	b	2	sya	ab2	3	1	ab	ab2 sya	f
7	121	10	1	f	a	b	2	sya	ab2	3	1	ab	ab2 sya	f
7	121	10	1	f	a	b	2	sya	ab2	3	1	ab	ab2 sya	f
7	121	10	1	f	a	b	2	sya	ab2	3	1	ab	ab2 sya	f
7	121	10	1	f	a	b	2	sya	ab2	3	1	ab	ab2 sya	f
7	121	10	1	f	a	b	2	sya	ab2	3	1	ab	ab2 sya	f
7	121	11	1	f	a	b	2	sya	ab2	3	1	ab	ab2 sya	f
7	121	11	1	m	a	b	2	sya	ab2	3	1	ab	ab2 sya	m
7	121	10	1	f	a	b	2	sya	ab2	3	1	ab	ab2 sya	f
7	121	10	1	f	a	b	2	sya	ab2	3	1	ab	ab2 sya	f
7	121	10	1	f	a	b	2	sya	ab2	3	1	ab	ab2 sya	f
7	121	10	1	f	a	b	2	sya	ab2	3	1	ab	ab2 sya	f
7	121	11	1	f	a	b	2	sya	ab2	3	1	ab	ab2 sya	f
8	132	10	1	m	a	b	2	sya	ab2	4	1	ab	ab2 sya	m
8	132	10	1	f	a	b	2	sya	ab2	4	1	ab	ab2 sya	f
8	132	10	1	f	a	b	2	sya	ab2	4	1	ab	ab2 sya	f
8	132	10	1	f	a	b	2	sya	ab2	4	1	ab	ab2 sya	f
8	132	11	1	m	a	b	2	sya	ab2	4	1	ab	ab2 sya	m
8	132	10	1	f	a	b	2	sya	ab2	4	1	ab	ab2 sya	f
8	132	10	1	f	a	b	2	sya	ab2	4	1	ab	ab2 sya	f
8	132	10	1	f	a	b	2	sya	ab2	4	1	ab	ab2 sya	f
8	132	11	1	m	a	b	2	sya	ab2	4	1	ab	ab2 sya	m
8	132	10	1	m	a	b	2	sya	ab2	4	1	ab	ab2 sya	m
8	132	10	1	f	a	b	2	sya	ab2	4	1	ab	ab2 sya	f
8	132	10	1	m	a	b	2	sya	ab2	4	1	ab	ab2 sya	m
8	132	10	1	m	a	b	2	sya	ab2	4	1	ab	ab2 sya	m
8	132	10	1	f	a	b	2	sya	ab2	4	1	ab	ab2 sya	f
8	132	10	1	m	a	b	2	sya	ab2	4	1	ab	ab2 sya	m
8	132	10	1	m	a	b	2	sya	ab2	4	1	ab	ab2 sya	m
8	132	10	1	m	a	b	2	sya	ab2	4	1	ab	ab2 sya	m
8	132	10	1	m	a	b	2	sya	ab2	4	1	ab	ab2 sya	m
8	132	10	1	f	a	b	2	sya	ab2	4	1	ab	ab2 sya	f
8	132	10	1	m	a	b	2	sya	ab2	4	1	ab	ab2 sya	m
8	132	10	1	m	a	b	2	sya	ab2	4	1	ab	ab2 sya	m
8	132	10	1	m	a	b	2	sya	ab2	4	1	ab	ab2 sya	m
8	132	10	1	f	a	b	2	sya	ab2	4	1	ab	ab2 sya	f
8	132	10	1	m	a	b	2	sya	ab2	4	1	ab	ab2 sya	m
8	132	10	1	f	a	b	2	sya	ab2	4	1	ab	ab2 sya	f
8	132	11	1	m	a	b	2	sya	ab2	4	1	ab	ab2 sya	m
8	132	11	1	f	a	b	2	sya	ab2	4	1	ab	ab2 sya	f
8	132	10	1	f	a	b	2	sya	ab2	4	1	ab	ab2 sya	f
8	132	10	1	m	a	b	2	sya	ab2	4	1	ab	ab2 sya	m
8	132	10	1	f	a	b	2	sya	ab2	4	1	ab	ab2 sya	f
8	132	10	1	f	a	b	2	sya	ab2	4	1	ab	ab2 sya	f
8	132	10	1	f	a	b	2	sya	ab2	4	1	ab	ab2 sya	f
8	132	10	1	f	a	b	2	sya	ab2	4	1	ab	ab2 sya	f
8	132	10	1	f	a	b	2	sya	ab2	4	1	ab	ab2 sya	f
8	132	10	1	m	a	b	2	sya	ab2	4	1	ab	ab2 sya	m
8	132	10	1	m	a	b	2	sya	ab2	4	1	ab	ab2 sya	m
8	132	10	1	m	a	b	2	sya	ab2	4	1	ab	ab2 sya	m
8	132	10	1	f	a	b	2	sya	ab2	4	1	ab	ab2 sya	f
8	132	10	1	m	a	b	2	sya	ab2	4	1	ab	ab2 sya	m
8	132	10	1	m	a	b	2	sya	ab2	4	1	ab	ab2 sya	m
8	132	10	1	f	a	b	2	sya	ab2	4	1	ab	ab2 sya	f
8	132	10	1	m	a	b	2	sya	ab2	4	1	ab	ab2 sya	m
8	132	10	1	f	a	b	2	sya	ab2	4	1	ab	ab2 sya	f
8	132	10	1	f	a	b	2	sya	ab2	4	1	ab	ab2 sya	f
8	132	10	1	f	a	b	2	sya	ab2	4	1	ab	ab2 sya	f
8	132	10	1	m	a	b	2	sya	ab2	4	1	ab	ab2 sya	m
8	132	10	1	m	a	b	2	sya	ab2	4	1	ab	ab2 sya	m
8	132	11	1	f	a	b	2	sya	ab2	4	1	ab	ab2 sya	f
8	132	10	1	f	a	b	2	sya	ab2	4	1	ab	ab2 sya	f
8	132	10	1	f	a	b	2	sya	ab2	4	1	ab	ab2 sya	f
8	132	10	1	f	a	b	2	sya	ab2	4	1	ab	ab2 sya	f
8	132	10	1	m	a	b	2	sya	ab2	4	1	ab	ab2 sya	m
8	132	10	1	m	a	b	2	sya	ab2	4	1	ab	ab2 sya	m
8	132	10	1	f	a	b	2	sya	ab2	4	1	ab	ab2 sya	f
8	132	10	1	m	a	b	2	sya	ab2	4	1	ab	ab2 sya	m
8	132	10	1	m	a	b	2	sya	ab2	4	1	ab	ab2 sya	m
8	132	10	1	f	a	b	2	sya	ab2	4	1	ab	ab2 sya	f
8	132	10	1	m	a	b	2	sya	ab2	4	1	ab	ab2 sya	m
8	132	10	1	m	a	b	2	sya	ab2	4	1	ab	ab2 sya	m
8	132	10	1	f	a	b	2	sya	ab2	4	1	ab	ab2 sya	f
8	132	10	1	f	a	b	2	sya	ab2	4	1	ab	ab2 sya	f
8	132	10	1	f	a	b	2	sya	ab2	4	1	ab	ab2 sya	f
8	132	10	1	f	a	b	2	sya	ab2	4	1	ab	ab2 sya	f
8	132	10	1	m	a	b	2	sya	ab2	4	1	ab	ab2 sya	m
8	132	10	1	m	a	b	2	sya	ab2	4	1	ab	ab2 sya	m
8	132	11	1	m	a	b	2	sya	ab2	4	1	ab	ab2 sya	m
8	132	10	1	f	a	b	2	sya	ab2	4	1	ab	ab2 sya	f
8	132	11	1	f	a	b	2	sya	ab2	4	1	ab	ab2 sya	f
8	132	10	1	f	a	b	2	sya	ab2	4	1	ab	ab2 sya	f
8	132	10	1	f	a	b	2	sya	ab2	4	1	ab	ab2 sya	f
8	132	10	1	f	a	b	2	sya	ab2	4	1	ab	ab2 sya	f
8	132	10	1	f	a	b	2	sya	ab2	4	1	ab	ab2 sya	f
8	132	10	1	f	a	b	2	sya	ab2	4	1	ab	ab2 sya	f
8	132	10	1	f	a	b	2	sya	ab2	4	1	ab	ab2 sya	f
8	132	10	1	m	a	b	2	sya	ab2	4	1	ab	ab2 sya	m
8	132	10	1	f	a	b	2	sya	ab2	4	1	ab	ab2 sya	f
8	132	10	1	m	a	b	2	sya	ab2	4	1	ab	ab2 sya	m
8	132	10	1	m	a	b	2	sya	ab2	4	1	ab	ab2 sya	m
8	132	10	1	f	a	b	2	sya	ab2	4	1	ab	ab2 sya	f
8	132	10	1	f	a	b	2	sya	ab2	4	1	ab	ab2 sya	f
8	132	11	1	m	a	b	2	sya	ab2	4	1	ab	ab2 sya	m
8	132	10	1	m	a	b	2	sya	ab2	4	1	ab	ab2 sya	m
8	132	10	1	f	a	b	2	sya	ab2	4	1	ab	ab2 sya	f
8	132	10	1	f	a	b	2	sya	ab2	4	1	ab	ab2 sya	f
8	132	10	1	m	a	b	2	sya	ab2	4	1	ab	ab2 sya	m
8	132	10	1	m	a	b	2	sya	ab2	4	1	ab	ab2 sya	m
8	132	10	1	m	a	b	2	sya	ab2	4	1	ab	ab2 sya	m
8	132	11	1	f	a	b	2	sya	ab2	4	1	ab	ab2 sya	f
8	132	11	1	f	a	b	2	sya	ab2	4	1	ab	ab2 sya	f
8	132	11	1	m	a	b	2	sya	ab2	4	1	ab	ab2 sya	m
8	132	11	1	f	a	b	2	sya	ab2	4	1	ab	ab2 sya	f
8	132	10	1	m	a	b	2	sya	ab2	4	1	ab	ab2 sya	m
8	132	10	1	f	a	b	2	sya	ab2	4	1	ab	ab2 sya	f
8	132	10	1	f	a	b	2	sya	ab2	4	1	ab	ab2 sya	f
8	132	10	1	f	a	b	2	sya	ab2	4	1	ab	ab2 sya	f
8	132	10	1	f	a	b	2	sya	ab2	4	1	ab	ab2 sya	f
8	132	11	1	f	a	b	2	sya	ab2	4	1	ab	ab2 sya	f
8	132	10	1	m	a	b	2	sya	ab2	4	1	ab	ab2 sya	m
8	132	10	1	m	a	b	2	sya	ab2	4	1	ab	ab2 sya	m
8	132	10	1	m	a	b	2	sya	ab2	4	1	ab	ab2 sya	m
8	132	10	1	m	a	b	2	sya	ab2	4	1	ab	ab2 sya	m
8	132	10	1	f	a	b	2	sya	ab2	4	1	ab	ab2 sya	f
8	132	10	1	m	a	b	2	sya	ab2	4	1	ab	ab2 sya	m
8	132	10	1	f	a	b	2	sya	ab2	4	1	ab	ab2 sya	f
8	132	10	1	f	a	b	2	sya	ab2	4	1	ab	ab2 sya	f
8	132	11	1	f	a	b	2	sya	ab2	4	1	ab	ab2 sya	f
8	132	9	1	f	a	b	2	sya	ab2	4	1	ab	ab2 sya	f
8	132	10	1	f	a	b	2	sya	ab2	4	1	ab	ab2 sya	f
8	132	10	1	f	a	b	2	sya	ab2	4	1	ab	ab2 sya	f
8	132	10	1	f	a	b	2	sya	ab2	4	1	ab	ab2 sya	f
8	132	11	1	m	a	b	2	sya	ab2	4	1	ab	ab2 sya	m
8	132	10	1	f	a	b	2	sya	ab2	4	1	ab	ab2 sya	f
8	132	10	1	m	a	b	2	sya	ab2	4	1	ab	ab2 sya	m
8	132	10	1	m	a	b	2	sya	ab2	4	1	ab	ab2 sya	m
8	132	10	1	m	a	b	2	sya	ab2	4	1	ab	ab2 sya	m
8	132	11	1	f	a	b	2	sya	ab2	4	1	ab	ab2 sya	f
8	132	10	1	f	a	b	2	sya	ab2	4	1	ab	ab2 sya	f
8	132	10	1	m	a	b	2	sya	ab2	4	1	ab	ab2 sya	m
8	132	11	1	m	a	b	2	sya	ab2	4	1	ab	ab2 sya	m
8	132	11	1	m	a	b	2	sya	ab2	4	1	ab	ab2 sya	m
8	132	11	1	f	a	b	2	sya	ab2	4	1	ab	ab2 sya	f
8	132	10	1	m	a	b	2	sya	ab2	4	1	ab	ab2 sya	m
8	132	11	1	m	a	b	2	sya	ab2	4	1	ab	ab2 sya	m
8	132	10	1	m	a	b	2	sya	ab2	4	1	ab	ab2 sya	m
8	132	10	1	m	a	b	2	sya	ab2	4	1	ab	ab2 sya	m
8	132	10	1	f	a	b	2	sya	ab2	4	1	ab	ab2 sya	f
8	132	10	1	f	a	b	2	sya	ab2	4	1	ab	ab2 sya	f
8	132	10	1	f	a	b	2	sya	ab2	4	1	ab	ab2 sya	f
8	132	10	1	f	a	b	2	sya	ab2	4	1	ab	ab2 sya	f
8	132	10	1	m	a	b	2	sya	ab2	4	1	ab	ab2 sya	m
8	132	11	1	f	a	b	2	sya	ab2	4	1	ab	ab2 sya	f
8	132	11	1	f	a	b	2	sya	ab2	4	1	ab	ab2 sya	f
9	93	10	1	f	a	b	2	sya	ab2	5	1	ab	ab2 sya	f
9	93	10	1	f	a	b	2	sya	ab2	5	1	ab	ab2 sya	f
9	93	10	1	f	a	b	2	sya	ab2	5	1	ab	ab2 sya	f
9	93	10	1	m	a	b	2	sya	ab2	5	1	ab	ab2 sya	m
9	93	10	1	f	a	b	2	sya	ab2	5	1	ab	ab2 sya	f
9	93	10	1	f	a	b	2	sya	ab2	5	1	ab	ab2 sya	f
9	93	10	1	m	a	b	2	sya	ab2	5	1	ab	ab2 sya	m
9	93	10	1	f	a	b	2	sya	ab2	5	1	ab	ab2 sya	f
9	93	11	1	m	a	b	2	sya	ab2	5	1	ab	ab2 sya	m
9	93	11	1	m	a	b	2	sya	ab2	5	1	ab	ab2 sya	m
9	93	11	1	f	a	b	2	sya	ab2	5	1	ab	ab2 sya	f
9	93	10	1	f	a	b	2	sya	ab2	5	1	ab	ab2 sya	f
9	93	10	1	f	a	b	2	sya	ab2	5	1	ab	ab2 sya	f
9	93	11	1	f	a	b	2	sya	ab2	5	1	ab	ab2 sya	f
9	93	11	1	f	a	b	2	sya	ab2	5	1	ab	ab2 sya	f
9	93	10	1	f	a	b	2	sya	ab2	5	1	ab	ab2 sya	f
9	93	10	1	f	a	b	2	sya	ab2	5	1	ab	ab2 sya	f
9	93	10	1	m	a	b	2	sya	ab2	5	1	ab	ab2 sya	m
9	93	10	1	m	a	b	2	sya	ab2	5	1	ab	ab2 sya	m
9	93	10	1	m	a	b	2	sya	ab2	5	1	ab	ab2 sya	m
9	93	10	1	f	a	b	2	sya	ab2	5	1	ab	ab2 sya	f
9	93	10	1	f	a	b	2	sya	ab2	5	1	ab	ab2 sya	f
9	93	10	1	f	a	b	2	sya	ab2	5	1	ab	ab2 sya	f
9	93	11	1	m	a	b	2	sya	ab2	5	1	ab	ab2 sya	m
9	93	11	1	m	a	b	2	sya	ab2	5	1	ab	ab2 sya	m
9	93	10	1	m	a	b	2	sya	ab2	5	1	ab	ab2 sya	m
9	93	10	1	m	a	b	2	sya	ab2	5	1	ab	ab2 sya	m
9	93	11	1	m	a	b	2	sya	ab2	5	1	ab	ab2 sya	m
9	93	11	1	f	a	b	2	sya	ab2	5	1	ab	ab2 sya	f
9	93	10	1	f	a	b	2	sya	ab2	5	1	ab	ab2 sya	f
9	93	10	1	f	a	b	2	sya	ab2	5	1	ab	ab2 sya	f
9	93	10	1	m	a	b	2	sya	ab2	5	1	ab	ab2 sya	m
9	93	10	1	m	a	b	2	sya	ab2	5	1	ab	ab2 sya	m
9	93	10	1	m	a	b	2	sya	ab2	5	1	ab	ab2 sya	m
9	93	11	1	m	a	b	2	sya	ab2	5	1	ab	ab2 sya	m
9	93	11	1	m	a	b	2	sya	ab2	5	1	ab	ab2 sya	m
9	93	10	1	m	a	b	2	sya	ab2	5	1	ab	ab2 sya	m
9	93	11	1	m	a	b	2	sya	ab2	5	1	ab	ab2 sya	m
9	93	10	1	m	a	b	2	sya	ab2	5	1	ab	ab2 sya	m
9	93	10	1	m	a	b	2	sya	ab2	5	1	ab	ab2 sya	m
9	93	11	1	f	a	b	2	sya	ab2	5	1	ab	ab2 sya	f
9	93	10	1	m	a	b	2	sya	ab2	5	1	ab	ab2 sya	m
9	93	10	1	f	a	b	2	sya	ab2	5	1	ab	ab2 sya	f
9	93	10	1	m	a	b	2	sya	ab2	5	1	ab	ab2 sya	m
9	93	10	1	m	a	b	2	sya	ab2	5	1	ab	ab2 sya	m
9	93	10	1	m	a	b	2	sya	ab2	5	1	ab	ab2 sya	m
9	93	10	1	m	a	b	2	sya	ab2	5	1	ab	ab2 sya	m
9	93	10	1	m	a	b	2	sya	ab2	5	1	ab	ab2 sya	m
9	93	10	1	m	a	b	2	sya	ab2	5	1	ab	ab2 sya	m
9	93	10	1	m	a	b	2	sya	ab2	5	1	ab	ab2 sya	m
9	93	10	1	f	a	b	2	sya	ab2	5	1	ab	ab2 sya	f
9	93	11	1	f	a	b	2	sya	ab2	5	1	ab	ab2 sya	f
9	93	10	1	f	a	b	2	sya	ab2	5	1	ab	ab2 sya	f
9	93	10	1	m	a	b	2	sya	ab2	5	1	ab	ab2 sya	m
9	93	10	1	m	a	b	2	sya	ab2	5	1	ab	ab2 sya	m
9	93	10	1	f	a	b	2	sya	ab2	5	1	ab	ab2 sya	f
9	93	10	1	m	a	b	2	sya	ab2	5	1	ab	ab2 sya	m
9	93	10	1	m	a	b	2	sya	ab2	5	1	ab	ab2 sya	m
9	93	10	1	m	a	b	2	sya	ab2	5	1	ab	ab2 sya	m
9	93	10	1	m	a	b	2	sya	ab2	5	1	ab	ab2 sya	m
9	93	10	1	m	a	b	2	sya	ab2	5	1	ab	ab2 sya	m
9	93	11	1	f	a	b	2	sya	ab2	5	1	ab	ab2 sya	f
9	93	10	1	f	a	b	2	sya	ab2	5	1	ab	ab2 sya	f
9	93	10	1	m	a	b	2	sya	ab2	5	1	ab	ab2 sya	m
9	93	10	1	f	a	b	2	sya	ab2	5	1	ab	ab2 sya	f
9	93	10	1	f	a	b	2	sya	ab2	5	1	ab	ab2 sya	f
9	93	10	1	m	a	b	2	sya	ab2	5	1	ab	ab2 sya	m
9	93	10	1	m	a	b	2	sya	ab2	5	1	ab	ab2 sya	m
9	93	10	1	f	a	b	2	sya	ab2	5	1	ab	ab2 sya	f
9	93	10	1	f	a	b	2	sya	ab2	5	1	ab	ab2 sya	f
9	93	10	1	f	a	b	2	sya	ab2	5	1	ab	ab2 sya	f
9	93	10	1	f	a	b	2	sya	ab2	5	1	ab	ab2 sya	f
9	93	10	1	m	a	b	2	sya	ab2	5	1	ab	ab2 sya	m
9	93	10	1	m	a	b	2	sya	ab2	5	1	ab	ab2 sya	m
9	93	10	1	m	a	b	2	sya	ab2	5	1	ab	ab2 sya	m
9	93	10	1	f	a	b	2	sya	ab2	5	1	ab	ab2 sya	f
9	93	10	1	m	a	b	2	sya	ab2	5	1	ab	ab2 sya	m
9	93	9	1	f	a	b	2	sya	ab2	5	1	ab	ab2 sya	f
9	93	10	1	f	a	b	2	sya	ab2	5	1	ab	ab2 sya	f
9	93	10	1	f	a	b	2	sya	ab2	5	1	ab	ab2 sya	f
9	93	10	1	f	a	b	2	sya	ab2	5	1	ab	ab2 sya	f
9	93	10	1	f	a	b	2	sya	ab2	5	1	ab	ab2 sya	f
9	93	10	1	f	a	b	2	sya	ab2	5	1	ab	ab2 sya	f
9	93	10	1	f	a	b	2	sya	ab2	5	1	ab	ab2 sya	f
9	93	10	1	f	a	b	2	sya	ab2	5	1	ab	ab2 sya	f
9	93	10	1	f	a	b	2	sya	ab2	5	1	ab	ab2 sya	f
9	93	10	1	m	a	b	2	sya	ab2	5	1	ab	ab2 sya	m
9	93	10	1	m	a	b	2	sya	ab2	5	1	ab	ab2 sya	m
9	93	10	1	f	a	b	2	sya	ab2	5	1	ab	ab2 sya	f
9	93	10	1	f	a	b	2	sya	ab2	5	1	ab	ab2 sya	f
9	93	10	1	f	a	b	2	sya	ab2	5	1	ab	ab2 sya	f
9	93	10	1	f	a	b	2	sya	ab2	5	1	ab	ab2 sya	f
9	93	10	1	f	a	b	2	sya	ab2	5	1	ab	ab2 sya	f
10	167	10	1	m	b	a	1	eaa	ba1	1	2	ba	ba1 eaa	m
10	167	11	1	f	b	a	1	eaa	ba1	1	2	ba	ba1 eaa	f
10	167	11	1	m	b	a	1	eaa	ba1	1	2	ba	ba1 eaa	m
10	167	11	1	m	b	a	1	eaa	ba1	1	2	ba	ba1 eaa	m
10	167	10	1	f	b	a	1	eaa	ba1	1	2	ba	ba1 eaa	f
10	167	11	1	f	b	a	1	eaa	ba1	1	2	ba	ba1 eaa	f
10	167	11	1	m	b	a	1	eaa	ba1	1	2	ba	ba1 eaa	m
10	167	11	1	m	b	a	1	eaa	ba1	1	2	ba	ba1 eaa	m
10	167	12	1	m	b	a	1	eaa	ba1	1	2	ba	ba1 eaa	m
10	167	11	1	f	b	a	1	eaa	ba1	1	2	ba	ba1 eaa	f
10	167	10	1	f	b	a	1	eaa	ba1	1	2	ba	ba1 eaa	f
10	167	11	1	m	b	a	1	eaa	ba1	1	2	ba	ba1 eaa	m
10	167	10	1	f	b	a	1	eaa	ba1	1	2	ba	ba1 eaa	f
10	167	10	1	m	b	a	1	eaa	ba1	1	2	ba	ba1 eaa	m
10	167	10	1	f	b	a	1	eaa	ba1	1	2	ba	ba1 eaa	f
10	167	11	1	f	b	a	1	eaa	ba1	1	2	ba	ba1 eaa	f
10	167	11	1	m	b	a	1	eaa	ba1	1	2	ba	ba1 eaa	m
10	167	11	1	f	b	a	1	eaa	ba1	1	2	ba	ba1 eaa	f
10	167	11	1	f	b	a	1	eaa	ba1	1	2	ba	ba1 eaa	f
10	167	10	1	f	b	a	1	eaa	ba1	1	2	ba	ba1 eaa	f
10	167	11	1	m	b	a	1	eaa	ba1	1	2	ba	ba1 eaa	m
10	167	10	1	f	b	a	1	eaa	ba1	1	2	ba	ba1 eaa	f
10	167	11	1	m	b	a	1	eaa	ba1	1	2	ba	ba1 eaa	m
10	167	10	1	m	b	a	1	eaa	ba1	1	2	ba	ba1 eaa	m
10	167	11	1	f	b	a	1	eaa	ba1	1	2	ba	ba1 eaa	f
10	167	10	1	f	b	a	1	eaa	ba1	1	2	ba	ba1 eaa	f
10	167	10	1	m	b	a	1	eaa	ba1	1	2	ba	ba1 eaa	m
10	167	10	1	f	b	a	1	eaa	ba1	1	2	ba	ba1 eaa	f
10	167	10	1	f	b	a	1	eaa	ba1	1	2	ba	ba1 eaa	f
10	167	10	1	m	b	a	1	eaa	ba1	1	2	ba	ba1 eaa	m
10	167	10	1	f	b	a	1	eaa	ba1	1	2	ba	ba1 eaa	f
10	167	11	1	m	b	a	1	eaa	ba1	1	2	ba	ba1 eaa	m
10	167	11	1	m	b	a	1	eaa	ba1	1	2	ba	ba1 eaa	m
10	167	11	1	m	b	a	1	eaa	ba1	1	2	ba	ba1 eaa	m
10	167	11	1	m	b	a	1	eaa	ba1	1	2	ba	ba1 eaa	m
10	167	10	1	m	b	a	1	eaa	ba1	1	2	ba	ba1 eaa	m
10	167	10	1	m	b	a	1	eaa	ba1	1	2	ba	ba1 eaa	m
10	167	11	1	m	b	a	1	eaa	ba1	1	2	ba	ba1 eaa	m
10	167	11	1	m	b	a	1	eaa	ba1	1	2	ba	ba1 eaa	m
10	167	11	1	f	b	a	1	eaa	ba1	1	2	ba	ba1 eaa	f
10	167	11	1	f	b	a	1	eaa	ba1	1	2	ba	ba1 eaa	f
10	167	11	1	f	b	a	1	eaa	ba1	1	2	ba	ba1 eaa	f
10	167	11	1	m	b	a	1	eaa	ba1	1	2	ba	ba1 eaa	m
10	167	11	1	m	b	a	1	eaa	ba1	1	2	ba	ba1 eaa	m
10	167	11	1	m	b	a	1	eaa	ba1	1	2	ba	ba1 eaa	m
10	167	11	1	m	b	a	1	eaa	ba1	1	2	ba	ba1 eaa	m
10	167	11	1	m	b	a	1	eaa	ba1	1	2	ba	ba1 eaa	m
10	167	11	1	f	b	a	1	eaa	ba1	1	2	ba	ba1 eaa	f
10	167	10	1	m	b	a	1	eaa	ba1	1	2	ba	ba1 eaa	m
10	167	11	1	f	b	a	1	eaa	ba1	1	2	ba	ba1 eaa	f
10	167	11	1	f	b	a	1	eaa	ba1	1	2	ba	ba1 eaa	f
10	167	11	1	f	b	a	1	eaa	ba1	1	2	ba	ba1 eaa	f
10	167	10	1	m	b	a	1	eaa	ba1	1	2	ba	ba1 eaa	m
10	167	11	1	m	b	a	1	eaa	ba1	1	2	ba	ba1 eaa	m
10	167	12	1	m	b	a	1	eaa	ba1	1	2	ba	ba1 eaa	m
10	167	12	1	m	b	a	1	eaa	ba1	1	2	ba	ba1 eaa	m
10	167	10	1	f	b	a	1	eaa	ba1	1	2	ba	ba1 eaa	f
10	167	10	1	f	b	a	1	eaa	ba1	1	2	ba	ba1 eaa	f
10	167	11	1	m	b	a	1	eaa	ba1	1	2	ba	ba1 eaa	m
10	167	11	1	m	b	a	1	eaa	ba1	1	2	ba	ba1 eaa	m
10	167	10	1	f	b	a	1	eaa	ba1	1	2	ba	ba1 eaa	f
10	167	11	1	f	b	a	1	eaa	ba1	1	2	ba	ba1 eaa	f
10	167	12	1	f	b	a	1	eaa	ba1	1	2	ba	ba1 eaa	f
10	167	11	1	f	b	a	1	eaa	ba1	1	2	ba	ba1 eaa	f
10	167	11	1	m	b	a	1	eaa	ba1	1	2	ba	ba1 eaa	m
10	167	11	1	m	b	a	1	eaa	ba1	1	2	ba	ba1 eaa	m
10	167	11	1	m	b	a	1	eaa	ba1	1	2	ba	ba1 eaa	m
10	167	10	1	m	b	a	1	eaa	ba1	1	2	ba	ba1 eaa	m
10	167	11	1	f	b	a	1	eaa	ba1	1	2	ba	ba1 eaa	f
10	167	11	1	f	b	a	1	eaa	ba1	1	2	ba	ba1 eaa	f
10	167	12	1	m	b	a	1	eaa	ba1	1	2	ba	ba1 eaa	m
10	167	10	1	f	b	a	1	eaa	ba1	1	2	ba	ba1 eaa	f
10	167	11	1	m	b	a	1	eaa	ba1	1	2	ba	ba1 eaa	m
10	167	11	1	m	b	a	1	eaa	ba1	1	2	ba	ba1 eaa	m
10	167	10	1	f	b	a	1	eaa	ba1	1	2	ba	ba1 eaa	f
10	167	11	1	m	b	a	1	eaa	ba1	1	2	ba	ba1 eaa	m
10	167	11	1	f	b	a	1	eaa	ba1	1	2	ba	ba1 eaa	f
10	167	10	1	m	b	a	1	eaa	ba1	1	2	ba	ba1 eaa	m
10	167	11	1	f	b	a	1	eaa	ba1	1	2	ba	ba1 eaa	f
10	167	10	1	m	b	a	1	eaa	ba1	1	2	ba	ba1 eaa	m
10	167	10	1	f	b	a	1	eaa	ba1	1	2	ba	ba1 eaa	f
10	167	10	1	m	b	a	1	eaa	ba1	1	2	ba	ba1 eaa	m
10	167	10	1	m	b	a	1	eaa	ba1	1	2	ba	ba1 eaa	m
10	167	10	1	f	b	a	1	eaa	ba1	1	2	ba	ba1 eaa	f
10	167	10	1	m	b	a	1	eaa	ba1	1	2	ba	ba1 eaa	m
10	167	10	1	m	b	a	1	eaa	ba1	1	2	ba	ba1 eaa	m
10	167	10	1	f	b	a	1	eaa	ba1	1	2	ba	ba1 eaa	f
10	167	10	1	f	b	a	1	eaa	ba1	1	2	ba	ba1 eaa	f
10	167	10	1	f	b	a	1	eaa	ba1	1	2	ba	ba1 eaa	f
10	167	10	1	m	b	a	1	eaa	ba1	1	2	ba	ba1 eaa	m
10	167	10	1	f	b	a	1	eaa	ba1	1	2	ba	ba1 eaa	f
10	167	11	1	f	b	a	1	eaa	ba1	1	2	ba	ba1 eaa	f
10	167	10	1	m	b	a	1	eaa	ba1	1	2	ba	ba1 eaa	m
10	167	11	1	m	b	a	1	eaa	ba1	1	2	ba	ba1 eaa	m
10	167	11	1	m	b	a	1	eaa	ba1	1	2	ba	ba1 eaa	m
10	167	10	1	f	b	a	1	eaa	ba1	1	2	ba	ba1 eaa	f
10	167	12	1	m	b	a	1	eaa	ba1	1	2	ba	ba1 eaa	m
10	167	10	1	f	b	a	1	eaa	ba1	1	2	ba	ba1 eaa	f
10	167	10	1	f	b	a	1	eaa	ba1	1	2	ba	ba1 eaa	f
10	167	11	1	f	b	a	1	eaa	ba1	1	2	ba	ba1 eaa	f
10	167	11	1	f	b	a	1	eaa	ba1	1	2	ba	ba1 eaa	f
10	167	11	1	f	b	a	1	eaa	ba1	1	2	ba	ba1 eaa	f
10	167	11	1	m	b	a	1	eaa	ba1	1	2	ba	ba1 eaa	m
10	167	10	1	m	b	a	1	eaa	ba1	1	2	ba	ba1 eaa	m
10	167	11	1	f	b	a	1	eaa	ba1	1	2	ba	ba1 eaa	f
10	167	12	1	f	b	a	1	eaa	ba1	1	2	ba	ba1 eaa	f
10	167	11	1	f	b	a	1	eaa	ba1	1	2	ba	ba1 eaa	f
10	167	11	1	f	b	a	1	eaa	ba1	1	2	ba	ba1 eaa	f
10	167	11	1	f	b	a	1	eaa	ba1	1	2	ba	ba1 eaa	f
10	167	10	1	m	b	a	1	eaa	ba1	1	2	ba	ba1 eaa	m
10	167	13	0	n	b	a	1	eaa	ba1	1	2	ba	ba1 eaa	f
10	167	13	0	n	b	a	1	eaa	ba1	1	2	ba	ba1 eaa	f
10	167	13	0	n	b	a	1	eaa	ba1	1	2	ba	ba1 eaa	f
10	167	13	0	n	b	a	1	eaa	ba1	1	2	ba	ba1 eaa	f
10	167	13	0	n	b	a	1	eaa	ba1	1	2	ba	ba1 eaa	f
10	167	13	0	n	b	a	1	eaa	ba1	1	2	ba	ba1 eaa	f
10	167	13	0	n	b	a	1	eaa	ba1	1	2	ba	ba1 eaa	f
10	167	13	0	n	b	a	1	eaa	ba1	1	2	ba	ba1 eaa	f
10	167	13	0	n	b	a	1	eaa	ba1	1	2	ba	ba1 eaa	f
10	167	13	0	n	b	a	1	eaa	ba1	1	2	ba	ba1 eaa	f
10	167	11	1	m	b	a	1	eaa	ba1	1	2	ba	ba1 eaa	m
10	167	11	1	m	b	a	1	eaa	ba1	1	2	ba	ba1 eaa	m
10	167	11	1	m	b	a	1	eaa	ba1	1	2	ba	ba1 eaa	m
10	167	11	1	f	b	a	1	eaa	ba1	1	2	ba	ba1 eaa	f
10	167	11	1	m	b	a	1	eaa	ba1	1	2	ba	ba1 eaa	m
10	167	11	1	m	b	a	1	eaa	ba1	1	2	ba	ba1 eaa	m
10	167	11	1	m	b	a	1	eaa	ba1	1	2	ba	ba1 eaa	m
10	167	10	1	f	b	a	1	eaa	ba1	1	2	ba	ba1 eaa	f
10	167	11	1	m	b	a	1	eaa	ba1	1	2	ba	ba1 eaa	m
10	167	11	1	m	b	a	1	eaa	ba1	1	2	ba	ba1 eaa	m
10	167	11	1	f	b	a	1	eaa	ba1	1	2	ba	ba1 eaa	f
10	167	11	1	m	b	a	1	eaa	ba1	1	2	ba	ba1 eaa	m
10	167	10	1	m	b	a	1	eaa	ba1	1	2	ba	ba1 eaa	m
10	167	10	1	m	b	a	1	eaa	ba1	1	2	ba	ba1 eaa	m
10	167	11	1	f	b	a	1	eaa	ba1	1	2	ba	ba1 eaa	f
10	167	11	1	m	b	a	1	eaa	ba1	1	2	ba	ba1 eaa	m
10	167	11	1	m	b	a	1	eaa	ba1	1	2	ba	ba1 eaa	m
10	167	11	1	m	b	a	1	eaa	ba1	1	2	ba	ba1 eaa	m
10	167	11	1	m	b	a	1	eaa	ba1	1	2	ba	ba1 eaa	m
10	167	12	1	f	b	a	1	eaa	ba1	1	2	ba	ba1 eaa	f
10	167	11	1	f	b	a	1	eaa	ba1	1	2	ba	ba1 eaa	f
10	167	11	1	f	b	a	1	eaa	ba1	1	2	ba	ba1 eaa	f
10	167	12	1	f	b	a	1	eaa	ba1	1	2	ba	ba1 eaa	f
10	167	11	1	m	b	a	1	eaa	ba1	1	2	ba	ba1 eaa	m
10	167	11	1	f	b	a	1	eaa	ba1	1	2	ba	ba1 eaa	f
10	167	11	1	f	b	a	1	eaa	ba1	1	2	ba	ba1 eaa	f
10	167	11	1	f	b	a	1	eaa	ba1	1	2	ba	ba1 eaa	f
10	167	12	1	f	b	a	1	eaa	ba1	1	2	ba	ba1 eaa	f
10	167	12	1	f	b	a	1	eaa	ba1	1	2	ba	ba1 eaa	f
10	167	11	1	m	b	a	1	eaa	ba1	1	2	ba	ba1 eaa	m
10	167	11	1	m	b	a	1	eaa	ba1	1	2	ba	ba1 eaa	m
10	167	11	1	m	b	a	1	eaa	ba1	1	2	ba	ba1 eaa	m
10	167	11	1	m	b	a	1	eaa	ba1	1	2	ba	ba1 eaa	m
10	167	11	1	m	b	a	1	eaa	ba1	1	2	ba	ba1 eaa	m
10	167	10	1	f	b	a	1	eaa	ba1	1	2	ba	ba1 eaa	f
10	167	11	1	f	b	a	1	eaa	ba1	1	2	ba	ba1 eaa	f
10	167	11	1	m	b	a	1	eaa	ba1	1	2	ba	ba1 eaa	m
10	167	11	1	m	b	a	1	eaa	ba1	1	2	ba	ba1 eaa	m
10	167	12	1	f	b	a	1	eaa	ba1	1	2	ba	ba1 eaa	f
10	167	11	1	m	b	a	1	eaa	ba1	1	2	ba	ba1 eaa	m
10	167	13	0	n	b	a	1	eaa	ba1	1	2	ba	ba1 eaa	f
10	167	13	0	n	b	a	1	eaa	ba1	1	2	ba	ba1 eaa	f
10	167	13	0	n	b	a	1	eaa	ba1	1	2	ba	ba1 eaa	f
10	167	13	0	n	b	a	1	eaa	ba1	1	2	ba	ba1 eaa	f
10	167	13	0	n	b	a	1	eaa	ba1	1	2	ba	ba1 eaa	f
10	167	11	1	f	b	a	1	eaa	ba1	1	2	ba	ba1 eaa	f
10	167	13	0	n	b	a	1	eaa	ba1	1	2	ba	ba1 eaa	f
11	140	11	1	f	b	a	1	eaa	ba1	2	2	ba	ba1 eaa	f
11	140	11	1	f	b	a	1	eaa	ba1	2	2	ba	ba1 eaa	f
11	140	12	1	f	b	a	1	eaa	ba1	2	2	ba	ba1 eaa	f
11	140	11	1	f	b	a	1	eaa	ba1	2	2	ba	ba1 eaa	f
11	140	10	1	f	b	a	1	eaa	ba1	2	2	ba	ba1 eaa	f
11	140	12	1	f	b	a	1	eaa	ba1	2	2	ba	ba1 eaa	f
11	140	12	1	m	b	a	1	eaa	ba1	2	2	ba	ba1 eaa	m
11	140	12	1	m	b	a	1	eaa	ba1	2	2	ba	ba1 eaa	m
11	140	12	1	m	b	a	1	eaa	ba1	2	2	ba	ba1 eaa	m
11	140	12	1	m	b	a	1	eaa	ba1	2	2	ba	ba1 eaa	m
11	140	11	1	m	b	a	1	eaa	ba1	2	2	ba	ba1 eaa	m
11	140	11	1	f	b	a	1	eaa	ba1	2	2	ba	ba1 eaa	f
11	140	11	1	f	b	a	1	eaa	ba1	2	2	ba	ba1 eaa	f
11	140	11	1	f	b	a	1	eaa	ba1	2	2	ba	ba1 eaa	f
11	140	11	1	f	b	a	1	eaa	ba1	2	2	ba	ba1 eaa	f
11	140	11	1	f	b	a	1	eaa	ba1	2	2	ba	ba1 eaa	f
11	140	11	1	m	b	a	1	eaa	ba1	2	2	ba	ba1 eaa	m
11	140	12	1	m	b	a	1	eaa	ba1	2	2	ba	ba1 eaa	m
11	140	12	1	f	b	a	1	eaa	ba1	2	2	ba	ba1 eaa	f
11	140	11	1	f	b	a	1	eaa	ba1	2	2	ba	ba1 eaa	f
11	140	12	1	m	b	a	1	eaa	ba1	2	2	ba	ba1 eaa	m
11	140	11	1	m	b	a	1	eaa	ba1	2	2	ba	ba1 eaa	m
11	140	12	1	f	b	a	1	eaa	ba1	2	2	ba	ba1 eaa	f
11	140	11	1	f	b	a	1	eaa	ba1	2	2	ba	ba1 eaa	f
11	140	11	1	f	b	a	1	eaa	ba1	2	2	ba	ba1 eaa	f
11	140	11	1	m	b	a	1	eaa	ba1	2	2	ba	ba1 eaa	m
11	140	11	1	m	b	a	1	eaa	ba1	2	2	ba	ba1 eaa	m
11	140	12	1	m	b	a	1	eaa	ba1	2	2	ba	ba1 eaa	m
11	140	11	1	m	b	a	1	eaa	ba1	2	2	ba	ba1 eaa	m
11	140	11	1	m	b	a	1	eaa	ba1	2	2	ba	ba1 eaa	m
11	140	11	1	f	b	a	1	eaa	ba1	2	2	ba	ba1 eaa	f
11	140	11	1	f	b	a	1	eaa	ba1	2	2	ba	ba1 eaa	f
11	140	11	1	m	b	a	1	eaa	ba1	2	2	ba	ba1 eaa	m
11	140	11	1	m	b	a	1	eaa	ba1	2	2	ba	ba1 eaa	m
11	140	11	1	f	b	a	1	eaa	ba1	2	2	ba	ba1 eaa	f
11	140	13	1	f	b	a	1	eaa	ba1	2	2	ba	ba1 eaa	f
11	140	12	1	m	b	a	1	eaa	ba1	2	2	ba	ba1 eaa	m
11	140	11	1	f	b	a	1	eaa	ba1	2	2	ba	ba1 eaa	f
11	140	11	1	m	b	a	1	eaa	ba1	2	2	ba	ba1 eaa	m
11	140	11	1	f	b	a	1	eaa	ba1	2	2	ba	ba1 eaa	f
11	140	11	1	m	b	a	1	eaa	ba1	2	2	ba	ba1 eaa	m
11	140	11	1	m	b	a	1	eaa	ba1	2	2	ba	ba1 eaa	m
11	140	11	1	m	b	a	1	eaa	ba1	2	2	ba	ba1 eaa	m
11	140	11	1	m	b	a	1	eaa	ba1	2	2	ba	ba1 eaa	m
11	140	13	1	f	b	a	1	eaa	ba1	2	2	ba	ba1 eaa	f
11	140	11	1	m	b	a	1	eaa	ba1	2	2	ba	ba1 eaa	m
11	140	11	1	m	b	a	1	eaa	ba1	2	2	ba	ba1 eaa	m
11	140	11	1	m	b	a	1	eaa	ba1	2	2	ba	ba1 eaa	m
11	140	11	1	m	b	a	1	eaa	ba1	2	2	ba	ba1 eaa	m
11	140	12	1	f	b	a	1	eaa	ba1	2	2	ba	ba1 eaa	f
11	140	10	1	m	b	a	1	eaa	ba1	2	2	ba	ba1 eaa	m
11	140	11	1	m	b	a	1	eaa	ba1	2	2	ba	ba1 eaa	m
11	140	12	1	f	b	a	1	eaa	ba1	2	2	ba	ba1 eaa	f
11	140	11	1	f	b	a	1	eaa	ba1	2	2	ba	ba1 eaa	f
11	140	11	1	f	b	a	1	eaa	ba1	2	2	ba	ba1 eaa	f
11	140	11	1	f	b	a	1	eaa	ba1	2	2	ba	ba1 eaa	f
11	140	11	1	m	b	a	1	eaa	ba1	2	2	ba	ba1 eaa	m
11	140	11	1	m	b	a	1	eaa	ba1	2	2	ba	ba1 eaa	m
11	140	11	1	m	b	a	1	eaa	ba1	2	2	ba	ba1 eaa	m
11	140	11	1	f	b	a	1	eaa	ba1	2	2	ba	ba1 eaa	f
11	140	11	1	m	b	a	1	eaa	ba1	2	2	ba	ba1 eaa	m
11	140	11	1	m	b	a	1	eaa	ba1	2	2	ba	ba1 eaa	m
11	140	11	1	m	b	a	1	eaa	ba1	2	2	ba	ba1 eaa	m
11	140	11	1	f	b	a	1	eaa	ba1	2	2	ba	ba1 eaa	f
11	140	12	1	m	b	a	1	eaa	ba1	2	2	ba	ba1 eaa	m
11	140	12	1	f	b	a	1	eaa	ba1	2	2	ba	ba1 eaa	f
11	140	10	1	m	b	a	1	eaa	ba1	2	2	ba	ba1 eaa	m
11	140	11	1	f	b	a	1	eaa	ba1	2	2	ba	ba1 eaa	f
11	140	12	1	m	b	a	1	eaa	ba1	2	2	ba	ba1 eaa	m
11	140	12	1	m	b	a	1	eaa	ba1	2	2	ba	ba1 eaa	m
11	140	12	1	m	b	a	1	eaa	ba1	2	2	ba	ba1 eaa	m
11	140	12	1	f	b	a	1	eaa	ba1	2	2	ba	ba1 eaa	f
11	140	11	1	f	b	a	1	eaa	ba1	2	2	ba	ba1 eaa	f
11	140	11	1	m	b	a	1	eaa	ba1	2	2	ba	ba1 eaa	m
11	140	13	0	n	b	a	1	eaa	ba1	2	2	ba	ba1 eaa	f
11	140	13	0	n	b	a	1	eaa	ba1	2	2	ba	ba1 eaa	f
11	140	13	0	n	b	a	1	eaa	ba1	2	2	ba	ba1 eaa	f
11	140	13	0	n	b	a	1	eaa	ba1	2	2	ba	ba1 eaa	f
11	140	13	0	n	b	a	1	eaa	ba1	2	2	ba	ba1 eaa	f
11	140	13	0	n	b	a	1	eaa	ba1	2	2	ba	ba1 eaa	f
11	140	13	0	n	b	a	1	eaa	ba1	2	2	ba	ba1 eaa	f
11	140	13	0	n	b	a	1	eaa	ba1	2	2	ba	ba1 eaa	f
11	140	13	0	n	b	a	1	eaa	ba1	2	2	ba	ba1 eaa	f
11	140	13	0	n	b	a	1	eaa	ba1	2	2	ba	ba1 eaa	f
11	140	13	0	n	b	a	1	eaa	ba1	2	2	ba	ba1 eaa	f
11	140	11	1	m	b	a	1	eaa	ba1	2	2	ba	ba1 eaa	m
11	140	11	1	m	b	a	1	eaa	ba1	2	2	ba	ba1 eaa	m
11	140	10	1	m	b	a	1	eaa	ba1	2	2	ba	ba1 eaa	m
11	140	11	1	f	b	a	1	eaa	ba1	2	2	ba	ba1 eaa	f
11	140	10	1	f	b	a	1	eaa	ba1	2	2	ba	ba1 eaa	f
11	140	10	1	f	b	a	1	eaa	ba1	2	2	ba	ba1 eaa	f
11	140	11	1	f	b	a	1	eaa	ba1	2	2	ba	ba1 eaa	f
11	140	10	1	m	b	a	1	eaa	ba1	2	2	ba	ba1 eaa	m
11	140	11	1	m	b	a	1	eaa	ba1	2	2	ba	ba1 eaa	m
11	140	11	1	m	b	a	1	eaa	ba1	2	2	ba	ba1 eaa	m
11	140	11	1	f	b	a	1	eaa	ba1	2	2	ba	ba1 eaa	f
11	140	11	1	f	b	a	1	eaa	ba1	2	2	ba	ba1 eaa	f
11	140	11	1	f	b	a	1	eaa	ba1	2	2	ba	ba1 eaa	f
11	140	11	1	f	b	a	1	eaa	ba1	2	2	ba	ba1 eaa	f
11	140	11	1	f	b	a	1	eaa	ba1	2	2	ba	ba1 eaa	f
11	140	11	1	m	b	a	1	eaa	ba1	2	2	ba	ba1 eaa	m
11	140	11	1	f	b	a	1	eaa	ba1	2	2	ba	ba1 eaa	f
11	140	12	1	f	b	a	1	eaa	ba1	2	2	ba	ba1 eaa	f
11	140	11	1	m	b	a	1	eaa	ba1	2	2	ba	ba1 eaa	m
11	140	10	1	m	b	a	1	eaa	ba1	2	2	ba	ba1 eaa	m
11	140	10	1	f	b	a	1	eaa	ba1	2	2	ba	ba1 eaa	f
11	140	11	1	f	b	a	1	eaa	ba1	2	2	ba	ba1 eaa	f
11	140	11	1	m	b	a	1	eaa	ba1	2	2	ba	ba1 eaa	m
11	140	12	1	m	b	a	1	eaa	ba1	2	2	ba	ba1 eaa	m
11	140	13	1	f	b	a	1	eaa	ba1	2	2	ba	ba1 eaa	f
11	140	11	1	m	b	a	1	eaa	ba1	2	2	ba	ba1 eaa	m
11	140	11	1	f	b	a	1	eaa	ba1	2	2	ba	ba1 eaa	f
11	140	10	1	m	b	a	1	eaa	ba1	2	2	ba	ba1 eaa	m
11	140	10	1	m	b	a	1	eaa	ba1	2	2	ba	ba1 eaa	m
11	140	10	1	f	b	a	1	eaa	ba1	2	2	ba	ba1 eaa	f
11	140	11	1	m	b	a	1	eaa	ba1	2	2	ba	ba1 eaa	m
11	140	11	1	m	b	a	1	eaa	ba1	2	2	ba	ba1 eaa	m
11	140	11	1	f	b	a	1	eaa	ba1	2	2	ba	ba1 eaa	f
11	140	11	1	m	b	a	1	eaa	ba1	2	2	ba	ba1 eaa	m
11	140	11	1	m	b	a	1	eaa	ba1	2	2	ba	ba1 eaa	m
11	140	10	1	m	b	a	1	eaa	ba1	2	2	ba	ba1 eaa	m
11	140	11	1	f	b	a	1	eaa	ba1	2	2	ba	ba1 eaa	f
11	140	11	1	m	b	a	1	eaa	ba1	2	2	ba	ba1 eaa	m
11	140	11	1	m	b	a	1	eaa	ba1	2	2	ba	ba1 eaa	m
11	140	11	1	f	b	a	1	eaa	ba1	2	2	ba	ba1 eaa	f
11	140	11	1	m	b	a	1	eaa	ba1	2	2	ba	ba1 eaa	m
11	140	11	1	m	b	a	1	eaa	ba1	2	2	ba	ba1 eaa	m
11	140	11	1	f	b	a	1	eaa	ba1	2	2	ba	ba1 eaa	f
11	140	11	1	f	b	a	1	eaa	ba1	2	2	ba	ba1 eaa	f
11	140	11	1	m	b	a	1	eaa	ba1	2	2	ba	ba1 eaa	m
11	140	13	1	m	b	a	1	eaa	ba1	2	2	ba	ba1 eaa	m
11	140	13	1	m	b	a	1	eaa	ba1	2	2	ba	ba1 eaa	m
11	140	13	1	m	b	a	1	eaa	ba1	2	2	ba	ba1 eaa	m
11	140	10	1	f	b	a	1	eaa	ba1	2	2	ba	ba1 eaa	f
11	140	10	1	f	b	a	1	eaa	ba1	2	2	ba	ba1 eaa	f
11	140	11	1	m	b	a	1	eaa	ba1	2	2	ba	ba1 eaa	m
11	140	11	1	m	b	a	1	eaa	ba1	2	2	ba	ba1 eaa	m
11	140	11	1	m	b	a	1	eaa	ba1	2	2	ba	ba1 eaa	m
11	140	11	1	m	b	a	1	eaa	ba1	2	2	ba	ba1 eaa	m
11	140	11	1	m	b	a	1	eaa	ba1	2	2	ba	ba1 eaa	m
12	145	11	1	m	b	a	1	eaa	ba1	3	2	ba	ba1 eaa	m
12	145	11	1	m	b	a	1	eaa	ba1	3	2	ba	ba1 eaa	m
12	145	11	1	f	b	a	1	eaa	ba1	3	2	ba	ba1 eaa	f
12	145	11	1	m	b	a	1	eaa	ba1	3	2	ba	ba1 eaa	m
12	145	11	1	f	b	a	1	eaa	ba1	3	2	ba	ba1 eaa	f
12	145	11	1	f	b	a	1	eaa	ba1	3	2	ba	ba1 eaa	f
12	145	11	1	f	b	a	1	eaa	ba1	3	2	ba	ba1 eaa	f
12	145	11	1	m	b	a	1	eaa	ba1	3	2	ba	ba1 eaa	m
12	145	11	1	f	b	a	1	eaa	ba1	3	2	ba	ba1 eaa	f
12	145	10	1	m	b	a	1	eaa	ba1	3	2	ba	ba1 eaa	m
12	145	12	1	f	b	a	1	eaa	ba1	3	2	ba	ba1 eaa	f
12	145	11	1	f	b	a	1	eaa	ba1	3	2	ba	ba1 eaa	f
12	145	12	1	m	b	a	1	eaa	ba1	3	2	ba	ba1 eaa	m
12	145	10	1	f	b	a	1	eaa	ba1	3	2	ba	ba1 eaa	f
12	145	11	1	f	b	a	1	eaa	ba1	3	2	ba	ba1 eaa	f
12	145	11	1	m	b	a	1	eaa	ba1	3	2	ba	ba1 eaa	m
12	145	11	1	m	b	a	1	eaa	ba1	3	2	ba	ba1 eaa	m
12	145	11	1	f	b	a	1	eaa	ba1	3	2	ba	ba1 eaa	f
12	145	13	1	f	b	a	1	eaa	ba1	3	2	ba	ba1 eaa	f
12	145	13	1	f	b	a	1	eaa	ba1	3	2	ba	ba1 eaa	f
12	145	12	1	m	b	a	1	eaa	ba1	3	2	ba	ba1 eaa	m
12	145	11	1	f	b	a	1	eaa	ba1	3	2	ba	ba1 eaa	f
12	145	11	1	f	b	a	1	eaa	ba1	3	2	ba	ba1 eaa	f
12	145	11	1	f	b	a	1	eaa	ba1	3	2	ba	ba1 eaa	f
12	145	10	1	m	b	a	1	eaa	ba1	3	2	ba	ba1 eaa	m
12	145	11	1	m	b	a	1	eaa	ba1	3	2	ba	ba1 eaa	m
12	145	12	1	m	b	a	1	eaa	ba1	3	2	ba	ba1 eaa	m
12	145	11	1	m	b	a	1	eaa	ba1	3	2	ba	ba1 eaa	m
12	145	10	1	f	b	a	1	eaa	ba1	3	2	ba	ba1 eaa	f
12	145	11	1	m	b	a	1	eaa	ba1	3	2	ba	ba1 eaa	m
12	145	11	1	m	b	a	1	eaa	ba1	3	2	ba	ba1 eaa	m
12	145	11	1	f	b	a	1	eaa	ba1	3	2	ba	ba1 eaa	f
12	145	11	1	m	b	a	1	eaa	ba1	3	2	ba	ba1 eaa	m
12	145	11	1	m	b	a	1	eaa	ba1	3	2	ba	ba1 eaa	m
12	145	10	1	f	b	a	1	eaa	ba1	3	2	ba	ba1 eaa	f
12	145	12	1	m	b	a	1	eaa	ba1	3	2	ba	ba1 eaa	m
12	145	11	1	f	b	a	1	eaa	ba1	3	2	ba	ba1 eaa	f
12	145	11	1	f	b	a	1	eaa	ba1	3	2	ba	ba1 eaa	f
12	145	11	1	f	b	a	1	eaa	ba1	3	2	ba	ba1 eaa	f
12	145	12	1	f	b	a	1	eaa	ba1	3	2	ba	ba1 eaa	f
12	145	11	1	f	b	a	1	eaa	ba1	3	2	ba	ba1 eaa	f
12	145	11	1	m	b	a	1	eaa	ba1	3	2	ba	ba1 eaa	m
12	145	11	1	f	b	a	1	eaa	ba1	3	2	ba	ba1 eaa	f
12	145	11	1	m	b	a	1	eaa	ba1	3	2	ba	ba1 eaa	m
12	145	11	1	f	b	a	1	eaa	ba1	3	2	ba	ba1 eaa	f
12	145	11	1	f	b	a	1	eaa	ba1	3	2	ba	ba1 eaa	f
12	145	10	1	f	b	a	1	eaa	ba1	3	2	ba	ba1 eaa	f
12	145	11	1	f	b	a	1	eaa	ba1	3	2	ba	ba1 eaa	f
12	145	11	1	f	b	a	1	eaa	ba1	3	2	ba	ba1 eaa	f
12	145	11	1	f	b	a	1	eaa	ba1	3	2	ba	ba1 eaa	f
12	145	11	1	f	b	a	1	eaa	ba1	3	2	ba	ba1 eaa	f
12	145	11	1	m	b	a	1	eaa	ba1	3	2	ba	ba1 eaa	m
12	145	11	1	m	b	a	1	eaa	ba1	3	2	ba	ba1 eaa	m
12	145	10	1	m	b	a	1	eaa	ba1	3	2	ba	ba1 eaa	m
12	145	11	1	m	b	a	1	eaa	ba1	3	2	ba	ba1 eaa	m
12	145	11	1	f	b	a	1	eaa	ba1	3	2	ba	ba1 eaa	f
12	145	11	1	m	b	a	1	eaa	ba1	3	2	ba	ba1 eaa	m
12	145	12	1	m	b	a	1	eaa	ba1	3	2	ba	ba1 eaa	m
12	145	12	1	f	b	a	1	eaa	ba1	3	2	ba	ba1 eaa	f
12	145	11	1	m	b	a	1	eaa	ba1	3	2	ba	ba1 eaa	m
12	145	11	1	m	b	a	1	eaa	ba1	3	2	ba	ba1 eaa	m
12	145	11	1	m	b	a	1	eaa	ba1	3	2	ba	ba1 eaa	m
12	145	11	1	f	b	a	1	eaa	ba1	3	2	ba	ba1 eaa	f
12	145	11	1	f	b	a	1	eaa	ba1	3	2	ba	ba1 eaa	f
12	145	11	1	m	b	a	1	eaa	ba1	3	2	ba	ba1 eaa	m
12	145	11	1	m	b	a	1	eaa	ba1	3	2	ba	ba1 eaa	m
12	145	11	1	f	b	a	1	eaa	ba1	3	2	ba	ba1 eaa	f
12	145	13	0	n	b	a	1	eaa	ba1	3	2	ba	ba1 eaa	f
12	145	13	0	n	b	a	1	eaa	ba1	3	2	ba	ba1 eaa	f
12	145	13	0	n	b	a	1	eaa	ba1	3	2	ba	ba1 eaa	f
12	145	13	0	n	b	a	1	eaa	ba1	3	2	ba	ba1 eaa	f
12	145	13	0	n	b	a	1	eaa	ba1	3	2	ba	ba1 eaa	f
12	145	13	0	n	b	a	1	eaa	ba1	3	2	ba	ba1 eaa	f
12	145	13	0	n	b	a	1	eaa	ba1	3	2	ba	ba1 eaa	f
12	145	13	0	n	b	a	1	eaa	ba1	3	2	ba	ba1 eaa	f
12	145	13	0	n	b	a	1	eaa	ba1	3	2	ba	ba1 eaa	f
12	145	13	0	n	b	a	1	eaa	ba1	3	2	ba	ba1 eaa	f
12	145	13	0	n	b	a	1	eaa	ba1	3	2	ba	ba1 eaa	f
12	145	13	0	n	b	a	1	eaa	ba1	3	2	ba	ba1 eaa	m
12	145	13	0	n	b	a	1	eaa	ba1	3	2	ba	ba1 eaa	m
12	145	13	0	n	b	a	1	eaa	ba1	3	2	ba	ba1 eaa	m
12	145	13	0	n	b	a	1	eaa	ba1	3	2	ba	ba1 eaa	m
12	145	13	0	n	b	a	1	eaa	ba1	3	2	ba	ba1 eaa	m
12	145	13	0	n	b	a	1	eaa	ba1	3	2	ba	ba1 eaa	m
12	145	13	0	n	b	a	1	eaa	ba1	3	2	ba	ba1 eaa	m
12	145	13	0	n	b	a	1	eaa	ba1	3	2	ba	ba1 eaa	m
12	145	13	0	n	b	a	1	eaa	ba1	3	2	ba	ba1 eaa	m
12	145	13	0	n	b	a	1	eaa	ba1	3	2	ba	ba1 eaa	m
12	145	13	0	n	b	a	1	eaa	ba1	3	2	ba	ba1 eaa	m
12	145	13	0	n	b	a	1	eaa	ba1	3	2	ba	ba1 eaa	m
12	145	11	1	f	b	a	1	eaa	ba1	3	2	ba	ba1 eaa	f
12	145	10	1	m	b	a	1	eaa	ba1	3	2	ba	ba1 eaa	m
12	145	10	1	m	b	a	1	eaa	ba1	3	2	ba	ba1 eaa	m
12	145	11	1	m	b	a	1	eaa	ba1	3	2	ba	ba1 eaa	m
12	145	11	1	f	b	a	1	eaa	ba1	3	2	ba	ba1 eaa	f
12	145	11	1	f	b	a	1	eaa	ba1	3	2	ba	ba1 eaa	f
12	145	11	1	f	b	a	1	eaa	ba1	3	2	ba	ba1 eaa	f
12	145	11	1	f	b	a	1	eaa	ba1	3	2	ba	ba1 eaa	f
12	145	11	1	f	b	a	1	eaa	ba1	3	2	ba	ba1 eaa	f
12	145	11	1	m	b	a	1	eaa	ba1	3	2	ba	ba1 eaa	m
12	145	11	1	f	b	a	1	eaa	ba1	3	2	ba	ba1 eaa	f
12	145	11	1	m	b	a	1	eaa	ba1	3	2	ba	ba1 eaa	m
12	145	11	1	f	b	a	1	eaa	ba1	3	2	ba	ba1 eaa	f
12	145	10	1	m	b	a	1	eaa	ba1	3	2	ba	ba1 eaa	m
12	145	11	1	m	b	a	1	eaa	ba1	3	2	ba	ba1 eaa	m
12	145	11	1	f	b	a	1	eaa	ba1	3	2	ba	ba1 eaa	f
12	145	11	1	f	b	a	1	eaa	ba1	3	2	ba	ba1 eaa	f
12	145	10	1	f	b	a	1	eaa	ba1	3	2	ba	ba1 eaa	f
12	145	11	1	f	b	a	1	eaa	ba1	3	2	ba	ba1 eaa	f
12	145	11	1	f	b	a	1	eaa	ba1	3	2	ba	ba1 eaa	f
12	145	11	1	m	b	a	1	eaa	ba1	3	2	ba	ba1 eaa	m
12	145	10	1	m	b	a	1	eaa	ba1	3	2	ba	ba1 eaa	m
12	145	11	1	f	b	a	1	eaa	ba1	3	2	ba	ba1 eaa	f
12	145	11	1	m	b	a	1	eaa	ba1	3	2	ba	ba1 eaa	m
12	145	11	1	f	b	a	1	eaa	ba1	3	2	ba	ba1 eaa	f
12	145	11	1	f	b	a	1	eaa	ba1	3	2	ba	ba1 eaa	f
12	145	11	1	f	b	a	1	eaa	ba1	3	2	ba	ba1 eaa	f
12	145	10	1	f	b	a	1	eaa	ba1	3	2	ba	ba1 eaa	f
12	145	11	1	m	b	a	1	eaa	ba1	3	2	ba	ba1 eaa	m
12	145	10	1	f	b	a	1	eaa	ba1	3	2	ba	ba1 eaa	f
12	145	10	1	f	b	a	1	eaa	ba1	3	2	ba	ba1 eaa	f
12	145	11	1	m	b	a	1	eaa	ba1	3	2	ba	ba1 eaa	m
12	145	11	1	f	b	a	1	eaa	ba1	3	2	ba	ba1 eaa	f
12	145	11	1	f	b	a	1	eaa	ba1	3	2	ba	ba1 eaa	f
12	145	10	1	f	b	a	1	eaa	ba1	3	2	ba	ba1 eaa	f
12	145	10	1	m	b	a	1	eaa	ba1	3	2	ba	ba1 eaa	m
12	145	11	1	f	b	a	1	eaa	ba1	3	2	ba	ba1 eaa	f
12	145	11	1	m	b	a	1	eaa	ba1	3	2	ba	ba1 eaa	m
12	145	11	1	f	b	a	1	eaa	ba1	3	2	ba	ba1 eaa	f
12	145	11	1	m	b	a	1	eaa	ba1	3	2	ba	ba1 eaa	m
12	145	11	1	m	b	a	1	eaa	ba1	3	2	ba	ba1 eaa	m
12	145	10	1	f	b	a	1	eaa	ba1	3	2	ba	ba1 eaa	f
12	145	10	1	f	b	a	1	eaa	ba1	3	2	ba	ba1 eaa	f
12	145	11	1	m	b	a	1	eaa	ba1	3	2	ba	ba1 eaa	m
12	145	11	1	m	b	a	1	eaa	ba1	3	2	ba	ba1 eaa	m
12	145	11	1	m	b	a	1	eaa	ba1	3	2	ba	ba1 eaa	m
12	145	10	1	f	b	a	1	eaa	ba1	3	2	ba	ba1 eaa	f
12	145	11	1	m	b	a	1	eaa	ba1	3	2	ba	ba1 eaa	m
12	145	13	1	m	b	a	1	eaa	ba1	3	2	ba	ba1 eaa	m
12	145	11	1	f	b	a	1	eaa	ba1	3	2	ba	ba1 eaa	f
12	145	10	1	f	b	a	1	eaa	ba1	3	2	ba	ba1 eaa	f
12	145	10	1	f	b	a	1	eaa	ba1	3	2	ba	ba1 eaa	f
12	145	11	1	m	b	a	1	eaa	ba1	3	2	ba	ba1 eaa	m
12	145	11	1	f	b	a	1	eaa	ba1	3	2	ba	ba1 eaa	f
12	145	11	1	m	b	a	1	eaa	ba1	3	2	ba	ba1 eaa	m
13	107	11	1	m	b	a	1	eaa	ba1	4	2	ba	ba1 eaa	m
13	107	11	1	m	b	a	1	eaa	ba1	4	2	ba	ba1 eaa	m
13	107	11	1	m	b	a	1	eaa	ba1	4	2	ba	ba1 eaa	m
13	107	11	1	f	b	a	1	eaa	ba1	4	2	ba	ba1 eaa	f
13	107	11	1	m	b	a	1	eaa	ba1	4	2	ba	ba1 eaa	m
13	107	11	1	m	b	a	1	eaa	ba1	4	2	ba	ba1 eaa	m
13	107	11	1	f	b	a	1	eaa	ba1	4	2	ba	ba1 eaa	f
13	107	11	1	m	b	a	1	eaa	ba1	4	2	ba	ba1 eaa	m
13	107	11	1	f	b	a	1	eaa	ba1	4	2	ba	ba1 eaa	f
13	107	12	1	m	b	a	1	eaa	ba1	4	2	ba	ba1 eaa	m
13	107	11	1	m	b	a	1	eaa	ba1	4	2	ba	ba1 eaa	m
13	107	11	1	f	b	a	1	eaa	ba1	4	2	ba	ba1 eaa	f
13	107	11	1	f	b	a	1	eaa	ba1	4	2	ba	ba1 eaa	f
13	107	11	1	f	b	a	1	eaa	ba1	4	2	ba	ba1 eaa	f
13	107	12	1	m	b	a	1	eaa	ba1	4	2	ba	ba1 eaa	m
13	107	11	1	f	b	a	1	eaa	ba1	4	2	ba	ba1 eaa	f
13	107	11	1	f	b	a	1	eaa	ba1	4	2	ba	ba1 eaa	f
13	107	11	1	m	b	a	1	eaa	ba1	4	2	ba	ba1 eaa	m
13	107	11	1	f	b	a	1	eaa	ba1	4	2	ba	ba1 eaa	f
13	107	11	1	f	b	a	1	eaa	ba1	4	2	ba	ba1 eaa	f
13	107	11	1	m	b	a	1	eaa	ba1	4	2	ba	ba1 eaa	m
13	107	11	1	m	b	a	1	eaa	ba1	4	2	ba	ba1 eaa	m
13	107	11	1	m	b	a	1	eaa	ba1	4	2	ba	ba1 eaa	m
13	107	11	1	f	b	a	1	eaa	ba1	4	2	ba	ba1 eaa	f
13	107	11	1	m	b	a	1	eaa	ba1	4	2	ba	ba1 eaa	m
13	107	11	1	m	b	a	1	eaa	ba1	4	2	ba	ba1 eaa	m
13	107	12	1	m	b	a	1	eaa	ba1	4	2	ba	ba1 eaa	m
13	107	11	1	f	b	a	1	eaa	ba1	4	2	ba	ba1 eaa	f
13	107	11	1	f	b	a	1	eaa	ba1	4	2	ba	ba1 eaa	f
13	107	10	1	f	b	a	1	eaa	ba1	4	2	ba	ba1 eaa	f
13	107	11	1	f	b	a	1	eaa	ba1	4	2	ba	ba1 eaa	f
13	107	11	1	f	b	a	1	eaa	ba1	4	2	ba	ba1 eaa	f
13	107	11	1	m	b	a	1	eaa	ba1	4	2	ba	ba1 eaa	m
13	107	11	1	f	b	a	1	eaa	ba1	4	2	ba	ba1 eaa	f
13	107	11	1	f	b	a	1	eaa	ba1	4	2	ba	ba1 eaa	f
13	107	11	1	m	b	a	1	eaa	ba1	4	2	ba	ba1 eaa	m
13	107	10	1	f	b	a	1	eaa	ba1	4	2	ba	ba1 eaa	f
13	107	10	1	m	b	a	1	eaa	ba1	4	2	ba	ba1 eaa	m
13	107	10	1	m	b	a	1	eaa	ba1	4	2	ba	ba1 eaa	m
13	107	12	1	f	b	a	1	eaa	ba1	4	2	ba	ba1 eaa	f
13	107	10	1	f	b	a	1	eaa	ba1	4	2	ba	ba1 eaa	f
13	107	11	1	f	b	a	1	eaa	ba1	4	2	ba	ba1 eaa	f
13	107	11	1	m	b	a	1	eaa	ba1	4	2	ba	ba1 eaa	m
13	107	10	1	m	b	a	1	eaa	ba1	4	2	ba	ba1 eaa	m
13	107	10	1	m	b	a	1	eaa	ba1	4	2	ba	ba1 eaa	m
13	107	12	1	f	b	a	1	eaa	ba1	4	2	ba	ba1 eaa	f
13	107	11	1	m	b	a	1	eaa	ba1	4	2	ba	ba1 eaa	m
13	107	11	1	m	b	a	1	eaa	ba1	4	2	ba	ba1 eaa	m
13	107	10	1	f	b	a	1	eaa	ba1	4	2	ba	ba1 eaa	f
13	107	10	1	m	b	a	1	eaa	ba1	4	2	ba	ba1 eaa	m
13	107	10	1	m	b	a	1	eaa	ba1	4	2	ba	ba1 eaa	m
13	107	11	1	m	b	a	1	eaa	ba1	4	2	ba	ba1 eaa	m
13	107	12	1	f	b	a	1	eaa	ba1	4	2	ba	ba1 eaa	f
13	107	10	1	f	b	a	1	eaa	ba1	4	2	ba	ba1 eaa	f
13	107	10	1	f	b	a	1	eaa	ba1	4	2	ba	ba1 eaa	f
13	107	10	1	f	b	a	1	eaa	ba1	4	2	ba	ba1 eaa	f
13	107	11	1	m	b	a	1	eaa	ba1	4	2	ba	ba1 eaa	m
13	107	11	1	f	b	a	1	eaa	ba1	4	2	ba	ba1 eaa	f
13	107	12	1	m	b	a	1	eaa	ba1	4	2	ba	ba1 eaa	m
13	107	10	1	f	b	a	1	eaa	ba1	4	2	ba	ba1 eaa	f
13	107	11	1	m	b	a	1	eaa	ba1	4	2	ba	ba1 eaa	m
13	107	11	1	m	b	a	1	eaa	ba1	4	2	ba	ba1 eaa	m
13	107	11	1	m	b	a	1	eaa	ba1	4	2	ba	ba1 eaa	m
13	107	12	1	f	b	a	1	eaa	ba1	4	2	ba	ba1 eaa	f
13	107	11	1	m	b	a	1	eaa	ba1	4	2	ba	ba1 eaa	m
13	107	11	1	m	b	a	1	eaa	ba1	4	2	ba	ba1 eaa	m
13	107	13	0	n	b	a	1	eaa	ba1	4	2	ba	ba1 eaa	m
13	107	13	0	n	b	a	1	eaa	ba1	4	2	ba	ba1 eaa	m
13	107	13	0	n	b	a	1	eaa	ba1	4	2	ba	ba1 eaa	m
13	107	13	0	n	b	a	1	eaa	ba1	4	2	ba	ba1 eaa	m
13	107	13	0	n	b	a	1	eaa	ba1	4	2	ba	ba1 eaa	m
13	107	13	0	n	b	a	1	eaa	ba1	4	2	ba	ba1 eaa	m
13	107	13	0	n	b	a	1	eaa	ba1	4	2	ba	ba1 eaa	m
13	107	13	0	n	b	a	1	eaa	ba1	4	2	ba	ba1 eaa	m
13	107	13	0	n	b	a	1	eaa	ba1	4	2	ba	ba1 eaa	m
13	107	13	0	n	b	a	1	eaa	ba1	4	2	ba	ba1 eaa	m
13	107	13	0	n	b	a	1	eaa	ba1	4	2	ba	ba1 eaa	m
13	107	13	0	n	b	a	1	eaa	ba1	4	2	ba	ba1 eaa	m
13	107	13	0	n	b	a	1	eaa	ba1	4	2	ba	ba1 eaa	m
13	107	13	0	n	b	a	1	eaa	ba1	4	2	ba	ba1 eaa	m
13	107	13	0	n	b	a	1	eaa	ba1	4	2	ba	ba1 eaa	m
13	107	13	0	n	b	a	1	eaa	ba1	4	2	ba	ba1 eaa	m
13	107	13	0	n	b	a	1	eaa	ba1	4	2	ba	ba1 eaa	m
13	107	13	0	n	b	a	1	eaa	ba1	4	2	ba	ba1 eaa	m
13	107	13	0	n	b	a	1	eaa	ba1	4	2	ba	ba1 eaa	m
13	107	13	0	n	b	a	1	eaa	ba1	4	2	ba	ba1 eaa	m
13	107	13	0	n	b	a	1	eaa	ba1	4	2	ba	ba1 eaa	m
13	107	13	0	n	b	a	1	eaa	ba1	4	2	ba	ba1 eaa	m
13	107	13	0	n	b	a	1	eaa	ba1	4	2	ba	ba1 eaa	m
13	107	13	0	n	b	a	1	eaa	ba1	4	2	ba	ba1 eaa	m
13	107	13	0	n	b	a	1	eaa	ba1	4	2	ba	ba1 eaa	m
13	107	10	1	f	b	a	1	eaa	ba1	4	2	ba	ba1 eaa	f
13	107	11	1	m	b	a	1	eaa	ba1	4	2	ba	ba1 eaa	m
13	107	11	1	m	b	a	1	eaa	ba1	4	2	ba	ba1 eaa	m
13	107	11	1	f	b	a	1	eaa	ba1	4	2	ba	ba1 eaa	f
13	107	11	1	m	b	a	1	eaa	ba1	4	2	ba	ba1 eaa	m
13	107	11	1	m	b	a	1	eaa	ba1	4	2	ba	ba1 eaa	m
13	107	11	1	m	b	a	1	eaa	ba1	4	2	ba	ba1 eaa	m
13	107	12	1	m	b	a	1	eaa	ba1	4	2	ba	ba1 eaa	m
13	107	11	1	f	b	a	1	eaa	ba1	4	2	ba	ba1 eaa	f
13	107	12	1	m	b	a	1	eaa	ba1	4	2	ba	ba1 eaa	m
13	107	11	1	f	b	a	1	eaa	ba1	4	2	ba	ba1 eaa	f
13	107	11	1	m	b	a	1	eaa	ba1	4	2	ba	ba1 eaa	m
13	107	11	1	m	b	a	1	eaa	ba1	4	2	ba	ba1 eaa	m
13	107	11	1	f	b	a	1	eaa	ba1	4	2	ba	ba1 eaa	f
13	107	11	1	f	b	a	1	eaa	ba1	4	2	ba	ba1 eaa	f
13	107	11	1	m	b	a	1	eaa	ba1	4	2	ba	ba1 eaa	m
14	108	12	1	m	b	b	1	eaa	bb1	1	2	bb	bb1 eaa	m
14	108	11	1	f	b	b	1	eaa	bb1	1	2	bb	bb1 eaa	f
14	108	12	1	m	b	b	1	eaa	bb1	1	2	bb	bb1 eaa	m
14	108	12	1	m	b	b	1	eaa	bb1	1	2	bb	bb1 eaa	m
14	108	11	1	f	b	b	1	eaa	bb1	1	2	bb	bb1 eaa	f
14	108	11	1	f	b	b	1	eaa	bb1	1	2	bb	bb1 eaa	f
14	108	11	1	f	b	b	1	eaa	bb1	1	2	bb	bb1 eaa	f
14	108	11	1	f	b	b	1	eaa	bb1	1	2	bb	bb1 eaa	f
14	108	11	1	m	b	b	1	eaa	bb1	1	2	bb	bb1 eaa	m
14	108	11	1	f	b	b	1	eaa	bb1	1	2	bb	bb1 eaa	f
14	108	10	1	f	b	b	1	eaa	bb1	1	2	bb	bb1 eaa	f
14	108	11	1	m	b	b	1	eaa	bb1	1	2	bb	bb1 eaa	m
14	108	11	1	m	b	b	1	eaa	bb1	1	2	bb	bb1 eaa	m
14	108	11	1	f	b	b	1	eaa	bb1	1	2	bb	bb1 eaa	f
14	108	11	1	f	b	b	1	eaa	bb1	1	2	bb	bb1 eaa	f
14	108	11	1	f	b	b	1	eaa	bb1	1	2	bb	bb1 eaa	f
14	108	11	1	m	b	b	1	eaa	bb1	1	2	bb	bb1 eaa	m
14	108	11	1	f	b	b	1	eaa	bb1	1	2	bb	bb1 eaa	f
14	108	10	1	m	b	b	1	eaa	bb1	1	2	bb	bb1 eaa	m
14	108	11	1	f	b	b	1	eaa	bb1	1	2	bb	bb1 eaa	f
14	108	11	1	f	b	b	1	eaa	bb1	1	2	bb	bb1 eaa	f
14	108	11	1	f	b	b	1	eaa	bb1	1	2	bb	bb1 eaa	f
14	108	11	1	m	b	b	1	eaa	bb1	1	2	bb	bb1 eaa	m
14	108	12	1	f	b	b	1	eaa	bb1	1	2	bb	bb1 eaa	f
14	108	11	1	f	b	b	1	eaa	bb1	1	2	bb	bb1 eaa	f
14	108	11	1	f	b	b	1	eaa	bb1	1	2	bb	bb1 eaa	f
14	108	11	1	f	b	b	1	eaa	bb1	1	2	bb	bb1 eaa	f
14	108	11	1	f	b	b	1	eaa	bb1	1	2	bb	bb1 eaa	f
14	108	11	1	f	b	b	1	eaa	bb1	1	2	bb	bb1 eaa	f
14	108	11	1	f	b	b	1	eaa	bb1	1	2	bb	bb1 eaa	f
14	108	11	1	f	b	b	1	eaa	bb1	1	2	bb	bb1 eaa	f
14	108	11	1	m	b	b	1	eaa	bb1	1	2	bb	bb1 eaa	m
14	108	11	1	m	b	b	1	eaa	bb1	1	2	bb	bb1 eaa	m
14	108	11	1	f	b	b	1	eaa	bb1	1	2	bb	bb1 eaa	f
14	108	11	1	f	b	b	1	eaa	bb1	1	2	bb	bb1 eaa	f
14	108	10	1	m	b	b	1	eaa	bb1	1	2	bb	bb1 eaa	m
14	108	11	1	m	b	b	1	eaa	bb1	1	2	bb	bb1 eaa	m
14	108	11	1	f	b	b	1	eaa	bb1	1	2	bb	bb1 eaa	f
14	108	11	1	m	b	b	1	eaa	bb1	1	2	bb	bb1 eaa	m
14	108	11	1	m	b	b	1	eaa	bb1	1	2	bb	bb1 eaa	m
14	108	11	1	m	b	b	1	eaa	bb1	1	2	bb	bb1 eaa	m
14	108	11	1	f	b	b	1	eaa	bb1	1	2	bb	bb1 eaa	f
14	108	11	1	f	b	b	1	eaa	bb1	1	2	bb	bb1 eaa	f
14	108	11	1	m	b	b	1	eaa	bb1	1	2	bb	bb1 eaa	m
14	108	11	1	m	b	b	1	eaa	bb1	1	2	bb	bb1 eaa	m
14	108	11	1	f	b	b	1	eaa	bb1	1	2	bb	bb1 eaa	f
14	108	11	1	f	b	b	1	eaa	bb1	1	2	bb	bb1 eaa	f
14	108	11	1	m	b	b	1	eaa	bb1	1	2	bb	bb1 eaa	m
14	108	11	1	m	b	b	1	eaa	bb1	1	2	bb	bb1 eaa	m
14	108	11	1	m	b	b	1	eaa	bb1	1	2	bb	bb1 eaa	m
14	108	11	1	m	b	b	1	eaa	bb1	1	2	bb	bb1 eaa	m
14	108	11	1	f	b	b	1	eaa	bb1	1	2	bb	bb1 eaa	f
14	108	11	1	m	b	b	1	eaa	bb1	1	2	bb	bb1 eaa	m
14	108	11	1	m	b	b	1	eaa	bb1	1	2	bb	bb1 eaa	m
14	108	11	1	m	b	b	1	eaa	bb1	1	2	bb	bb1 eaa	m
14	108	11	1	f	b	b	1	eaa	bb1	1	2	bb	bb1 eaa	f
14	108	11	1	f	b	b	1	eaa	bb1	1	2	bb	bb1 eaa	f
14	108	11	1	f	b	b	1	eaa	bb1	1	2	bb	bb1 eaa	f
14	108	11	1	m	b	b	1	eaa	bb1	1	2	bb	bb1 eaa	m
14	108	11	1	f	b	b	1	eaa	bb1	1	2	bb	bb1 eaa	f
14	108	11	1	m	b	b	1	eaa	bb1	1	2	bb	bb1 eaa	m
14	108	11	1	m	b	b	1	eaa	bb1	1	2	bb	bb1 eaa	m
14	108	12	1	f	b	b	1	eaa	bb1	1	2	bb	bb1 eaa	f
14	108	11	1	m	b	b	1	eaa	bb1	1	2	bb	bb1 eaa	m
14	108	11	1	m	b	b	1	eaa	bb1	1	2	bb	bb1 eaa	m
14	108	11	1	m	b	b	1	eaa	bb1	1	2	bb	bb1 eaa	m
14	108	11	1	f	b	b	1	eaa	bb1	1	2	bb	bb1 eaa	f
14	108	12	1	m	b	b	1	eaa	bb1	1	2	bb	bb1 eaa	m
14	108	11	1	m	b	b	1	eaa	bb1	1	2	bb	bb1 eaa	m
14	108	11	1	m	b	b	1	eaa	bb1	1	2	bb	bb1 eaa	m
14	108	11	1	m	b	b	1	eaa	bb1	1	2	bb	bb1 eaa	m
14	108	11	1	m	b	b	1	eaa	bb1	1	2	bb	bb1 eaa	m
14	108	11	1	f	b	b	1	eaa	bb1	1	2	bb	bb1 eaa	f
14	108	11	1	f	b	b	1	eaa	bb1	1	2	bb	bb1 eaa	f
14	108	11	1	m	b	b	1	eaa	bb1	1	2	bb	bb1 eaa	m
14	108	11	1	f	b	b	1	eaa	bb1	1	2	bb	bb1 eaa	f
14	108	12	1	m	b	b	1	eaa	bb1	1	2	bb	bb1 eaa	m
14	108	11	1	m	b	b	1	eaa	bb1	1	2	bb	bb1 eaa	m
14	108	12	1	m	b	b	1	eaa	bb1	1	2	bb	bb1 eaa	m
14	108	12	1	f	b	b	1	eaa	bb1	1	2	bb	bb1 eaa	f
14	108	12	1	f	b	b	1	eaa	bb1	1	2	bb	bb1 eaa	f
14	108	11	1	m	b	b	1	eaa	bb1	1	2	bb	bb1 eaa	m
14	108	11	1	m	b	b	1	eaa	bb1	1	2	bb	bb1 eaa	m
14	108	11	1	m	b	b	1	eaa	bb1	1	2	bb	bb1 eaa	m
14	108	11	1	m	b	b	1	eaa	bb1	1	2	bb	bb1 eaa	m
14	108	12	1	m	b	b	1	eaa	bb1	1	2	bb	bb1 eaa	m
14	108	11	1	f	b	b	1	eaa	bb1	1	2	bb	bb1 eaa	f
14	108	11	1	f	b	b	1	eaa	bb1	1	2	bb	bb1 eaa	f
14	108	11	1	m	b	b	1	eaa	bb1	1	2	bb	bb1 eaa	m
14	108	11	1	m	b	b	1	eaa	bb1	1	2	bb	bb1 eaa	m
14	108	11	1	m	b	b	1	eaa	bb1	1	2	bb	bb1 eaa	m
14	108	12	1	f	b	b	1	eaa	bb1	1	2	bb	bb1 eaa	f
14	108	11	1	f	b	b	1	eaa	bb1	1	2	bb	bb1 eaa	f
14	108	11	1	f	b	b	1	eaa	bb1	1	2	bb	bb1 eaa	f
14	108	12	1	m	b	b	1	eaa	bb1	1	2	bb	bb1 eaa	m
14	108	11	1	f	b	b	1	eaa	bb1	1	2	bb	bb1 eaa	f
14	108	11	1	f	b	b	1	eaa	bb1	1	2	bb	bb1 eaa	f
14	108	11	1	f	b	b	1	eaa	bb1	1	2	bb	bb1 eaa	f
14	108	11	1	m	b	b	1	eaa	bb1	1	2	bb	bb1 eaa	m
14	108	11	1	m	b	b	1	eaa	bb1	1	2	bb	bb1 eaa	m
14	108	11	1	m	b	b	1	eaa	bb1	1	2	bb	bb1 eaa	m
14	108	11	1	m	b	b	1	eaa	bb1	1	2	bb	bb1 eaa	m
14	108	11	1	f	b	b	1	eaa	bb1	1	2	bb	bb1 eaa	f
14	108	11	1	m	b	b	1	eaa	bb1	1	2	bb	bb1 eaa	m
14	108	11	1	m	b	b	1	eaa	bb1	1	2	bb	bb1 eaa	m
14	108	11	1	m	b	b	1	eaa	bb1	1	2	bb	bb1 eaa	m
14	108	12	1	m	b	b	1	eaa	bb1	1	2	bb	bb1 eaa	m
14	108	11	1	f	b	b	1	eaa	bb1	1	2	bb	bb1 eaa	f
15	126	11	1	f	b	b	1	eaa	bb1	2	2	bb	bb1 eaa	f
15	126	11	1	f	b	b	1	eaa	bb1	2	2	bb	bb1 eaa	f
15	126	11	1	m	b	b	1	eaa	bb1	2	2	bb	bb1 eaa	m
15	126	11	1	m	b	b	1	eaa	bb1	2	2	bb	bb1 eaa	m
15	126	11	1	m	b	b	1	eaa	bb1	2	2	bb	bb1 eaa	m
15	126	11	1	f	b	b	1	eaa	bb1	2	2	bb	bb1 eaa	f
15	126	11	1	m	b	b	1	eaa	bb1	2	2	bb	bb1 eaa	m
15	126	11	1	m	b	b	1	eaa	bb1	2	2	bb	bb1 eaa	m
15	126	11	1	f	b	b	1	eaa	bb1	2	2	bb	bb1 eaa	f
15	126	11	1	f	b	b	1	eaa	bb1	2	2	bb	bb1 eaa	f
15	126	11	1	m	b	b	1	eaa	bb1	2	2	bb	bb1 eaa	m
15	126	10	1	f	b	b	1	eaa	bb1	2	2	bb	bb1 eaa	f
15	126	10	1	f	b	b	1	eaa	bb1	2	2	bb	bb1 eaa	f
15	126	11	1	m	b	b	1	eaa	bb1	2	2	bb	bb1 eaa	m
15	126	11	1	f	b	b	1	eaa	bb1	2	2	bb	bb1 eaa	f
15	126	11	1	f	b	b	1	eaa	bb1	2	2	bb	bb1 eaa	f
15	126	11	1	f	b	b	1	eaa	bb1	2	2	bb	bb1 eaa	f
15	126	11	1	f	b	b	1	eaa	bb1	2	2	bb	bb1 eaa	f
15	126	11	1	m	b	b	1	eaa	bb1	2	2	bb	bb1 eaa	m
15	126	10	1	f	b	b	1	eaa	bb1	2	2	bb	bb1 eaa	f
15	126	11	1	m	b	b	1	eaa	bb1	2	2	bb	bb1 eaa	m
15	126	10	1	f	b	b	1	eaa	bb1	2	2	bb	bb1 eaa	f
15	126	10	1	f	b	b	1	eaa	bb1	2	2	bb	bb1 eaa	f
15	126	10	1	f	b	b	1	eaa	bb1	2	2	bb	bb1 eaa	f
15	126	11	1	m	b	b	1	eaa	bb1	2	2	bb	bb1 eaa	m
15	126	10	1	m	b	b	1	eaa	bb1	2	2	bb	bb1 eaa	m
15	126	11	1	m	b	b	1	eaa	bb1	2	2	bb	bb1 eaa	m
15	126	11	1	m	b	b	1	eaa	bb1	2	2	bb	bb1 eaa	m
15	126	10	1	f	b	b	1	eaa	bb1	2	2	bb	bb1 eaa	f
15	126	11	1	f	b	b	1	eaa	bb1	2	2	bb	bb1 eaa	f
15	126	11	1	m	b	b	1	eaa	bb1	2	2	bb	bb1 eaa	m
15	126	10	1	f	b	b	1	eaa	bb1	2	2	bb	bb1 eaa	f
15	126	11	1	m	b	b	1	eaa	bb1	2	2	bb	bb1 eaa	m
15	126	11	1	m	b	b	1	eaa	bb1	2	2	bb	bb1 eaa	m
15	126	10	1	f	b	b	1	eaa	bb1	2	2	bb	bb1 eaa	f
15	126	11	1	m	b	b	1	eaa	bb1	2	2	bb	bb1 eaa	m
15	126	10	1	m	b	b	1	eaa	bb1	2	2	bb	bb1 eaa	m
15	126	10	1	m	b	b	1	eaa	bb1	2	2	bb	bb1 eaa	m
15	126	11	1	m	b	b	1	eaa	bb1	2	2	bb	bb1 eaa	m
15	126	11	1	m	b	b	1	eaa	bb1	2	2	bb	bb1 eaa	m
15	126	11	1	f	b	b	1	eaa	bb1	2	2	bb	bb1 eaa	f
15	126	11	1	m	b	b	1	eaa	bb1	2	2	bb	bb1 eaa	m
15	126	11	1	m	b	b	1	eaa	bb1	2	2	bb	bb1 eaa	m
15	126	11	1	f	b	b	1	eaa	bb1	2	2	bb	bb1 eaa	f
15	126	11	1	m	b	b	1	eaa	bb1	2	2	bb	bb1 eaa	m
15	126	11	1	f	b	b	1	eaa	bb1	2	2	bb	bb1 eaa	f
15	126	11	1	m	b	b	1	eaa	bb1	2	2	bb	bb1 eaa	m
15	126	11	1	m	b	b	1	eaa	bb1	2	2	bb	bb1 eaa	m
15	126	10	1	f	b	b	1	eaa	bb1	2	2	bb	bb1 eaa	f
15	126	11	1	m	b	b	1	eaa	bb1	2	2	bb	bb1 eaa	m
15	126	11	1	m	b	b	1	eaa	bb1	2	2	bb	bb1 eaa	m
15	126	12	1	m	b	b	1	eaa	bb1	2	2	bb	bb1 eaa	m
15	126	11	1	m	b	b	1	eaa	bb1	2	2	bb	bb1 eaa	m
15	126	11	1	m	b	b	1	eaa	bb1	2	2	bb	bb1 eaa	m
15	126	11	1	f	b	b	1	eaa	bb1	2	2	bb	bb1 eaa	f
15	126	11	1	f	b	b	1	eaa	bb1	2	2	bb	bb1 eaa	f
15	126	12	1	m	b	b	1	eaa	bb1	2	2	bb	bb1 eaa	m
15	126	11	1	m	b	b	1	eaa	bb1	2	2	bb	bb1 eaa	m
15	126	11	1	f	b	b	1	eaa	bb1	2	2	bb	bb1 eaa	f
15	126	11	1	m	b	b	1	eaa	bb1	2	2	bb	bb1 eaa	m
15	126	11	1	f	b	b	1	eaa	bb1	2	2	bb	bb1 eaa	f
15	126	10	1	f	b	b	1	eaa	bb1	2	2	bb	bb1 eaa	f
15	126	11	1	m	b	b	1	eaa	bb1	2	2	bb	bb1 eaa	m
15	126	10	1	m	b	b	1	eaa	bb1	2	2	bb	bb1 eaa	m
15	126	11	1	m	b	b	1	eaa	bb1	2	2	bb	bb1 eaa	m
15	126	11	1	m	b	b	1	eaa	bb1	2	2	bb	bb1 eaa	m
15	126	11	1	m	b	b	1	eaa	bb1	2	2	bb	bb1 eaa	m
15	126	11	1	f	b	b	1	eaa	bb1	2	2	bb	bb1 eaa	f
15	126	11	1	m	b	b	1	eaa	bb1	2	2	bb	bb1 eaa	m
15	126	11	1	f	b	b	1	eaa	bb1	2	2	bb	bb1 eaa	f
15	126	11	1	m	b	b	1	eaa	bb1	2	2	bb	bb1 eaa	m
15	126	11	1	m	b	b	1	eaa	bb1	2	2	bb	bb1 eaa	m
15	126	11	1	m	b	b	1	eaa	bb1	2	2	bb	bb1 eaa	m
15	126	11	1	f	b	b	1	eaa	bb1	2	2	bb	bb1 eaa	f
15	126	10	1	m	b	b	1	eaa	bb1	2	2	bb	bb1 eaa	m
15	126	11	1	m	b	b	1	eaa	bb1	2	2	bb	bb1 eaa	m
15	126	11	1	m	b	b	1	eaa	bb1	2	2	bb	bb1 eaa	m
15	126	10	1	f	b	b	1	eaa	bb1	2	2	bb	bb1 eaa	f
15	126	10	1	f	b	b	1	eaa	bb1	2	2	bb	bb1 eaa	f
15	126	11	1	f	b	b	1	eaa	bb1	2	2	bb	bb1 eaa	f
15	126	11	1	f	b	b	1	eaa	bb1	2	2	bb	bb1 eaa	f
15	126	11	1	m	b	b	1	eaa	bb1	2	2	bb	bb1 eaa	m
15	126	10	1	f	b	b	1	eaa	bb1	2	2	bb	bb1 eaa	f
15	126	11	1	f	b	b	1	eaa	bb1	2	2	bb	bb1 eaa	f
15	126	10	1	f	b	b	1	eaa	bb1	2	2	bb	bb1 eaa	f
15	126	10	1	f	b	b	1	eaa	bb1	2	2	bb	bb1 eaa	f
15	126	11	1	f	b	b	1	eaa	bb1	2	2	bb	bb1 eaa	f
15	126	11	1	f	b	b	1	eaa	bb1	2	2	bb	bb1 eaa	f
15	126	11	1	m	b	b	1	eaa	bb1	2	2	bb	bb1 eaa	m
15	126	11	1	f	b	b	1	eaa	bb1	2	2	bb	bb1 eaa	f
15	126	11	1	f	b	b	1	eaa	bb1	2	2	bb	bb1 eaa	f
15	126	11	1	f	b	b	1	eaa	bb1	2	2	bb	bb1 eaa	f
15	126	11	1	f	b	b	1	eaa	bb1	2	2	bb	bb1 eaa	f
15	126	10	1	f	b	b	1	eaa	bb1	2	2	bb	bb1 eaa	f
15	126	10	1	f	b	b	1	eaa	bb1	2	2	bb	bb1 eaa	f
15	126	11	1	f	b	b	1	eaa	bb1	2	2	bb	bb1 eaa	f
15	126	11	1	m	b	b	1	eaa	bb1	2	2	bb	bb1 eaa	m
15	126	11	1	m	b	b	1	eaa	bb1	2	2	bb	bb1 eaa	m
15	126	11	1	f	b	b	1	eaa	bb1	2	2	bb	bb1 eaa	f
15	126	11	1	f	b	b	1	eaa	bb1	2	2	bb	bb1 eaa	f
15	126	10	1	f	b	b	1	eaa	bb1	2	2	bb	bb1 eaa	f
15	126	11	1	m	b	b	1	eaa	bb1	2	2	bb	bb1 eaa	m
15	126	11	1	f	b	b	1	eaa	bb1	2	2	bb	bb1 eaa	f
15	126	11	1	f	b	b	1	eaa	bb1	2	2	bb	bb1 eaa	f
15	126	11	1	m	b	b	1	eaa	bb1	2	2	bb	bb1 eaa	m
15	126	11	1	m	b	b	1	eaa	bb1	2	2	bb	bb1 eaa	m
15	126	11	1	f	b	b	1	eaa	bb1	2	2	bb	bb1 eaa	f
15	126	11	1	f	b	b	1	eaa	bb1	2	2	bb	bb1 eaa	f
15	126	11	1	m	b	b	1	eaa	bb1	2	2	bb	bb1 eaa	m
15	126	11	1	m	b	b	1	eaa	bb1	2	2	bb	bb1 eaa	m
15	126	11	1	m	b	b	1	eaa	bb1	2	2	bb	bb1 eaa	m
15	126	11	1	m	b	b	1	eaa	bb1	2	2	bb	bb1 eaa	m
15	126	11	1	f	b	b	1	eaa	bb1	2	2	bb	bb1 eaa	f
15	126	11	1	f	b	b	1	eaa	bb1	2	2	bb	bb1 eaa	f
15	126	11	1	f	b	b	1	eaa	bb1	2	2	bb	bb1 eaa	f
15	126	11	1	f	b	b	1	eaa	bb1	2	2	bb	bb1 eaa	f
15	126	11	1	f	b	b	1	eaa	bb1	2	2	bb	bb1 eaa	f
15	126	11	1	f	b	b	1	eaa	bb1	2	2	bb	bb1 eaa	f
15	126	11	1	f	b	b	1	eaa	bb1	2	2	bb	bb1 eaa	f
15	126	11	1	f	b	b	1	eaa	bb1	2	2	bb	bb1 eaa	f
15	126	11	1	m	b	b	1	eaa	bb1	2	2	bb	bb1 eaa	m
15	126	11	1	f	b	b	1	eaa	bb1	2	2	bb	bb1 eaa	f
15	126	12	1	m	b	b	1	eaa	bb1	2	2	bb	bb1 eaa	m
15	126	11	1	m	b	b	1	eaa	bb1	2	2	bb	bb1 eaa	m
15	126	11	1	m	b	b	1	eaa	bb1	2	2	bb	bb1 eaa	m
15	126	10	1	m	b	b	1	eaa	bb1	2	2	bb	bb1 eaa	m
16	124	11	1	m	b	b	1	eaa	bb1	3	2	bb	bb1 eaa	m
16	124	11	1	f	b	b	1	eaa	bb1	3	2	bb	bb1 eaa	f
16	124	11	1	m	b	b	1	eaa	bb1	3	2	bb	bb1 eaa	m
16	124	10	1	f	b	b	1	eaa	bb1	3	2	bb	bb1 eaa	f
16	124	11	1	f	b	b	1	eaa	bb1	3	2	bb	bb1 eaa	f
16	124	11	1	m	b	b	1	eaa	bb1	3	2	bb	bb1 eaa	m
16	124	10	1	m	b	b	1	eaa	bb1	3	2	bb	bb1 eaa	m
16	124	11	1	m	b	b	1	eaa	bb1	3	2	bb	bb1 eaa	m
16	124	11	1	f	b	b	1	eaa	bb1	3	2	bb	bb1 eaa	f
16	124	11	1	f	b	b	1	eaa	bb1	3	2	bb	bb1 eaa	f
16	124	11	1	m	b	b	1	eaa	bb1	3	2	bb	bb1 eaa	m
16	124	11	1	m	b	b	1	eaa	bb1	3	2	bb	bb1 eaa	m
16	124	11	1	f	b	b	1	eaa	bb1	3	2	bb	bb1 eaa	f
16	124	10	1	m	b	b	1	eaa	bb1	3	2	bb	bb1 eaa	m
16	124	11	1	f	b	b	1	eaa	bb1	3	2	bb	bb1 eaa	f
16	124	11	1	m	b	b	1	eaa	bb1	3	2	bb	bb1 eaa	m
16	124	11	1	f	b	b	1	eaa	bb1	3	2	bb	bb1 eaa	f
16	124	11	1	f	b	b	1	eaa	bb1	3	2	bb	bb1 eaa	f
16	124	10	1	m	b	b	1	eaa	bb1	3	2	bb	bb1 eaa	m
16	124	10	1	m	b	b	1	eaa	bb1	3	2	bb	bb1 eaa	m
16	124	11	1	m	b	b	1	eaa	bb1	3	2	bb	bb1 eaa	m
16	124	11	1	f	b	b	1	eaa	bb1	3	2	bb	bb1 eaa	f
16	124	11	1	f	b	b	1	eaa	bb1	3	2	bb	bb1 eaa	f
16	124	11	1	f	b	b	1	eaa	bb1	3	2	bb	bb1 eaa	f
16	124	11	1	f	b	b	1	eaa	bb1	3	2	bb	bb1 eaa	f
16	124	11	1	f	b	b	1	eaa	bb1	3	2	bb	bb1 eaa	f
16	124	11	1	m	b	b	1	eaa	bb1	3	2	bb	bb1 eaa	m
16	124	11	1	m	b	b	1	eaa	bb1	3	2	bb	bb1 eaa	m
16	124	11	1	f	b	b	1	eaa	bb1	3	2	bb	bb1 eaa	f
16	124	10	1	m	b	b	1	eaa	bb1	3	2	bb	bb1 eaa	m
16	124	11	1	f	b	b	1	eaa	bb1	3	2	bb	bb1 eaa	f
16	124	11	1	f	b	b	1	eaa	bb1	3	2	bb	bb1 eaa	f
16	124	11	1	f	b	b	1	eaa	bb1	3	2	bb	bb1 eaa	f
16	124	11	1	m	b	b	1	eaa	bb1	3	2	bb	bb1 eaa	m
16	124	11	1	f	b	b	1	eaa	bb1	3	2	bb	bb1 eaa	f
16	124	11	1	m	b	b	1	eaa	bb1	3	2	bb	bb1 eaa	m
16	124	11	1	m	b	b	1	eaa	bb1	3	2	bb	bb1 eaa	m
16	124	11	1	m	b	b	1	eaa	bb1	3	2	bb	bb1 eaa	m
16	124	11	1	m	b	b	1	eaa	bb1	3	2	bb	bb1 eaa	m
16	124	10	1	f	b	b	1	eaa	bb1	3	2	bb	bb1 eaa	f
16	124	11	1	f	b	b	1	eaa	bb1	3	2	bb	bb1 eaa	f
16	124	10	1	m	b	b	1	eaa	bb1	3	2	bb	bb1 eaa	m
16	124	11	1	m	b	b	1	eaa	bb1	3	2	bb	bb1 eaa	m
16	124	10	1	m	b	b	1	eaa	bb1	3	2	bb	bb1 eaa	m
16	124	10	1	m	b	b	1	eaa	bb1	3	2	bb	bb1 eaa	m
16	124	10	1	m	b	b	1	eaa	bb1	3	2	bb	bb1 eaa	m
16	124	11	1	f	b	b	1	eaa	bb1	3	2	bb	bb1 eaa	f
16	124	10	1	m	b	b	1	eaa	bb1	3	2	bb	bb1 eaa	m
16	124	11	1	m	b	b	1	eaa	bb1	3	2	bb	bb1 eaa	m
16	124	11	1	m	b	b	1	eaa	bb1	3	2	bb	bb1 eaa	m
16	124	11	1	f	b	b	1	eaa	bb1	3	2	bb	bb1 eaa	f
16	124	11	1	m	b	b	1	eaa	bb1	3	2	bb	bb1 eaa	m
16	124	10	1	m	b	b	1	eaa	bb1	3	2	bb	bb1 eaa	m
16	124	10	1	f	b	b	1	eaa	bb1	3	2	bb	bb1 eaa	f
16	124	10	1	m	b	b	1	eaa	bb1	3	2	bb	bb1 eaa	m
16	124	11	1	f	b	b	1	eaa	bb1	3	2	bb	bb1 eaa	f
16	124	11	1	m	b	b	1	eaa	bb1	3	2	bb	bb1 eaa	m
16	124	11	1	m	b	b	1	eaa	bb1	3	2	bb	bb1 eaa	m
16	124	11	1	f	b	b	1	eaa	bb1	3	2	bb	bb1 eaa	f
16	124	11	1	f	b	b	1	eaa	bb1	3	2	bb	bb1 eaa	f
16	124	10	1	f	b	b	1	eaa	bb1	3	2	bb	bb1 eaa	f
16	124	11	1	m	b	b	1	eaa	bb1	3	2	bb	bb1 eaa	m
16	124	11	1	f	b	b	1	eaa	bb1	3	2	bb	bb1 eaa	f
16	124	10	1	m	b	b	1	eaa	bb1	3	2	bb	bb1 eaa	m
16	124	11	1	f	b	b	1	eaa	bb1	3	2	bb	bb1 eaa	f
16	124	11	1	m	b	b	1	eaa	bb1	3	2	bb	bb1 eaa	m
16	124	11	1	m	b	b	1	eaa	bb1	3	2	bb	bb1 eaa	m
16	124	11	1	f	b	b	1	eaa	bb1	3	2	bb	bb1 eaa	f
16	124	11	1	f	b	b	1	eaa	bb1	3	2	bb	bb1 eaa	f
16	124	11	1	f	b	b	1	eaa	bb1	3	2	bb	bb1 eaa	f
16	124	11	1	m	b	b	1	eaa	bb1	3	2	bb	bb1 eaa	m
16	124	11	1	f	b	b	1	eaa	bb1	3	2	bb	bb1 eaa	f
16	124	10	1	f	b	b	1	eaa	bb1	3	2	bb	bb1 eaa	f
16	124	11	1	f	b	b	1	eaa	bb1	3	2	bb	bb1 eaa	f
16	124	11	1	m	b	b	1	eaa	bb1	3	2	bb	bb1 eaa	m
16	124	10	1	m	b	b	1	eaa	bb1	3	2	bb	bb1 eaa	m
16	124	11	1	f	b	b	1	eaa	bb1	3	2	bb	bb1 eaa	f
16	124	11	1	f	b	b	1	eaa	bb1	3	2	bb	bb1 eaa	f
16	124	10	1	f	b	b	1	eaa	bb1	3	2	bb	bb1 eaa	f
16	124	10	1	f	b	b	1	eaa	bb1	3	2	bb	bb1 eaa	f
16	124	10	1	f	b	b	1	eaa	bb1	3	2	bb	bb1 eaa	f
16	124	10	1	m	b	b	1	eaa	bb1	3	2	bb	bb1 eaa	m
16	124	11	1	f	b	b	1	eaa	bb1	3	2	bb	bb1 eaa	f
16	124	11	1	f	b	b	1	eaa	bb1	3	2	bb	bb1 eaa	f
16	124	11	1	m	b	b	1	eaa	bb1	3	2	bb	bb1 eaa	m
16	124	11	1	m	b	b	1	eaa	bb1	3	2	bb	bb1 eaa	m
16	124	11	1	m	b	b	1	eaa	bb1	3	2	bb	bb1 eaa	m
16	124	11	1	m	b	b	1	eaa	bb1	3	2	bb	bb1 eaa	m
16	124	11	1	m	b	b	1	eaa	bb1	3	2	bb	bb1 eaa	m
16	124	10	1	f	b	b	1	eaa	bb1	3	2	bb	bb1 eaa	f
16	124	11	1	f	b	b	1	eaa	bb1	3	2	bb	bb1 eaa	f
16	124	11	1	m	b	b	1	eaa	bb1	3	2	bb	bb1 eaa	m
16	124	11	1	f	b	b	1	eaa	bb1	3	2	bb	bb1 eaa	f
16	124	10	1	m	b	b	1	eaa	bb1	3	2	bb	bb1 eaa	m
16	124	11	1	m	b	b	1	eaa	bb1	3	2	bb	bb1 eaa	m
16	124	11	1	m	b	b	1	eaa	bb1	3	2	bb	bb1 eaa	m
16	124	11	1	m	b	b	1	eaa	bb1	3	2	bb	bb1 eaa	m
16	124	10	1	f	b	b	1	eaa	bb1	3	2	bb	bb1 eaa	f
16	124	11	1	m	b	b	1	eaa	bb1	3	2	bb	bb1 eaa	m
16	124	11	1	m	b	b	1	eaa	bb1	3	2	bb	bb1 eaa	m
16	124	11	1	f	b	b	1	eaa	bb1	3	2	bb	bb1 eaa	f
16	124	11	1	f	b	b	1	eaa	bb1	3	2	bb	bb1 eaa	f
16	124	11	1	f	b	b	1	eaa	bb1	3	2	bb	bb1 eaa	f
16	124	11	1	m	b	b	1	eaa	bb1	3	2	bb	bb1 eaa	m
16	124	11	1	m	b	b	1	eaa	bb1	3	2	bb	bb1 eaa	m
16	124	11	1	m	b	b	1	eaa	bb1	3	2	bb	bb1 eaa	m
16	124	11	1	m	b	b	1	eaa	bb1	3	2	bb	bb1 eaa	m
16	124	11	1	f	b	b	1	eaa	bb1	3	2	bb	bb1 eaa	f
16	124	11	1	m	b	b	1	eaa	bb1	3	2	bb	bb1 eaa	m
16	124	10	1	f	b	b	1	eaa	bb1	3	2	bb	bb1 eaa	f
16	124	11	1	f	b	b	1	eaa	bb1	3	2	bb	bb1 eaa	f
16	124	11	1	m	b	b	1	eaa	bb1	3	2	bb	bb1 eaa	m
16	124	11	1	m	b	b	1	eaa	bb1	3	2	bb	bb1 eaa	m
16	124	11	1	m	b	b	1	eaa	bb1	3	2	bb	bb1 eaa	m
16	124	11	1	m	b	b	1	eaa	bb1	3	2	bb	bb1 eaa	m
16	124	10	1	f	b	b	1	eaa	bb1	3	2	bb	bb1 eaa	f
16	124	11	1	f	b	b	1	eaa	bb1	3	2	bb	bb1 eaa	f
16	124	11	1	m	b	b	1	eaa	bb1	3	2	bb	bb1 eaa	m
16	124	11	1	f	b	b	1	eaa	bb1	3	2	bb	bb1 eaa	f
16	124	11	1	m	b	b	1	eaa	bb1	3	2	bb	bb1 eaa	m
16	124	11	1	f	b	b	1	eaa	bb1	3	2	bb	bb1 eaa	f
16	124	11	1	m	b	b	1	eaa	bb1	3	2	bb	bb1 eaa	m
16	124	10	1	f	b	b	1	eaa	bb1	3	2	bb	bb1 eaa	f
16	124	11	1	f	b	b	1	eaa	bb1	3	2	bb	bb1 eaa	f
17	79	11	1	f	b	b	1	eaa	bb1	4	2	bb	bb1 eaa	f
17	79	11	1	f	b	b	1	eaa	bb1	4	2	bb	bb1 eaa	f
17	79	11	1	f	b	b	1	eaa	bb1	4	2	bb	bb1 eaa	f
17	79	11	1	f	b	b	1	eaa	bb1	4	2	bb	bb1 eaa	f
17	79	11	1	m	b	b	1	eaa	bb1	4	2	bb	bb1 eaa	m
17	79	11	1	f	b	b	1	eaa	bb1	4	2	bb	bb1 eaa	f
17	79	12	1	m	b	b	1	eaa	bb1	4	2	bb	bb1 eaa	m
17	79	11	1	m	b	b	1	eaa	bb1	4	2	bb	bb1 eaa	m
17	79	11	1	f	b	b	1	eaa	bb1	4	2	bb	bb1 eaa	f
17	79	11	1	m	b	b	1	eaa	bb1	4	2	bb	bb1 eaa	m
17	79	10	1	f	b	b	1	eaa	bb1	4	2	bb	bb1 eaa	f
17	79	12	1	m	b	b	1	eaa	bb1	4	2	bb	bb1 eaa	m
17	79	10	1	f	b	b	1	eaa	bb1	4	2	bb	bb1 eaa	f
17	79	11	1	f	b	b	1	eaa	bb1	4	2	bb	bb1 eaa	f
17	79	11	1	m	b	b	1	eaa	bb1	4	2	bb	bb1 eaa	m
17	79	11	1	f	b	b	1	eaa	bb1	4	2	bb	bb1 eaa	f
17	79	11	1	m	b	b	1	eaa	bb1	4	2	bb	bb1 eaa	m
17	79	10	1	f	b	b	1	eaa	bb1	4	2	bb	bb1 eaa	f
17	79	10	1	f	b	b	1	eaa	bb1	4	2	bb	bb1 eaa	f
17	79	10	1	f	b	b	1	eaa	bb1	4	2	bb	bb1 eaa	f
17	79	11	1	f	b	b	1	eaa	bb1	4	2	bb	bb1 eaa	f
17	79	11	1	m	b	b	1	eaa	bb1	4	2	bb	bb1 eaa	m
17	79	11	1	m	b	b	1	eaa	bb1	4	2	bb	bb1 eaa	m
17	79	11	1	m	b	b	1	eaa	bb1	4	2	bb	bb1 eaa	m
17	79	11	1	m	b	b	1	eaa	bb1	4	2	bb	bb1 eaa	m
17	79	11	1	f	b	b	1	eaa	bb1	4	2	bb	bb1 eaa	f
17	79	10	1	f	b	b	1	eaa	bb1	4	2	bb	bb1 eaa	f
17	79	11	1	f	b	b	1	eaa	bb1	4	2	bb	bb1 eaa	f
17	79	11	1	m	b	b	1	eaa	bb1	4	2	bb	bb1 eaa	m
17	79	11	1	m	b	b	1	eaa	bb1	4	2	bb	bb1 eaa	m
17	79	11	1	f	b	b	1	eaa	bb1	4	2	bb	bb1 eaa	f
17	79	11	1	f	b	b	1	eaa	bb1	4	2	bb	bb1 eaa	f
17	79	11	1	m	b	b	1	eaa	bb1	4	2	bb	bb1 eaa	m
17	79	11	1	m	b	b	1	eaa	bb1	4	2	bb	bb1 eaa	m
17	79	12	1	f	b	b	1	eaa	bb1	4	2	bb	bb1 eaa	f
17	79	13	1	f	b	b	1	eaa	bb1	4	2	bb	bb1 eaa	f
17	79	11	1	m	b	b	1	eaa	bb1	4	2	bb	bb1 eaa	m
17	79	11	1	m	b	b	1	eaa	bb1	4	2	bb	bb1 eaa	m
17	79	11	1	m	b	b	1	eaa	bb1	4	2	bb	bb1 eaa	m
17	79	11	1	m	b	b	1	eaa	bb1	4	2	bb	bb1 eaa	m
17	79	11	1	m	b	b	1	eaa	bb1	4	2	bb	bb1 eaa	m
17	79	11	1	f	b	b	1	eaa	bb1	4	2	bb	bb1 eaa	f
17	79	11	1	f	b	b	1	eaa	bb1	4	2	bb	bb1 eaa	f
17	79	11	1	m	b	b	1	eaa	bb1	4	2	bb	bb1 eaa	m
17	79	11	1	m	b	b	1	eaa	bb1	4	2	bb	bb1 eaa	m
17	79	11	1	f	b	b	1	eaa	bb1	4	2	bb	bb1 eaa	f
17	79	11	1	f	b	b	1	eaa	bb1	4	2	bb	bb1 eaa	f
17	79	11	1	m	b	b	1	eaa	bb1	4	2	bb	bb1 eaa	m
17	79	11	1	f	b	b	1	eaa	bb1	4	2	bb	bb1 eaa	f
17	79	11	1	f	b	b	1	eaa	bb1	4	2	bb	bb1 eaa	f
17	79	11	1	f	b	b	1	eaa	bb1	4	2	bb	bb1 eaa	f
17	79	11	1	m	b	b	1	eaa	bb1	4	2	bb	bb1 eaa	m
17	79	11	1	m	b	b	1	eaa	bb1	4	2	bb	bb1 eaa	m
17	79	11	1	f	b	b	1	eaa	bb1	4	2	bb	bb1 eaa	f
17	79	11	1	f	b	b	1	eaa	bb1	4	2	bb	bb1 eaa	f
17	79	11	1	m	b	b	1	eaa	bb1	4	2	bb	bb1 eaa	m
17	79	11	1	m	b	b	1	eaa	bb1	4	2	bb	bb1 eaa	m
17	79	11	1	m	b	b	1	eaa	bb1	4	2	bb	bb1 eaa	m
17	79	11	1	m	b	b	1	eaa	bb1	4	2	bb	bb1 eaa	m
17	79	11	1	m	b	b	1	eaa	bb1	4	2	bb	bb1 eaa	m
17	79	11	1	m	b	b	1	eaa	bb1	4	2	bb	bb1 eaa	m
17	79	11	1	m	b	b	1	eaa	bb1	4	2	bb	bb1 eaa	m
17	79	11	1	m	b	b	1	eaa	bb1	4	2	bb	bb1 eaa	m
17	79	11	1	m	b	b	1	eaa	bb1	4	2	bb	bb1 eaa	m
17	79	11	1	m	b	b	1	eaa	bb1	4	2	bb	bb1 eaa	m
17	79	12	1	f	b	b	1	eaa	bb1	4	2	bb	bb1 eaa	f
17	79	11	1	m	b	b	1	eaa	bb1	4	2	bb	bb1 eaa	m
17	79	13	1	f	b	b	1	eaa	bb1	4	2	bb	bb1 eaa	f
17	79	11	1	m	b	b	1	eaa	bb1	4	2	bb	bb1 eaa	m
17	79	11	1	m	b	b	1	eaa	bb1	4	2	bb	bb1 eaa	m
17	79	13	1	f	b	b	1	eaa	bb1	4	2	bb	bb1 eaa	f
17	79	11	1	f	b	b	1	eaa	bb1	4	2	bb	bb1 eaa	f
17	79	11	1	m	b	b	1	eaa	bb1	4	2	bb	bb1 eaa	m
17	79	11	1	m	b	b	1	eaa	bb1	4	2	bb	bb1 eaa	m
17	79	11	1	m	b	b	1	eaa	bb1	4	2	bb	bb1 eaa	m
17	79	11	1	f	b	b	1	eaa	bb1	4	2	bb	bb1 eaa	f
17	79	11	1	m	b	b	1	eaa	bb1	4	2	bb	bb1 eaa	m
17	79	11	1	f	b	b	1	eaa	bb1	4	2	bb	bb1 eaa	f
17	79	12	1	f	b	b	1	eaa	bb1	4	2	bb	bb1 eaa	f
18	132	11	1	m	b	b	1	eaa	bb1	1	2	bb	bb1 eaa	m
18	132	11	1	m	b	b	1	eaa	bb1	1	2	bb	bb1 eaa	m
18	132	11	1	f	b	b	1	eaa	bb1	1	2	bb	bb1 eaa	f
18	132	10	1	f	b	b	1	eaa	bb1	1	2	bb	bb1 eaa	f
18	132	11	1	m	b	b	1	eaa	bb1	1	2	bb	bb1 eaa	m
18	132	11	1	f	b	b	1	eaa	bb1	1	2	bb	bb1 eaa	f
18	132	10	1	f	b	b	1	eaa	bb1	1	2	bb	bb1 eaa	f
18	132	11	1	f	b	b	1	eaa	bb1	1	2	bb	bb1 eaa	f
18	132	10	1	m	b	b	1	eaa	bb1	1	2	bb	bb1 eaa	m
18	132	10	1	m	b	b	1	eaa	bb1	1	2	bb	bb1 eaa	m
18	132	10	1	f	b	b	1	eaa	bb1	1	2	bb	bb1 eaa	f
18	132	11	1	f	b	b	1	eaa	bb1	1	2	bb	bb1 eaa	f
18	132	11	1	m	b	b	1	eaa	bb1	1	2	bb	bb1 eaa	m
18	132	11	1	m	b	b	1	eaa	bb1	1	2	bb	bb1 eaa	m
18	132	11	1	f	b	b	1	eaa	bb1	1	2	bb	bb1 eaa	f
18	132	10	1	m	b	b	1	eaa	bb1	1	2	bb	bb1 eaa	m
18	132	10	1	m	b	b	1	eaa	bb1	1	2	bb	bb1 eaa	m
18	132	11	1	m	b	b	1	eaa	bb1	1	2	bb	bb1 eaa	m
18	132	11	1	m	b	b	1	eaa	bb1	1	2	bb	bb1 eaa	m
18	132	11	1	m	b	b	1	eaa	bb1	1	2	bb	bb1 eaa	m
18	132	11	1	m	b	b	1	eaa	bb1	1	2	bb	bb1 eaa	m
18	132	11	1	m	b	b	1	eaa	bb1	1	2	bb	bb1 eaa	m
18	132	11	1	m	b	b	1	eaa	bb1	1	2	bb	bb1 eaa	m
18	132	12	1	m	b	b	1	eaa	bb1	1	2	bb	bb1 eaa	m
18	132	12	1	m	b	b	1	eaa	bb1	1	2	bb	bb1 eaa	m
18	132	11	1	f	b	b	1	eaa	bb1	1	2	bb	bb1 eaa	f
18	132	11	1	m	b	b	1	eaa	bb1	1	2	bb	bb1 eaa	m
18	132	11	1	m	b	b	1	eaa	bb1	1	2	bb	bb1 eaa	m
18	132	11	1	m	b	b	1	eaa	bb1	1	2	bb	bb1 eaa	m
18	132	11	1	f	b	b	1	eaa	bb1	1	2	bb	bb1 eaa	f
18	132	11	1	m	b	b	1	eaa	bb1	1	2	bb	bb1 eaa	m
18	132	11	1	m	b	b	1	eaa	bb1	1	2	bb	bb1 eaa	m
18	132	10	1	m	b	b	1	eaa	bb1	1	2	bb	bb1 eaa	m
18	132	10	1	f	b	b	1	eaa	bb1	1	2	bb	bb1 eaa	f
18	132	11	1	f	b	b	1	eaa	bb1	1	2	bb	bb1 eaa	f
18	132	11	1	f	b	b	1	eaa	bb1	1	2	bb	bb1 eaa	f
18	132	11	1	m	b	b	1	eaa	bb1	1	2	bb	bb1 eaa	m
18	132	11	1	f	b	b	1	eaa	bb1	1	2	bb	bb1 eaa	f
18	132	11	1	m	b	b	1	eaa	bb1	1	2	bb	bb1 eaa	m
18	132	10	1	f	b	b	1	eaa	bb1	1	2	bb	bb1 eaa	f
18	132	11	1	f	b	b	1	eaa	bb1	1	2	bb	bb1 eaa	f
18	132	11	1	f	b	b	1	eaa	bb1	1	2	bb	bb1 eaa	f
18	132	11	1	m	b	b	1	eaa	bb1	1	2	bb	bb1 eaa	m
18	132	11	1	f	b	b	1	eaa	bb1	1	2	bb	bb1 eaa	f
18	132	10	1	f	b	b	1	eaa	bb1	1	2	bb	bb1 eaa	f
18	132	11	1	f	b	b	1	eaa	bb1	1	2	bb	bb1 eaa	f
18	132	11	1	f	b	b	1	eaa	bb1	1	2	bb	bb1 eaa	f
18	132	11	1	f	b	b	1	eaa	bb1	1	2	bb	bb1 eaa	f
18	132	11	1	f	b	b	1	eaa	bb1	1	2	bb	bb1 eaa	f
18	132	11	1	f	b	b	1	eaa	bb1	1	2	bb	bb1 eaa	f
18	132	11	1	m	b	b	1	eaa	bb1	1	2	bb	bb1 eaa	m
18	132	10	1	f	b	b	1	eaa	bb1	1	2	bb	bb1 eaa	f
18	132	11	1	m	b	b	1	eaa	bb1	1	2	bb	bb1 eaa	m
18	132	10	1	f	b	b	1	eaa	bb1	1	2	bb	bb1 eaa	f
18	132	10	1	f	b	b	1	eaa	bb1	1	2	bb	bb1 eaa	f
18	132	10	1	f	b	b	1	eaa	bb1	1	2	bb	bb1 eaa	f
18	132	10	1	f	b	b	1	eaa	bb1	1	2	bb	bb1 eaa	f
18	132	11	1	f	b	b	1	eaa	bb1	1	2	bb	bb1 eaa	f
18	132	11	1	m	b	b	1	eaa	bb1	1	2	bb	bb1 eaa	m
18	132	10	1	f	b	b	1	eaa	bb1	1	2	bb	bb1 eaa	f
18	132	11	1	f	b	b	1	eaa	bb1	1	2	bb	bb1 eaa	f
18	132	11	1	f	b	b	1	eaa	bb1	1	2	bb	bb1 eaa	f
18	132	10	1	f	b	b	1	eaa	bb1	1	2	bb	bb1 eaa	f
18	132	10	1	f	b	b	1	eaa	bb1	1	2	bb	bb1 eaa	f
18	132	10	1	f	b	b	1	eaa	bb1	1	2	bb	bb1 eaa	f
18	132	11	1	f	b	b	1	eaa	bb1	1	2	bb	bb1 eaa	f
18	132	11	1	f	b	b	1	eaa	bb1	1	2	bb	bb1 eaa	f
18	132	11	1	m	b	b	1	eaa	bb1	1	2	bb	bb1 eaa	m
18	132	11	1	m	b	b	1	eaa	bb1	1	2	bb	bb1 eaa	m
18	132	10	1	m	b	b	1	eaa	bb1	1	2	bb	bb1 eaa	m
18	132	10	1	f	b	b	1	eaa	bb1	1	2	bb	bb1 eaa	f
18	132	11	1	m	b	b	1	eaa	bb1	1	2	bb	bb1 eaa	m
18	132	10	1	f	b	b	1	eaa	bb1	1	2	bb	bb1 eaa	f
18	132	10	1	m	b	b	1	eaa	bb1	1	2	bb	bb1 eaa	m
18	132	11	1	m	b	b	1	eaa	bb1	1	2	bb	bb1 eaa	m
18	132	12	1	m	b	b	1	eaa	bb1	1	2	bb	bb1 eaa	m
18	132	10	1	f	b	b	1	eaa	bb1	1	2	bb	bb1 eaa	f
18	132	11	1	m	b	b	1	eaa	bb1	1	2	bb	bb1 eaa	m
18	132	10	1	f	b	b	1	eaa	bb1	1	2	bb	bb1 eaa	f
18	132	10	1	f	b	b	1	eaa	bb1	1	2	bb	bb1 eaa	f
18	132	12	1	m	b	b	1	eaa	bb1	1	2	bb	bb1 eaa	m
18	132	12	1	f	b	b	1	eaa	bb1	1	2	bb	bb1 eaa	f
18	132	11	1	f	b	b	1	eaa	bb1	1	2	bb	bb1 eaa	f
18	132	11	1	m	b	b	1	eaa	bb1	1	2	bb	bb1 eaa	m
18	132	10	1	f	b	b	1	eaa	bb1	1	2	bb	bb1 eaa	f
18	132	10	1	f	b	b	1	eaa	bb1	1	2	bb	bb1 eaa	f
18	132	11	1	m	b	b	1	eaa	bb1	1	2	bb	bb1 eaa	m
18	132	12	1	m	b	b	1	eaa	bb1	1	2	bb	bb1 eaa	m
18	132	11	1	f	b	b	1	eaa	bb1	1	2	bb	bb1 eaa	f
18	132	10	1	f	b	b	1	eaa	bb1	1	2	bb	bb1 eaa	f
18	132	11	1	f	b	b	1	eaa	bb1	1	2	bb	bb1 eaa	f
18	132	12	1	f	b	b	1	eaa	bb1	1	2	bb	bb1 eaa	f
18	132	12	1	f	b	b	1	eaa	bb1	1	2	bb	bb1 eaa	f
18	132	11	1	m	b	b	1	eaa	bb1	1	2	bb	bb1 eaa	m
18	132	10	1	m	b	b	1	eaa	bb1	1	2	bb	bb1 eaa	m
18	132	11	1	m	b	b	1	eaa	bb1	1	2	bb	bb1 eaa	m
18	132	11	1	f	b	b	1	eaa	bb1	1	2	bb	bb1 eaa	f
18	132	11	1	m	b	b	1	eaa	bb1	1	2	bb	bb1 eaa	m
18	132	10	1	f	b	b	1	eaa	bb1	1	2	bb	bb1 eaa	f
18	132	11	1	m	b	b	1	eaa	bb1	1	2	bb	bb1 eaa	m
18	132	12	1	m	b	b	1	eaa	bb1	1	2	bb	bb1 eaa	m
18	132	10	1	f	b	b	1	eaa	bb1	1	2	bb	bb1 eaa	f
18	132	11	1	f	b	b	1	eaa	bb1	1	2	bb	bb1 eaa	f
18	132	11	1	f	b	b	1	eaa	bb1	1	2	bb	bb1 eaa	f
18	132	11	1	f	b	b	1	eaa	bb1	1	2	bb	bb1 eaa	f
18	132	11	1	f	b	b	1	eaa	bb1	1	2	bb	bb1 eaa	f
18	132	11	1	m	b	b	1	eaa	bb1	1	2	bb	bb1 eaa	m
18	132	11	1	m	b	b	1	eaa	bb1	1	2	bb	bb1 eaa	m
18	132	11	1	f	b	b	1	eaa	bb1	1	2	bb	bb1 eaa	f
18	132	10	1	m	b	b	1	eaa	bb1	1	2	bb	bb1 eaa	m
18	132	11	1	m	b	b	1	eaa	bb1	1	2	bb	bb1 eaa	m
18	132	11	1	m	b	b	1	eaa	bb1	1	2	bb	bb1 eaa	m
18	132	11	1	m	b	b	1	eaa	bb1	1	2	bb	bb1 eaa	m
18	132	10	1	f	b	b	1	eaa	bb1	1	2	bb	bb1 eaa	f
18	132	11	1	f	b	b	1	eaa	bb1	1	2	bb	bb1 eaa	f
18	132	11	1	m	b	b	1	eaa	bb1	1	2	bb	bb1 eaa	m
18	132	10	1	f	b	b	1	eaa	bb1	1	2	bb	bb1 eaa	f
18	132	10	1	f	b	b	1	eaa	bb1	1	2	bb	bb1 eaa	f
18	132	11	1	m	b	b	1	eaa	bb1	1	2	bb	bb1 eaa	m
18	132	11	1	m	b	b	1	eaa	bb1	1	2	bb	bb1 eaa	m
18	132	10	1	m	b	b	1	eaa	bb1	1	2	bb	bb1 eaa	m
18	132	11	1	m	b	b	1	eaa	bb1	1	2	bb	bb1 eaa	m
18	132	10	1	f	b	b	1	eaa	bb1	1	2	bb	bb1 eaa	f
18	132	11	1	m	b	b	1	eaa	bb1	1	2	bb	bb1 eaa	m
18	132	11	1	f	b	b	1	eaa	bb1	1	2	bb	bb1 eaa	f
18	132	11	1	m	b	b	1	eaa	bb1	1	2	bb	bb1 eaa	m
18	132	10	1	m	b	b	1	eaa	bb1	1	2	bb	bb1 eaa	m
18	132	11	1	m	b	b	1	eaa	bb1	1	2	bb	bb1 eaa	m
18	132	11	1	m	b	b	1	eaa	bb1	1	2	bb	bb1 eaa	m
18	132	11	1	m	b	b	1	eaa	bb1	1	2	bb	bb1 eaa	m
18	132	11	1	m	b	b	1	eaa	bb1	1	2	bb	bb1 eaa	m
18	132	11	1	m	b	b	1	eaa	bb1	1	2	bb	bb1 eaa	m
19	119	11	1	f	a	b	1	sya	ab1	1	1	ab	ab1 sya	f
19	119	10	1	m	a	b	1	sya	ab1	1	1	ab	ab1 sya	m
19	119	10	1	m	a	b	1	sya	ab1	1	1	ab	ab1 sya	m
19	119	10	1	f	a	b	1	sya	ab1	1	1	ab	ab1 sya	f
19	119	11	1	f	a	b	1	sya	ab1	1	1	ab	ab1 sya	f
19	119	11	1	f	a	b	1	sya	ab1	1	1	ab	ab1 sya	f
19	119	11	1	m	a	b	1	sya	ab1	1	1	ab	ab1 sya	m
19	119	11	1	m	a	b	1	sya	ab1	1	1	ab	ab1 sya	m
19	119	11	1	m	a	b	1	sya	ab1	1	1	ab	ab1 sya	m
19	119	11	1	m	a	b	1	sya	ab1	1	1	ab	ab1 sya	m
19	119	11	1	m	a	b	1	sya	ab1	1	1	ab	ab1 sya	m
19	119	11	1	f	a	b	1	sya	ab1	1	1	ab	ab1 sya	f
19	119	10	1	m	a	b	1	sya	ab1	1	1	ab	ab1 sya	m
19	119	10	1	f	a	b	1	sya	ab1	1	1	ab	ab1 sya	f
19	119	10	1	m	a	b	1	sya	ab1	1	1	ab	ab1 sya	m
19	119	10	1	f	a	b	1	sya	ab1	1	1	ab	ab1 sya	f
19	119	11	1	m	a	b	1	sya	ab1	1	1	ab	ab1 sya	m
19	119	10	1	m	a	b	1	sya	ab1	1	1	ab	ab1 sya	m
19	119	10	1	m	a	b	1	sya	ab1	1	1	ab	ab1 sya	m
19	119	10	1	m	a	b	1	sya	ab1	1	1	ab	ab1 sya	m
19	119	11	1	m	a	b	1	sya	ab1	1	1	ab	ab1 sya	m
19	119	11	1	f	a	b	1	sya	ab1	1	1	ab	ab1 sya	f
19	119	10	1	m	a	b	1	sya	ab1	1	1	ab	ab1 sya	m
19	119	10	1	f	a	b	1	sya	ab1	1	1	ab	ab1 sya	f
19	119	10	1	m	a	b	1	sya	ab1	1	1	ab	ab1 sya	m
19	119	10	1	m	a	b	1	sya	ab1	1	1	ab	ab1 sya	m
19	119	10	1	f	a	b	1	sya	ab1	1	1	ab	ab1 sya	f
19	119	11	1	f	a	b	1	sya	ab1	1	1	ab	ab1 sya	f
19	119	10	1	f	a	b	1	sya	ab1	1	1	ab	ab1 sya	f
19	119	10	1	f	a	b	1	sya	ab1	1	1	ab	ab1 sya	f
19	119	11	1	m	a	b	1	sya	ab1	1	1	ab	ab1 sya	m
19	119	11	1	m	a	b	1	sya	ab1	1	1	ab	ab1 sya	m
19	119	10	1	m	a	b	1	sya	ab1	1	1	ab	ab1 sya	m
19	119	11	1	m	a	b	1	sya	ab1	1	1	ab	ab1 sya	m
19	119	10	1	m	a	b	1	sya	ab1	1	1	ab	ab1 sya	m
19	119	11	1	f	a	b	1	sya	ab1	1	1	ab	ab1 sya	f
19	119	10	1	m	a	b	1	sya	ab1	1	1	ab	ab1 sya	m
19	119	10	1	f	a	b	1	sya	ab1	1	1	ab	ab1 sya	f
19	119	10	1	f	a	b	1	sya	ab1	1	1	ab	ab1 sya	f
19	119	11	1	m	a	b	1	sya	ab1	1	1	ab	ab1 sya	m
19	119	11	1	m	a	b	1	sya	ab1	1	1	ab	ab1 sya	m
19	119	11	1	f	a	b	1	sya	ab1	1	1	ab	ab1 sya	f
19	119	11	1	m	a	b	1	sya	ab1	1	1	ab	ab1 sya	m
19	119	11	1	f	a	b	1	sya	ab1	1	1	ab	ab1 sya	f
19	119	10	1	f	a	b	1	sya	ab1	1	1	ab	ab1 sya	f
19	119	10	1	m	a	b	1	sya	ab1	1	1	ab	ab1 sya	m
19	119	10	1	m	a	b	1	sya	ab1	1	1	ab	ab1 sya	m
19	119	10	1	f	a	b	1	sya	ab1	1	1	ab	ab1 sya	f
19	119	10	1	m	a	b	1	sya	ab1	1	1	ab	ab1 sya	m
19	119	11	1	m	a	b	1	sya	ab1	1	1	ab	ab1 sya	m
19	119	11	1	m	a	b	1	sya	ab1	1	1	ab	ab1 sya	m
19	119	10	1	m	a	b	1	sya	ab1	1	1	ab	ab1 sya	m
19	119	10	1	f	a	b	1	sya	ab1	1	1	ab	ab1 sya	f
19	119	10	1	m	a	b	1	sya	ab1	1	1	ab	ab1 sya	m
19	119	10	1	m	a	b	1	sya	ab1	1	1	ab	ab1 sya	m
19	119	11	1	f	a	b	1	sya	ab1	1	1	ab	ab1 sya	f
19	119	11	1	f	a	b	1	sya	ab1	1	1	ab	ab1 sya	f
19	119	10	1	f	a	b	1	sya	ab1	1	1	ab	ab1 sya	f
19	119	11	1	m	a	b	1	sya	ab1	1	1	ab	ab1 sya	m
19	119	10	1	f	a	b	1	sya	ab1	1	1	ab	ab1 sya	f
19	119	10	1	f	a	b	1	sya	ab1	1	1	ab	ab1 sya	f
19	119	10	1	f	a	b	1	sya	ab1	1	1	ab	ab1 sya	f
19	119	10	1	f	a	b	1	sya	ab1	1	1	ab	ab1 sya	f
19	119	11	1	f	a	b	1	sya	ab1	1	1	ab	ab1 sya	f
19	119	10	1	m	a	b	1	sya	ab1	1	1	ab	ab1 sya	m
19	119	11	1	f	a	b	1	sya	ab1	1	1	ab	ab1 sya	f
19	119	10	1	m	a	b	1	sya	ab1	1	1	ab	ab1 sya	m
19	119	10	1	m	a	b	1	sya	ab1	1	1	ab	ab1 sya	m
19	119	10	1	f	a	b	1	sya	ab1	1	1	ab	ab1 sya	f
19	119	10	1	f	a	b	1	sya	ab1	1	1	ab	ab1 sya	f
19	119	11	1	f	a	b	1	sya	ab1	1	1	ab	ab1 sya	f
19	119	11	1	f	a	b	1	sya	ab1	1	1	ab	ab1 sya	f
19	119	10	1	m	a	b	1	sya	ab1	1	1	ab	ab1 sya	m
19	119	10	1	m	a	b	1	sya	ab1	1	1	ab	ab1 sya	m
19	119	10	1	m	a	b	1	sya	ab1	1	1	ab	ab1 sya	m
19	119	10	1	m	a	b	1	sya	ab1	1	1	ab	ab1 sya	m
19	119	11	1	f	a	b	1	sya	ab1	1	1	ab	ab1 sya	f
19	119	10	1	f	a	b	1	sya	ab1	1	1	ab	ab1 sya	f
19	119	10	1	f	a	b	1	sya	ab1	1	1	ab	ab1 sya	f
19	119	10	1	f	a	b	1	sya	ab1	1	1	ab	ab1 sya	f
19	119	10	1	m	a	b	1	sya	ab1	1	1	ab	ab1 sya	m
19	119	10	1	f	a	b	1	sya	ab1	1	1	ab	ab1 sya	f
19	119	10	1	f	a	b	1	sya	ab1	1	1	ab	ab1 sya	f
19	119	10	1	m	a	b	1	sya	ab1	1	1	ab	ab1 sya	m
19	119	10	1	m	a	b	1	sya	ab1	1	1	ab	ab1 sya	m
19	119	10	1	f	a	b	1	sya	ab1	1	1	ab	ab1 sya	f
19	119	10	1	m	a	b	1	sya	ab1	1	1	ab	ab1 sya	m
19	119	10	1	m	a	b	1	sya	ab1	1	1	ab	ab1 sya	m
19	119	10	1	f	a	b	1	sya	ab1	1	1	ab	ab1 sya	f
19	119	11	1	f	a	b	1	sya	ab1	1	1	ab	ab1 sya	f
19	119	10	1	f	a	b	1	sya	ab1	1	1	ab	ab1 sya	f
19	119	10	1	f	a	b	1	sya	ab1	1	1	ab	ab1 sya	f
19	119	10	1	m	a	b	1	sya	ab1	1	1	ab	ab1 sya	m
19	119	10	1	f	a	b	1	sya	ab1	1	1	ab	ab1 sya	f
19	119	9	1	m	a	b	1	sya	ab1	1	1	ab	ab1 sya	m
19	119	10	1	f	a	b	1	sya	ab1	1	1	ab	ab1 sya	f
19	119	10	1	m	a	b	1	sya	ab1	1	1	ab	ab1 sya	m
19	119	10	1	m	a	b	1	sya	ab1	1	1	ab	ab1 sya	m
19	119	10	1	f	a	b	1	sya	ab1	1	1	ab	ab1 sya	f
19	119	11	1	f	a	b	1	sya	ab1	1	1	ab	ab1 sya	f
19	119	10	1	f	a	b	1	sya	ab1	1	1	ab	ab1 sya	f
19	119	11	1	f	a	b	1	sya	ab1	1	1	ab	ab1 sya	f
19	119	10	1	m	a	b	1	sya	ab1	1	1	ab	ab1 sya	m
19	119	10	1	f	a	b	1	sya	ab1	1	1	ab	ab1 sya	f
19	119	10	1	m	a	b	1	sya	ab1	1	1	ab	ab1 sya	m
19	119	10	1	m	a	b	1	sya	ab1	1	1	ab	ab1 sya	m
19	119	10	1	f	a	b	1	sya	ab1	1	1	ab	ab1 sya	f
19	119	10	1	f	a	b	1	sya	ab1	1	1	ab	ab1 sya	f
19	119	10	1	m	a	b	1	sya	ab1	1	1	ab	ab1 sya	m
19	119	10	1	f	a	b	1	sya	ab1	1	1	ab	ab1 sya	f
19	119	10	1	f	a	b	1	sya	ab1	1	1	ab	ab1 sya	f
19	119	10	1	m	a	b	1	sya	ab1	1	1	ab	ab1 sya	m
19	119	10	1	f	a	b	1	sya	ab1	1	1	ab	ab1 sya	f
19	119	10	1	f	a	b	1	sya	ab1	1	1	ab	ab1 sya	f
19	119	10	1	m	a	b	1	sya	ab1	1	1	ab	ab1 sya	m
19	119	10	1	f	a	b	1	sya	ab1	1	1	ab	ab1 sya	f
19	119	9	1	f	a	b	1	sya	ab1	1	1	ab	ab1 sya	f
19	119	11	1	f	a	b	1	sya	ab1	1	1	ab	ab1 sya	f
19	119	10	1	m	a	b	1	sya	ab1	1	1	ab	ab1 sya	m
20	59	10	1	f	a	b	1	sya	ab1	2	1	ab	ab1 sya	f
20	59	10	1	m	a	b	1	sya	ab1	2	1	ab	ab1 sya	m
20	59	11	1	f	a	b	1	sya	ab1	2	1	ab	ab1 sya	f
20	59	10	1	m	a	b	1	sya	ab1	2	1	ab	ab1 sya	m
20	59	10	1	m	a	b	1	sya	ab1	2	1	ab	ab1 sya	m
20	59	11	1	m	a	b	1	sya	ab1	2	1	ab	ab1 sya	m
20	59	11	1	m	a	b	1	sya	ab1	2	1	ab	ab1 sya	m
20	59	10	1	m	a	b	1	sya	ab1	2	1	ab	ab1 sya	m
20	59	10	1	f	a	b	1	sya	ab1	2	1	ab	ab1 sya	f
20	59	10	1	m	a	b	1	sya	ab1	2	1	ab	ab1 sya	m
20	59	10	1	m	a	b	1	sya	ab1	2	1	ab	ab1 sya	m
20	59	11	1	m	a	b	1	sya	ab1	2	1	ab	ab1 sya	m
20	59	11	1	m	a	b	1	sya	ab1	2	1	ab	ab1 sya	m
20	59	10	1	f	a	b	1	sya	ab1	2	1	ab	ab1 sya	f
20	59	11	1	f	a	b	1	sya	ab1	2	1	ab	ab1 sya	f
20	59	10	1	f	a	b	1	sya	ab1	2	1	ab	ab1 sya	f
20	59	10	1	f	a	b	1	sya	ab1	2	1	ab	ab1 sya	f
20	59	10	1	m	a	b	1	sya	ab1	2	1	ab	ab1 sya	m
20	59	11	1	f	a	b	1	sya	ab1	2	1	ab	ab1 sya	f
20	59	10	1	f	a	b	1	sya	ab1	2	1	ab	ab1 sya	f
20	59	10	1	f	a	b	1	sya	ab1	2	1	ab	ab1 sya	f
20	59	10	1	f	a	b	1	sya	ab1	2	1	ab	ab1 sya	f
20	59	10	1	f	a	b	1	sya	ab1	2	1	ab	ab1 sya	f
20	59	10	1	m	a	b	1	sya	ab1	2	1	ab	ab1 sya	m
20	59	10	1	f	a	b	1	sya	ab1	2	1	ab	ab1 sya	f
20	59	10	1	f	a	b	1	sya	ab1	2	1	ab	ab1 sya	f
20	59	10	1	m	a	b	1	sya	ab1	2	1	ab	ab1 sya	m
20	59	10	1	f	a	b	1	sya	ab1	2	1	ab	ab1 sya	f
20	59	10	1	f	a	b	1	sya	ab1	2	1	ab	ab1 sya	f
20	59	10	1	m	a	b	1	sya	ab1	2	1	ab	ab1 sya	m
20	59	10	1	m	a	b	1	sya	ab1	2	1	ab	ab1 sya	m
20	59	10	1	f	a	b	1	sya	ab1	2	1	ab	ab1 sya	f
20	59	10	1	f	a	b	1	sya	ab1	2	1	ab	ab1 sya	f
20	59	10	1	m	a	b	1	sya	ab1	2	1	ab	ab1 sya	m
20	59	10	1	m	a	b	1	sya	ab1	2	1	ab	ab1 sya	m
20	59	10	1	f	a	b	1	sya	ab1	2	1	ab	ab1 sya	f
20	59	10	1	f	a	b	1	sya	ab1	2	1	ab	ab1 sya	f
20	59	10	1	f	a	b	1	sya	ab1	2	1	ab	ab1 sya	f
20	59	10	1	f	a	b	1	sya	ab1	2	1	ab	ab1 sya	f
20	59	10	1	f	a	b	1	sya	ab1	2	1	ab	ab1 sya	f
20	59	10	1	f	a	b	1	sya	ab1	2	1	ab	ab1 sya	f
20	59	10	1	f	a	b	1	sya	ab1	2	1	ab	ab1 sya	f
20	59	10	1	f	a	b	1	sya	ab1	2	1	ab	ab1 sya	f
20	59	10	1	f	a	b	1	sya	ab1	2	1	ab	ab1 sya	f
20	59	10	1	f	a	b	1	sya	ab1	2	1	ab	ab1 sya	f
20	59	10	1	f	a	b	1	sya	ab1	2	1	ab	ab1 sya	f
20	59	10	1	f	a	b	1	sya	ab1	2	1	ab	ab1 sya	f
20	59	10	1	f	a	b	1	sya	ab1	2	1	ab	ab1 sya	f
20	59	10	1	f	a	b	1	sya	ab1	2	1	ab	ab1 sya	f
20	59	10	1	f	a	b	1	sya	ab1	2	1	ab	ab1 sya	f
20	59	10	1	f	a	b	1	sya	ab1	2	1	ab	ab1 sya	f
20	59	10	1	f	a	b	1	sya	ab1	2	1	ab	ab1 sya	f
20	59	10	1	f	a	b	1	sya	ab1	2	1	ab	ab1 sya	f
20	59	10	1	m	a	b	1	sya	ab1	2	1	ab	ab1 sya	m
20	59	10	1	f	a	b	1	sya	ab1	2	1	ab	ab1 sya	f
20	59	10	1	f	a	b	1	sya	ab1	2	1	ab	ab1 sya	f
20	59	10	1	f	a	b	1	sya	ab1	2	1	ab	ab1 sya	f
20	59	10	1	f	a	b	1	sya	ab1	2	1	ab	ab1 sya	f
20	59	10	1	f	a	b	1	sya	ab1	2	1	ab	ab1 sya	f
21	35	13	0	n	a	b	1	sya	ab1	3	1	ab	ab1 sya	f
21	35	13	0	n	a	b	1	sya	ab1	3	1	ab	ab1 sya	m
21	35	10	1	f	a	b	1	sya	ab1	3	1	ab	ab1 sya	f
21	35	10	1	f	a	b	1	sya	ab1	3	1	ab	ab1 sya	f
21	35	10	1	f	a	b	1	sya	ab1	3	1	ab	ab1 sya	f
21	35	10	1	f	a	b	1	sya	ab1	3	1	ab	ab1 sya	f
21	35	10	1	f	a	b	1	sya	ab1	3	1	ab	ab1 sya	f
21	35	10	1	m	a	b	1	sya	ab1	3	1	ab	ab1 sya	m
21	35	10	1	m	a	b	1	sya	ab1	3	1	ab	ab1 sya	m
21	35	10	1	m	a	b	1	sya	ab1	3	1	ab	ab1 sya	m
21	35	10	1	f	a	b	1	sya	ab1	3	1	ab	ab1 sya	f
21	35	10	1	f	a	b	1	sya	ab1	3	1	ab	ab1 sya	f
21	35	10	1	f	a	b	1	sya	ab1	3	1	ab	ab1 sya	f
21	35	10	1	f	a	b	1	sya	ab1	3	1	ab	ab1 sya	f
21	35	10	1	m	a	b	1	sya	ab1	3	1	ab	ab1 sya	m
21	35	10	1	f	a	b	1	sya	ab1	3	1	ab	ab1 sya	f
21	35	10	1	m	a	b	1	sya	ab1	3	1	ab	ab1 sya	m
21	35	10	1	m	a	b	1	sya	ab1	3	1	ab	ab1 sya	m
21	35	10	1	m	a	b	1	sya	ab1	3	1	ab	ab1 sya	m
21	35	10	1	f	a	b	1	sya	ab1	3	1	ab	ab1 sya	f
21	35	10	1	f	a	b	1	sya	ab1	3	1	ab	ab1 sya	f
21	35	10	1	f	a	b	1	sya	ab1	3	1	ab	ab1 sya	f
21	35	10	1	m	a	b	1	sya	ab1	3	1	ab	ab1 sya	m
21	35	10	1	f	a	b	1	sya	ab1	3	1	ab	ab1 sya	f
21	35	10	1	m	a	b	1	sya	ab1	3	1	ab	ab1 sya	m
21	35	10	1	m	a	b	1	sya	ab1	3	1	ab	ab1 sya	m
21	35	10	1	f	a	b	1	sya	ab1	3	1	ab	ab1 sya	f
21	35	10	1	m	a	b	1	sya	ab1	3	1	ab	ab1 sya	m
21	35	10	1	m	a	b	1	sya	ab1	3	1	ab	ab1 sya	m
21	35	10	1	m	a	b	1	sya	ab1	3	1	ab	ab1 sya	m
21	35	10	1	f	a	b	1	sya	ab1	3	1	ab	ab1 sya	f
21	35	10	1	m	a	b	1	sya	ab1	3	1	ab	ab1 sya	m
21	35	11	1	m	a	b	1	sya	ab1	3	1	ab	ab1 sya	m
21	35	10	1	m	a	b	1	sya	ab1	3	1	ab	ab1 sya	m
21	35	10	1	m	a	b	1	sya	ab1	3	1	ab	ab1 sya	m
22	99	10	1	f	a	b	1	sya	ab1	4	1	ab	ab1 sya	f
22	99	10	1	m	a	b	1	sya	ab1	4	1	ab	ab1 sya	m
22	99	9	1	f	a	b	1	sya	ab1	4	1	ab	ab1 sya	f
22	99	10	1	m	a	b	1	sya	ab1	4	1	ab	ab1 sya	m
[truncated: 12,544 more rows]
