# Supplementary material for: Mitonuclear interactions shape both direct and parental effects of diet on fitness and involve a SNP in mitoribosomal 16s rRNA
Source: PLoS Biol. 2023 Aug 21;21(8):e3002218. doi: 10.1371/journal.pbio.3002218 (PMC10441796; doi:10.1371/journal.pbio.3002218)
Supplement: S24 Table — (XLSX) [file pbio.3002218.s033.xlsx]

## Sheet: Sheet1
vial	time	censor	sex	mito	nuclear	rep	diet	geno	block	dietCol	mitoNuclear	cond	sex2	eggsD2
1	12	1	m	b	b	3	mar	bb3	1	4	bb	bb3 mar	m	17
1	11	1	f	b	b	3	mar	bb3	1	4	bb	bb3 mar	f	17
1	13	1	m	b	b	3	mar	bb3	1	4	bb	bb3 mar	m	17
1	12	1	m	b	b	3	mar	bb3	1	4	bb	bb3 mar	m	17
1	12	1	f	b	b	3	mar	bb3	1	4	bb	bb3 mar	f	17
1	11	1	m	b	b	3	mar	bb3	1	4	bb	bb3 mar	m	17
1	12	1	m	b	b	3	mar	bb3	1	4	bb	bb3 mar	m	17
1	12	1	f	b	b	3	mar	bb3	1	4	bb	bb3 mar	f	17
1	12	1	f	b	b	3	mar	bb3	1	4	bb	bb3 mar	f	17
1	12	1	m	b	b	3	mar	bb3	1	4	bb	bb3 mar	m	17
1	13	1	m	b	b	3	mar	bb3	1	4	bb	bb3 mar	m	17
1	12	1	m	b	b	3	mar	bb3	1	4	bb	bb3 mar	m	17
1	13	0	n	b	b	3	mar	bb3	1	4	bb	bb3 mar	f	17
1	13	0	n	b	b	3	mar	bb3	1	4	bb	bb3 mar	f	17
1	13	0	n	b	b	3	mar	bb3	1	4	bb	bb3 mar	f	17
1	13	0	n	b	b	3	mar	bb3	1	4	bb	bb3 mar	f	17
1	13	0	n	b	b	3	mar	bb3	1	4	bb	bb3 mar	f	17
2	13	1	m	b	b	3	mar	bb3	2	4	bb	bb3 mar	m	18
2	13	1	m	b	b	3	mar	bb3	2	4	bb	bb3 mar	m	18
2	13	1	m	b	b	3	mar	bb3	2	4	bb	bb3 mar	m	18
2	13	0	n	b	b	3	mar	bb3	2	4	bb	bb3 mar	f	18
2	13	0	n	b	b	3	mar	bb3	2	4	bb	bb3 mar	f	18
2	13	0	n	b	b	3	mar	bb3	2	4	bb	bb3 mar	f	18
2	13	0	n	b	b	3	mar	bb3	2	4	bb	bb3 mar	f	18
2	13	0	n	b	b	3	mar	bb3	2	4	bb	bb3 mar	f	18
2	13	0	n	b	b	3	mar	bb3	2	4	bb	bb3 mar	f	18
2	13	0	n	b	b	3	mar	bb3	2	4	bb	bb3 mar	f	18
2	13	0	n	b	b	3	mar	bb3	2	4	bb	bb3 mar	f	18
2	13	0	n	b	b	3	mar	bb3	2	4	bb	bb3 mar	f	18
2	13	0	n	b	b	3	mar	bb3	2	4	bb	bb3 mar	f	18
2	13	0	n	b	b	3	mar	bb3	2	4	bb	bb3 mar	f	18
2	13	0	n	b	b	3	mar	bb3	2	4	bb	bb3 mar	m	18
2	13	0	n	b	b	3	mar	bb3	2	4	bb	bb3 mar	m	18
2	13	0	n	b	b	3	mar	bb3	2	4	bb	bb3 mar	m	18
2	13	0	n	b	b	3	mar	bb3	2	4	bb	bb3 mar	m	18
3	13	1	m	b	b	3	mar	bb3	3	4	bb	bb3 mar	m	39
3	13	1	m	b	b	3	mar	bb3	3	4	bb	bb3 mar	m	39
3	11	1	f	b	b	3	mar	bb3	3	4	bb	bb3 mar	f	39
3	11	1	f	b	b	3	mar	bb3	3	4	bb	bb3 mar	f	39
3	12	1	m	b	b	3	mar	bb3	3	4	bb	bb3 mar	m	39
3	12	1	m	b	b	3	mar	bb3	3	4	bb	bb3 mar	m	39
3	12	1	f	b	b	3	mar	bb3	3	4	bb	bb3 mar	f	39
3	13	1	f	b	b	3	mar	bb3	3	4	bb	bb3 mar	f	39
3	11	1	m	b	b	3	mar	bb3	3	4	bb	bb3 mar	m	39
3	12	1	f	b	b	3	mar	bb3	3	4	bb	bb3 mar	f	39
3	12	1	m	b	b	3	mar	bb3	3	4	bb	bb3 mar	m	39
3	12	1	m	b	b	3	mar	bb3	3	4	bb	bb3 mar	m	39
3	12	1	m	b	b	3	mar	bb3	3	4	bb	bb3 mar	m	39
3	12	1	m	b	b	3	mar	bb3	3	4	bb	bb3 mar	m	39
3	12	1	m	b	b	3	mar	bb3	3	4	bb	bb3 mar	m	39
3	12	1	m	b	b	3	mar	bb3	3	4	bb	bb3 mar	m	39
3	12	1	m	b	b	3	mar	bb3	3	4	bb	bb3 mar	m	39
3	12	1	m	b	b	3	mar	bb3	3	4	bb	bb3 mar	m	39
3	13	1	m	b	b	3	mar	bb3	3	4	bb	bb3 mar	m	39
3	12	1	f	b	b	3	mar	bb3	3	4	bb	bb3 mar	f	39
3	13	1	f	b	b	3	mar	bb3	3	4	bb	bb3 mar	f	39
3	12	1	f	b	b	3	mar	bb3	3	4	bb	bb3 mar	f	39
3	12	1	m	b	b	3	mar	bb3	3	4	bb	bb3 mar	m	39
3	13	1	f	b	b	3	mar	bb3	3	4	bb	bb3 mar	f	39
3	13	1	f	b	b	3	mar	bb3	3	4	bb	bb3 mar	f	39
3	11	1	f	b	b	3	mar	bb3	3	4	bb	bb3 mar	f	39
3	12	1	f	b	b	3	mar	bb3	3	4	bb	bb3 mar	f	39
3	12	1	f	b	b	3	mar	bb3	3	4	bb	bb3 mar	f	39
3	13	1	m	b	b	3	mar	bb3	3	4	bb	bb3 mar	m	39
3	12	1	f	b	b	3	mar	bb3	3	4	bb	bb3 mar	f	39
3	12	1	f	b	b	3	mar	bb3	3	4	bb	bb3 mar	f	39
3	13	0	n	b	b	3	mar	bb3	3	4	bb	bb3 mar	m	39
3	13	1	f	b	b	3	mar	bb3	3	4	bb	bb3 mar	f	39
3	13	1	f	b	b	3	mar	bb3	3	4	bb	bb3 mar	f	39
3	12	1	f	b	b	3	mar	bb3	3	4	bb	bb3 mar	f	39
3	13	1	f	b	b	3	mar	bb3	3	4	bb	bb3 mar	f	39
3	11	1	m	b	b	3	mar	bb3	3	4	bb	bb3 mar	m	39
3	11	1	m	b	b	3	mar	bb3	3	4	bb	bb3 mar	m	39
3	13	1	f	b	b	3	mar	bb3	3	4	bb	bb3 mar	f	39
4	11	1	m	b	b	3	mar	bb3	4	4	bb	bb3 mar	m	52
4	11	1	f	b	b	3	mar	bb3	4	4	bb	bb3 mar	f	52
4	10	1	f	b	b	3	mar	bb3	4	4	bb	bb3 mar	f	52
4	13	1	m	b	b	3	mar	bb3	4	4	bb	bb3 mar	m	52
4	11	1	m	b	b	3	mar	bb3	4	4	bb	bb3 mar	m	52
4	11	1	f	b	b	3	mar	bb3	4	4	bb	bb3 mar	f	52
4	11	1	f	b	b	3	mar	bb3	4	4	bb	bb3 mar	f	52
4	11	1	m	b	b	3	mar	bb3	4	4	bb	bb3 mar	m	52
4	11	1	m	b	b	3	mar	bb3	4	4	bb	bb3 mar	m	52
4	12	1	f	b	b	3	mar	bb3	4	4	bb	bb3 mar	f	52
4	10	1	m	b	b	3	mar	bb3	4	4	bb	bb3 mar	m	52
4	11	1	m	b	b	3	mar	bb3	4	4	bb	bb3 mar	m	52
4	12	1	m	b	b	3	mar	bb3	4	4	bb	bb3 mar	m	52
4	13	1	f	b	b	3	mar	bb3	4	4	bb	bb3 mar	f	52
4	12	1	m	b	b	3	mar	bb3	4	4	bb	bb3 mar	m	52
4	12	1	f	b	b	3	mar	bb3	4	4	bb	bb3 mar	f	52
4	11	1	m	b	b	3	mar	bb3	4	4	bb	bb3 mar	m	52
4	11	1	m	b	b	3	mar	bb3	4	4	bb	bb3 mar	m	52
4	12	1	f	b	b	3	mar	bb3	4	4	bb	bb3 mar	f	52
4	12	1	f	b	b	3	mar	bb3	4	4	bb	bb3 mar	f	52
4	12	1	f	b	b	3	mar	bb3	4	4	bb	bb3 mar	f	52
4	10	1	f	b	b	3	mar	bb3	4	4	bb	bb3 mar	f	52
4	11	1	m	b	b	3	mar	bb3	4	4	bb	bb3 mar	m	52
4	11	1	m	b	b	3	mar	bb3	4	4	bb	bb3 mar	m	52
4	12	1	m	b	b	3	mar	bb3	4	4	bb	bb3 mar	m	52
4	10	1	f	b	b	3	mar	bb3	4	4	bb	bb3 mar	f	52
4	11	1	f	b	b	3	mar	bb3	4	4	bb	bb3 mar	f	52
4	11	1	m	b	b	3	mar	bb3	4	4	bb	bb3 mar	m	52
4	11	1	m	b	b	3	mar	bb3	4	4	bb	bb3 mar	m	52
4	11	1	f	b	b	3	mar	bb3	4	4	bb	bb3 mar	f	52
4	11	1	f	b	b	3	mar	bb3	4	4	bb	bb3 mar	f	52
4	10	1	f	b	b	3	mar	bb3	4	4	bb	bb3 mar	f	52
4	10	1	f	b	b	3	mar	bb3	4	4	bb	bb3 mar	f	52
4	11	1	f	b	b	3	mar	bb3	4	4	bb	bb3 mar	f	52
4	13	0	n	b	b	3	mar	bb3	4	4	bb	bb3 mar	m	52
4	13	0	n	b	b	3	mar	bb3	4	4	bb	bb3 mar	m	52
4	13	0	n	b	b	3	mar	bb3	4	4	bb	bb3 mar	m	52
4	13	0	n	b	b	3	mar	bb3	4	4	bb	bb3 mar	m	52
4	10	1	f	b	b	3	mar	bb3	4	4	bb	bb3 mar	f	52
4	10	1	f	b	b	3	mar	bb3	4	4	bb	bb3 mar	f	52
4	10	1	f	b	b	3	mar	bb3	4	4	bb	bb3 mar	f	52
4	13	1	f	b	b	3	mar	bb3	4	4	bb	bb3 mar	f	52
4	11	1	m	b	b	3	mar	bb3	4	4	bb	bb3 mar	m	52
4	11	1	m	b	b	3	mar	bb3	4	4	bb	bb3 mar	m	52
4	11	1	f	b	b	3	mar	bb3	4	4	bb	bb3 mar	f	52
4	11	1	m	b	b	3	mar	bb3	4	4	bb	bb3 mar	m	52
4	13	0	n	b	b	3	mar	bb3	4	4	bb	bb3 mar	m	52
4	13	0	n	b	b	3	mar	bb3	4	4	bb	bb3 mar	m	52
4	13	0	n	b	b	3	mar	bb3	4	4	bb	bb3 mar	m	52
4	13	0	n	b	b	3	mar	bb3	4	4	bb	bb3 mar	m	52
4	13	0	n	b	b	3	mar	bb3	4	4	bb	bb3 mar	m	52
4	13	0	n	b	b	3	mar	bb3	4	4	bb	bb3 mar	m	52
5	13	0	n	a	b	2	sya	ab2	1	1	ab	ab2 sya	f	83
5	13	0	n	a	b	2	sya	ab2	1	1	ab	ab2 sya	f	83
5	13	0	n	a	b	2	sya	ab2	1	1	ab	ab2 sya	f	83
5	13	0	n	a	b	2	sya	ab2	1	1	ab	ab2 sya	f	83
5	13	0	n	a	b	2	sya	ab2	1	1	ab	ab2 sya	f	83
5	13	0	n	a	b	2	sya	ab2	1	1	ab	ab2 sya	f	83
5	13	0	n	a	b	2	sya	ab2	1	1	ab	ab2 sya	f	83
5	13	0	n	a	b	2	sya	ab2	1	1	ab	ab2 sya	f	83
5	13	0	n	a	b	2	sya	ab2	1	1	ab	ab2 sya	f	83
5	13	0	n	a	b	2	sya	ab2	1	1	ab	ab2 sya	f	83
5	13	0	n	a	b	2	sya	ab2	1	1	ab	ab2 sya	f	83
5	13	0	n	a	b	2	sya	ab2	1	1	ab	ab2 sya	f	83
5	13	0	n	a	b	2	sya	ab2	1	1	ab	ab2 sya	f	83
5	13	0	n	a	b	2	sya	ab2	1	1	ab	ab2 sya	f	83
5	13	0	n	a	b	2	sya	ab2	1	1	ab	ab2 sya	f	83
5	13	0	n	a	b	2	sya	ab2	1	1	ab	ab2 sya	f	83
5	13	0	n	a	b	2	sya	ab2	1	1	ab	ab2 sya	f	83
5	13	0	n	a	b	2	sya	ab2	1	1	ab	ab2 sya	f	83
5	13	0	n	a	b	2	sya	ab2	1	1	ab	ab2 sya	f	83
5	13	0	n	a	b	2	sya	ab2	1	1	ab	ab2 sya	f	83
5	13	0	n	a	b	2	sya	ab2	1	1	ab	ab2 sya	f	83
5	13	0	n	a	b	2	sya	ab2	1	1	ab	ab2 sya	f	83
5	13	0	n	a	b	2	sya	ab2	1	1	ab	ab2 sya	f	83
5	13	0	n	a	b	2	sya	ab2	1	1	ab	ab2 sya	f	83
5	13	0	n	a	b	2	sya	ab2	1	1	ab	ab2 sya	f	83
5	13	0	n	a	b	2	sya	ab2	1	1	ab	ab2 sya	f	83
5	13	0	n	a	b	2	sya	ab2	1	1	ab	ab2 sya	f	83
5	13	0	n	a	b	2	sya	ab2	1	1	ab	ab2 sya	f	83
5	13	0	n	a	b	2	sya	ab2	1	1	ab	ab2 sya	f	83
5	13	0	n	a	b	2	sya	ab2	1	1	ab	ab2 sya	f	83
5	13	0	n	a	b	2	sya	ab2	1	1	ab	ab2 sya	f	83
5	13	0	n	a	b	2	sya	ab2	1	1	ab	ab2 sya	f	83
5	13	0	n	a	b	2	sya	ab2	1	1	ab	ab2 sya	f	83
5	13	0	n	a	b	2	sya	ab2	1	1	ab	ab2 sya	f	83
5	13	0	n	a	b	2	sya	ab2	1	1	ab	ab2 sya	f	83
5	13	0	n	a	b	2	sya	ab2	1	1	ab	ab2 sya	f	83
5	13	0	n	a	b	2	sya	ab2	1	1	ab	ab2 sya	f	83
5	13	0	n	a	b	2	sya	ab2	1	1	ab	ab2 sya	f	83
5	13	0	n	a	b	2	sya	ab2	1	1	ab	ab2 sya	f	83
5	13	0	n	a	b	2	sya	ab2	1	1	ab	ab2 sya	f	83
5	13	0	n	a	b	2	sya	ab2	1	1	ab	ab2 sya	f	83
5	13	0	n	a	b	2	sya	ab2	1	1	ab	ab2 sya	f	83
5	13	0	n	a	b	2	sya	ab2	1	1	ab	ab2 sya	f	83
5	13	0	n	a	b	2	sya	ab2	1	1	ab	ab2 sya	f	83
5	13	0	n	a	b	2	sya	ab2	1	1	ab	ab2 sya	f	83
5	13	0	n	a	b	2	sya	ab2	1	1	ab	ab2 sya	f	83
5	13	0	n	a	b	2	sya	ab2	1	1	ab	ab2 sya	f	83
5	13	0	n	a	b	2	sya	ab2	1	1	ab	ab2 sya	f	83
5	13	0	n	a	b	2	sya	ab2	1	1	ab	ab2 sya	f	83
5	13	0	n	a	b	2	sya	ab2	1	1	ab	ab2 sya	f	83
5	13	0	n	a	b	2	sya	ab2	1	1	ab	ab2 sya	f	83
5	13	0	n	a	b	2	sya	ab2	1	1	ab	ab2 sya	f	83
5	13	0	n	a	b	2	sya	ab2	1	1	ab	ab2 sya	f	83
5	13	0	n	a	b	2	sya	ab2	1	1	ab	ab2 sya	f	83
5	13	0	n	a	b	2	sya	ab2	1	1	ab	ab2 sya	f	83
5	13	0	n	a	b	2	sya	ab2	1	1	ab	ab2 sya	f	83
5	13	0	n	a	b	2	sya	ab2	1	1	ab	ab2 sya	f	83
5	13	0	n	a	b	2	sya	ab2	1	1	ab	ab2 sya	f	83
5	13	0	n	a	b	2	sya	ab2	1	1	ab	ab2 sya	f	83
5	13	0	n	a	b	2	sya	ab2	1	1	ab	ab2 sya	f	83
5	13	0	n	a	b	2	sya	ab2	1	1	ab	ab2 sya	f	83
5	13	0	n	a	b	2	sya	ab2	1	1	ab	ab2 sya	f	83
5	13	0	n	a	b	2	sya	ab2	1	1	ab	ab2 sya	f	83
5	13	0	n	a	b	2	sya	ab2	1	1	ab	ab2 sya	f	83
5	13	0	n	a	b	2	sya	ab2	1	1	ab	ab2 sya	f	83
5	13	0	n	a	b	2	sya	ab2	1	1	ab	ab2 sya	f	83
5	13	0	n	a	b	2	sya	ab2	1	1	ab	ab2 sya	f	83
5	13	0	n	a	b	2	sya	ab2	1	1	ab	ab2 sya	f	83
5	13	0	n	a	b	2	sya	ab2	1	1	ab	ab2 sya	f	83
5	13	0	n	a	b	2	sya	ab2	1	1	ab	ab2 sya	f	83
5	13	0	n	a	b	2	sya	ab2	1	1	ab	ab2 sya	f	83
5	13	0	n	a	b	2	sya	ab2	1	1	ab	ab2 sya	f	83
5	13	0	n	a	b	2	sya	ab2	1	1	ab	ab2 sya	f	83
5	13	0	n	a	b	2	sya	ab2	1	1	ab	ab2 sya	f	83
5	13	0	n	a	b	2	sya	ab2	1	1	ab	ab2 sya	f	83
5	13	0	n	a	b	2	sya	ab2	1	1	ab	ab2 sya	f	83
5	13	0	n	a	b	2	sya	ab2	1	1	ab	ab2 sya	f	83
5	13	0	n	a	b	2	sya	ab2	1	1	ab	ab2 sya	f	83
5	13	0	n	a	b	2	sya	ab2	1	1	ab	ab2 sya	f	83
5	13	0	n	a	b	2	sya	ab2	1	1	ab	ab2 sya	f	83
5	13	0	n	a	b	2	sya	ab2	1	1	ab	ab2 sya	f	83
5	13	0	n	a	b	2	sya	ab2	1	1	ab	ab2 sya	f	83
5	13	0	n	a	b	2	sya	ab2	1	1	ab	ab2 sya	f	83
6	12	1	m	a	b	2	sya	ab2	2	1	ab	ab2 sya	m	120
6	13	1	m	a	b	2	sya	ab2	2	1	ab	ab2 sya	m	120
6	12	1	m	a	b	2	sya	ab2	2	1	ab	ab2 sya	m	120
6	13	1	m	a	b	2	sya	ab2	2	1	ab	ab2 sya	m	120
6	13	1	m	a	b	2	sya	ab2	2	1	ab	ab2 sya	m	120
6	12	1	m	a	b	2	sya	ab2	2	1	ab	ab2 sya	m	120
6	13	1	f	a	b	2	sya	ab2	2	1	ab	ab2 sya	f	120
6	13	1	f	a	b	2	sya	ab2	2	1	ab	ab2 sya	f	120
6	12	1	f	a	b	2	sya	ab2	2	1	ab	ab2 sya	f	120
6	11	1	f	a	b	2	sya	ab2	2	1	ab	ab2 sya	f	120
6	12	1	m	a	b	2	sya	ab2	2	1	ab	ab2 sya	m	120
6	12	1	m	a	b	2	sya	ab2	2	1	ab	ab2 sya	m	120
6	12	1	m	a	b	2	sya	ab2	2	1	ab	ab2 sya	m	120
6	12	1	m	a	b	2	sya	ab2	2	1	ab	ab2 sya	m	120
6	13	1	f	a	b	2	sya	ab2	2	1	ab	ab2 sya	f	120
6	12	1	m	a	b	2	sya	ab2	2	1	ab	ab2 sya	m	120
6	12	1	m	a	b	2	sya	ab2	2	1	ab	ab2 sya	m	120
6	13	1	m	a	b	2	sya	ab2	2	1	ab	ab2 sya	m	120
6	13	0	n	a	b	2	sya	ab2	2	1	ab	ab2 sya	f	120
6	13	0	n	a	b	2	sya	ab2	2	1	ab	ab2 sya	f	120
6	13	0	n	a	b	2	sya	ab2	2	1	ab	ab2 sya	f	120
6	13	0	n	a	b	2	sya	ab2	2	1	ab	ab2 sya	f	120
6	13	0	n	a	b	2	sya	ab2	2	1	ab	ab2 sya	f	120
6	13	0	n	a	b	2	sya	ab2	2	1	ab	ab2 sya	f	120
6	13	0	n	a	b	2	sya	ab2	2	1	ab	ab2 sya	f	120
6	13	0	n	a	b	2	sya	ab2	2	1	ab	ab2 sya	f	120
6	13	0	n	a	b	2	sya	ab2	2	1	ab	ab2 sya	f	120
6	13	0	n	a	b	2	sya	ab2	2	1	ab	ab2 sya	f	120
6	13	0	n	a	b	2	sya	ab2	2	1	ab	ab2 sya	f	120
6	13	0	n	a	b	2	sya	ab2	2	1	ab	ab2 sya	f	120
6	13	0	n	a	b	2	sya	ab2	2	1	ab	ab2 sya	f	120
6	13	0	n	a	b	2	sya	ab2	2	1	ab	ab2 sya	f	120
6	13	0	n	a	b	2	sya	ab2	2	1	ab	ab2 sya	f	120
6	13	0	n	a	b	2	sya	ab2	2	1	ab	ab2 sya	f	120
6	13	0	n	a	b	2	sya	ab2	2	1	ab	ab2 sya	f	120
6	13	0	n	a	b	2	sya	ab2	2	1	ab	ab2 sya	f	120
6	13	0	n	a	b	2	sya	ab2	2	1	ab	ab2 sya	f	120
6	13	0	n	a	b	2	sya	ab2	2	1	ab	ab2 sya	f	120
6	13	0	n	a	b	2	sya	ab2	2	1	ab	ab2 sya	f	120
6	13	0	n	a	b	2	sya	ab2	2	1	ab	ab2 sya	f	120
6	13	0	n	a	b	2	sya	ab2	2	1	ab	ab2 sya	f	120
6	13	0	n	a	b	2	sya	ab2	2	1	ab	ab2 sya	f	120
6	13	0	n	a	b	2	sya	ab2	2	1	ab	ab2 sya	f	120
6	13	0	n	a	b	2	sya	ab2	2	1	ab	ab2 sya	f	120
6	13	0	n	a	b	2	sya	ab2	2	1	ab	ab2 sya	f	120
6	13	0	n	a	b	2	sya	ab2	2	1	ab	ab2 sya	f	120
6	13	0	n	a	b	2	sya	ab2	2	1	ab	ab2 sya	f	120
6	13	0	n	a	b	2	sya	ab2	2	1	ab	ab2 sya	f	120
6	13	0	n	a	b	2	sya	ab2	2	1	ab	ab2 sya	f	120
6	13	0	n	a	b	2	sya	ab2	2	1	ab	ab2 sya	f	120
6	13	0	n	a	b	2	sya	ab2	2	1	ab	ab2 sya	f	120
6	13	0	n	a	b	2	sya	ab2	2	1	ab	ab2 sya	f	120
6	13	0	n	a	b	2	sya	ab2	2	1	ab	ab2 sya	f	120
6	13	0	n	a	b	2	sya	ab2	2	1	ab	ab2 sya	f	120
6	13	0	n	a	b	2	sya	ab2	2	1	ab	ab2 sya	f	120
6	13	0	n	a	b	2	sya	ab2	2	1	ab	ab2 sya	f	120
6	13	0	n	a	b	2	sya	ab2	2	1	ab	ab2 sya	f	120
6	13	0	n	a	b	2	sya	ab2	2	1	ab	ab2 sya	f	120
6	13	0	n	a	b	2	sya	ab2	2	1	ab	ab2 sya	f	120
6	13	0	n	a	b	2	sya	ab2	2	1	ab	ab2 sya	f	120
6	13	0	n	a	b	2	sya	ab2	2	1	ab	ab2 sya	f	120
6	13	0	n	a	b	2	sya	ab2	2	1	ab	ab2 sya	f	120
6	13	0	n	a	b	2	sya	ab2	2	1	ab	ab2 sya	f	120
6	13	0	n	a	b	2	sya	ab2	2	1	ab	ab2 sya	f	120
6	13	0	n	a	b	2	sya	ab2	2	1	ab	ab2 sya	f	120
6	13	0	n	a	b	2	sya	ab2	2	1	ab	ab2 sya	f	120
6	13	0	n	a	b	2	sya	ab2	2	1	ab	ab2 sya	f	120
6	13	0	n	a	b	2	sya	ab2	2	1	ab	ab2 sya	f	120
6	13	0	n	a	b	2	sya	ab2	2	1	ab	ab2 sya	f	120
6	13	0	n	a	b	2	sya	ab2	2	1	ab	ab2 sya	f	120
6	13	0	n	a	b	2	sya	ab2	2	1	ab	ab2 sya	f	120
6	13	0	n	a	b	2	sya	ab2	2	1	ab	ab2 sya	f	120
6	13	0	n	a	b	2	sya	ab2	2	1	ab	ab2 sya	f	120
6	13	0	n	a	b	2	sya	ab2	2	1	ab	ab2 sya	f	120
6	13	0	n	a	b	2	sya	ab2	2	1	ab	ab2 sya	f	120
6	13	0	n	a	b	2	sya	ab2	2	1	ab	ab2 sya	f	120
6	13	0	n	a	b	2	sya	ab2	2	1	ab	ab2 sya	f	120
6	11	1	f	a	b	2	sya	ab2	2	1	ab	ab2 sya	f	120
6	11	1	f	a	b	2	sya	ab2	2	1	ab	ab2 sya	f	120
6	12	1	m	a	b	2	sya	ab2	2	1	ab	ab2 sya	m	120
6	12	1	f	a	b	2	sya	ab2	2	1	ab	ab2 sya	f	120
6	12	1	f	a	b	2	sya	ab2	2	1	ab	ab2 sya	f	120
6	12	1	f	a	b	2	sya	ab2	2	1	ab	ab2 sya	f	120
6	12	1	f	a	b	2	sya	ab2	2	1	ab	ab2 sya	f	120
6	12	1	m	a	b	2	sya	ab2	2	1	ab	ab2 sya	m	120
6	13	1	f	a	b	2	sya	ab2	2	1	ab	ab2 sya	f	120
6	13	1	f	a	b	2	sya	ab2	2	1	ab	ab2 sya	f	120
6	13	0	n	a	b	2	sya	ab2	2	1	ab	ab2 sya	f	120
6	13	0	n	a	b	2	sya	ab2	2	1	ab	ab2 sya	f	120
6	13	0	n	a	b	2	sya	ab2	2	1	ab	ab2 sya	f	120
6	13	0	n	a	b	2	sya	ab2	2	1	ab	ab2 sya	f	120
6	13	0	n	a	b	2	sya	ab2	2	1	ab	ab2 sya	f	120
6	13	0	n	a	b	2	sya	ab2	2	1	ab	ab2 sya	f	120
6	13	0	n	a	b	2	sya	ab2	2	1	ab	ab2 sya	f	120
6	13	0	n	a	b	2	sya	ab2	2	1	ab	ab2 sya	f	120
6	13	0	n	a	b	2	sya	ab2	2	1	ab	ab2 sya	f	120
6	13	0	n	a	b	2	sya	ab2	2	1	ab	ab2 sya	f	120
6	13	0	n	a	b	2	sya	ab2	2	1	ab	ab2 sya	f	120
6	13	0	n	a	b	2	sya	ab2	2	1	ab	ab2 sya	f	120
6	11	1	m	a	b	2	sya	ab2	2	1	ab	ab2 sya	m	120
6	13	1	f	a	b	2	sya	ab2	2	1	ab	ab2 sya	f	120
6	12	1	f	a	b	2	sya	ab2	2	1	ab	ab2 sya	f	120
6	11	1	m	a	b	2	sya	ab2	2	1	ab	ab2 sya	m	120
6	12	1	m	a	b	2	sya	ab2	2	1	ab	ab2 sya	m	120
6	13	1	m	a	b	2	sya	ab2	2	1	ab	ab2 sya	m	120
6	12	1	m	a	b	2	sya	ab2	2	1	ab	ab2 sya	m	120
6	13	1	m	a	b	2	sya	ab2	2	1	ab	ab2 sya	m	120
6	13	1	m	a	b	2	sya	ab2	2	1	ab	ab2 sya	m	120
6	12	1	f	a	b	2	sya	ab2	2	1	ab	ab2 sya	f	120
6	11	1	m	a	b	2	sya	ab2	2	1	ab	ab2 sya	m	120
6	11	1	m	a	b	2	sya	ab2	2	1	ab	ab2 sya	m	120
6	13	1	f	a	b	2	sya	ab2	2	1	ab	ab2 sya	f	120
6	12	1	f	a	b	2	sya	ab2	2	1	ab	ab2 sya	f	120
6	11	1	f	a	b	2	sya	ab2	2	1	ab	ab2 sya	f	120
6	13	1	m	a	b	2	sya	ab2	2	1	ab	ab2 sya	m	120
6	11	1	m	a	b	2	sya	ab2	2	1	ab	ab2 sya	m	120
6	11	1	f	a	b	2	sya	ab2	2	1	ab	ab2 sya	f	120
6	10	1	m	a	b	2	sya	ab2	2	1	ab	ab2 sya	m	120
6	12	1	m	a	b	2	sya	ab2	2	1	ab	ab2 sya	m	120
6	13	1	f	a	b	2	sya	ab2	2	1	ab	ab2 sya	f	120
7	13	0	n	a	b	2	sya	ab2	3	1	ab	ab2 sya	m	120
7	13	0	n	a	b	2	sya	ab2	3	1	ab	ab2 sya	m	120
7	13	0	n	a	b	2	sya	ab2	3	1	ab	ab2 sya	m	120
7	13	0	n	a	b	2	sya	ab2	3	1	ab	ab2 sya	m	120
7	13	0	n	a	b	2	sya	ab2	3	1	ab	ab2 sya	m	120
7	13	0	n	a	b	2	sya	ab2	3	1	ab	ab2 sya	m	120
7	13	0	n	a	b	2	sya	ab2	3	1	ab	ab2 sya	m	120
7	13	0	n	a	b	2	sya	ab2	3	1	ab	ab2 sya	m	120
7	13	0	n	a	b	2	sya	ab2	3	1	ab	ab2 sya	m	120
7	13	0	n	a	b	2	sya	ab2	3	1	ab	ab2 sya	m	120
7	13	0	n	a	b	2	sya	ab2	3	1	ab	ab2 sya	m	120
7	13	0	n	a	b	2	sya	ab2	3	1	ab	ab2 sya	m	120
7	13	0	n	a	b	2	sya	ab2	3	1	ab	ab2 sya	m	120
7	13	0	n	a	b	2	sya	ab2	3	1	ab	ab2 sya	f	120
7	13	0	n	a	b	2	sya	ab2	3	1	ab	ab2 sya	f	120
7	13	0	n	a	b	2	sya	ab2	3	1	ab	ab2 sya	f	120
7	13	0	n	a	b	2	sya	ab2	3	1	ab	ab2 sya	m	120
7	13	0	n	a	b	2	sya	ab2	3	1	ab	ab2 sya	m	120
7	13	0	n	a	b	2	sya	ab2	3	1	ab	ab2 sya	m	120
7	13	0	n	a	b	2	sya	ab2	3	1	ab	ab2 sya	m	120
7	13	0	n	a	b	2	sya	ab2	3	1	ab	ab2 sya	m	120
7	13	0	n	a	b	2	sya	ab2	3	1	ab	ab2 sya	m	120
7	13	0	n	a	b	2	sya	ab2	3	1	ab	ab2 sya	m	120
7	13	0	n	a	b	2	sya	ab2	3	1	ab	ab2 sya	f	120
7	13	0	n	a	b	2	sya	ab2	3	1	ab	ab2 sya	f	120
7	13	0	n	a	b	2	sya	ab2	3	1	ab	ab2 sya	f	120
7	13	0	n	a	b	2	sya	ab2	3	1	ab	ab2 sya	m	120
7	13	0	n	a	b	2	sya	ab2	3	1	ab	ab2 sya	m	120
7	13	0	n	a	b	2	sya	ab2	3	1	ab	ab2 sya	m	120
7	13	0	n	a	b	2	sya	ab2	3	1	ab	ab2 sya	m	120
7	13	0	n	a	b	2	sya	ab2	3	1	ab	ab2 sya	m	120
7	13	0	n	a	b	2	sya	ab2	3	1	ab	ab2 sya	f	120
7	13	0	n	a	b	2	sya	ab2	3	1	ab	ab2 sya	f	120
7	13	0	n	a	b	2	sya	ab2	3	1	ab	ab2 sya	f	120
7	13	0	n	a	b	2	sya	ab2	3	1	ab	ab2 sya	f	120
7	13	0	n	a	b	2	sya	ab2	3	1	ab	ab2 sya	f	120
7	13	0	n	a	b	2	sya	ab2	3	1	ab	ab2 sya	f	120
7	13	0	n	a	b	2	sya	ab2	3	1	ab	ab2 sya	m	120
7	13	0	n	a	b	2	sya	ab2	3	1	ab	ab2 sya	m	120
7	13	0	n	a	b	2	sya	ab2	3	1	ab	ab2 sya	m	120
7	13	0	n	a	b	2	sya	ab2	3	1	ab	ab2 sya	m	120
7	13	0	n	a	b	2	sya	ab2	3	1	ab	ab2 sya	m	120
7	13	0	n	a	b	2	sya	ab2	3	1	ab	ab2 sya	m	120
7	13	0	n	a	b	2	sya	ab2	3	1	ab	ab2 sya	m	120
7	13	0	n	a	b	2	sya	ab2	3	1	ab	ab2 sya	m	120
7	13	0	n	a	b	2	sya	ab2	3	1	ab	ab2 sya	m	120
7	13	0	n	a	b	2	sya	ab2	3	1	ab	ab2 sya	m	120
7	13	0	n	a	b	2	sya	ab2	3	1	ab	ab2 sya	m	120
7	13	0	n	a	b	2	sya	ab2	3	1	ab	ab2 sya	m	120
7	13	0	n	a	b	2	sya	ab2	3	1	ab	ab2 sya	m	120
7	13	0	n	a	b	2	sya	ab2	3	1	ab	ab2 sya	m	120
7	13	0	n	a	b	2	sya	ab2	3	1	ab	ab2 sya	m	120
7	13	0	n	a	b	2	sya	ab2	3	1	ab	ab2 sya	m	120
7	13	0	n	a	b	2	sya	ab2	3	1	ab	ab2 sya	m	120
7	13	0	n	a	b	2	sya	ab2	3	1	ab	ab2 sya	m	120
7	13	0	n	a	b	2	sya	ab2	3	1	ab	ab2 sya	m	120
7	13	0	n	a	b	2	sya	ab2	3	1	ab	ab2 sya	m	120
7	13	0	n	a	b	2	sya	ab2	3	1	ab	ab2 sya	m	120
7	13	0	n	a	b	2	sya	ab2	3	1	ab	ab2 sya	m	120
7	13	0	n	a	b	2	sya	ab2	3	1	ab	ab2 sya	m	120
7	13	0	n	a	b	2	sya	ab2	3	1	ab	ab2 sya	m	120
7	13	0	n	a	b	2	sya	ab2	3	1	ab	ab2 sya	m	120
7	13	0	n	a	b	2	sya	ab2	3	1	ab	ab2 sya	m	120
7	13	0	n	a	b	2	sya	ab2	3	1	ab	ab2 sya	m	120
7	13	0	n	a	b	2	sya	ab2	3	1	ab	ab2 sya	m	120
7	13	0	n	a	b	2	sya	ab2	3	1	ab	ab2 sya	m	120
7	13	0	n	a	b	2	sya	ab2	3	1	ab	ab2 sya	m	120
7	13	0	n	a	b	2	sya	ab2	3	1	ab	ab2 sya	f	120
7	13	0	n	a	b	2	sya	ab2	3	1	ab	ab2 sya	f	120
7	13	0	n	a	b	2	sya	ab2	3	1	ab	ab2 sya	f	120
7	13	0	n	a	b	2	sya	ab2	3	1	ab	ab2 sya	f	120
7	13	0	n	a	b	2	sya	ab2	3	1	ab	ab2 sya	f	120
7	13	0	n	a	b	2	sya	ab2	3	1	ab	ab2 sya	f	120
7	13	0	n	a	b	2	sya	ab2	3	1	ab	ab2 sya	f	120
7	13	0	n	a	b	2	sya	ab2	3	1	ab	ab2 sya	m	120
7	13	0	n	a	b	2	sya	ab2	3	1	ab	ab2 sya	m	120
7	13	0	n	a	b	2	sya	ab2	3	1	ab	ab2 sya	m	120
7	13	0	n	a	b	2	sya	ab2	3	1	ab	ab2 sya	m	120
7	13	0	n	a	b	2	sya	ab2	3	1	ab	ab2 sya	m	120
7	13	0	n	a	b	2	sya	ab2	3	1	ab	ab2 sya	m	120
7	13	0	n	a	b	2	sya	ab2	3	1	ab	ab2 sya	m	120
7	13	0	n	a	b	2	sya	ab2	3	1	ab	ab2 sya	m	120
7	13	0	n	a	b	2	sya	ab2	3	1	ab	ab2 sya	m	120
7	13	0	n	a	b	2	sya	ab2	3	1	ab	ab2 sya	m	120
7	13	0	n	a	b	2	sya	ab2	3	1	ab	ab2 sya	f	120
7	13	0	n	a	b	2	sya	ab2	3	1	ab	ab2 sya	f	120
7	13	0	n	a	b	2	sya	ab2	3	1	ab	ab2 sya	f	120
7	13	0	n	a	b	2	sya	ab2	3	1	ab	ab2 sya	m	120
7	13	0	n	a	b	2	sya	ab2	3	1	ab	ab2 sya	m	120
7	13	0	n	a	b	2	sya	ab2	3	1	ab	ab2 sya	m	120
7	13	0	n	a	b	2	sya	ab2	3	1	ab	ab2 sya	m	120
7	13	0	n	a	b	2	sya	ab2	3	1	ab	ab2 sya	f	120
7	13	0	n	a	b	2	sya	ab2	3	1	ab	ab2 sya	f	120
7	13	0	n	a	b	2	sya	ab2	3	1	ab	ab2 sya	f	120
7	13	0	n	a	b	2	sya	ab2	3	1	ab	ab2 sya	m	120
7	13	0	n	a	b	2	sya	ab2	3	1	ab	ab2 sya	f	120
7	13	0	n	a	b	2	sya	ab2	3	1	ab	ab2 sya	f	120
7	13	0	n	a	b	2	sya	ab2	3	1	ab	ab2 sya	m	120
7	13	0	n	a	b	2	sya	ab2	3	1	ab	ab2 sya	f	120
7	13	0	n	a	b	2	sya	ab2	3	1	ab	ab2 sya	f	120
7	13	0	n	a	b	2	sya	ab2	3	1	ab	ab2 sya	f	120
7	13	0	n	a	b	2	sya	ab2	3	1	ab	ab2 sya	f	120
7	13	0	n	a	b	2	sya	ab2	3	1	ab	ab2 sya	f	120
7	13	0	n	a	b	2	sya	ab2	3	1	ab	ab2 sya	f	120
7	13	0	n	a	b	2	sya	ab2	3	1	ab	ab2 sya	f	120
7	13	0	n	a	b	2	sya	ab2	3	1	ab	ab2 sya	f	120
7	13	0	n	a	b	2	sya	ab2	3	1	ab	ab2 sya	f	120
7	13	0	n	a	b	2	sya	ab2	3	1	ab	ab2 sya	f	120
7	13	0	n	a	b	2	sya	ab2	3	1	ab	ab2 sya	f	120
7	13	0	n	a	b	2	sya	ab2	3	1	ab	ab2 sya	f	120
7	13	0	n	a	b	2	sya	ab2	3	1	ab	ab2 sya	f	120
7	13	0	n	a	b	2	sya	ab2	3	1	ab	ab2 sya	f	120
7	13	0	n	a	b	2	sya	ab2	3	1	ab	ab2 sya	f	120
7	13	0	n	a	b	2	sya	ab2	3	1	ab	ab2 sya	m	120
7	13	0	n	a	b	2	sya	ab2	3	1	ab	ab2 sya	m	120
7	13	0	n	a	b	2	sya	ab2	3	1	ab	ab2 sya	f	120
7	13	0	n	a	b	2	sya	ab2	3	1	ab	ab2 sya	m	120
7	13	0	n	a	b	2	sya	ab2	3	1	ab	ab2 sya	m	120
7	13	0	n	a	b	2	sya	ab2	3	1	ab	ab2 sya	m	120
7	13	0	n	a	b	2	sya	ab2	3	1	ab	ab2 sya	m	120
8	12	1	m	a	b	2	sya	ab2	4	1	ab	ab2 sya	m	118
8	11	1	f	a	b	2	sya	ab2	4	1	ab	ab2 sya	f	118
8	10	1	f	a	b	2	sya	ab2	4	1	ab	ab2 sya	f	118
8	11	1	f	a	b	2	sya	ab2	4	1	ab	ab2 sya	f	118
8	12	1	m	a	b	2	sya	ab2	4	1	ab	ab2 sya	m	118
8	12	1	m	a	b	2	sya	ab2	4	1	ab	ab2 sya	m	118
8	13	1	m	a	b	2	sya	ab2	4	1	ab	ab2 sya	m	118
8	13	1	f	a	b	2	sya	ab2	4	1	ab	ab2 sya	f	118
8	13	1	m	a	b	2	sya	ab2	4	1	ab	ab2 sya	m	118
8	13	1	m	a	b	2	sya	ab2	4	1	ab	ab2 sya	m	118
8	13	1	m	a	b	2	sya	ab2	4	1	ab	ab2 sya	m	118
8	13	1	f	a	b	2	sya	ab2	4	1	ab	ab2 sya	f	118
8	12	1	m	a	b	2	sya	ab2	4	1	ab	ab2 sya	m	118
8	12	1	m	a	b	2	sya	ab2	4	1	ab	ab2 sya	m	118
8	12	1	m	a	b	2	sya	ab2	4	1	ab	ab2 sya	m	118
8	13	1	m	a	b	2	sya	ab2	4	1	ab	ab2 sya	m	118
8	12	1	m	a	b	2	sya	ab2	4	1	ab	ab2 sya	m	118
8	12	1	m	a	b	2	sya	ab2	4	1	ab	ab2 sya	m	118
8	13	1	m	a	b	2	sya	ab2	4	1	ab	ab2 sya	m	118
8	13	0	n	a	b	2	sya	ab2	4	1	ab	ab2 sya	m	118
8	13	0	n	a	b	2	sya	ab2	4	1	ab	ab2 sya	m	118
8	13	0	n	a	b	2	sya	ab2	4	1	ab	ab2 sya	m	118
8	13	0	n	a	b	2	sya	ab2	4	1	ab	ab2 sya	m	118
8	13	0	n	a	b	2	sya	ab2	4	1	ab	ab2 sya	m	118
8	13	0	n	a	b	2	sya	ab2	4	1	ab	ab2 sya	m	118
8	13	0	n	a	b	2	sya	ab2	4	1	ab	ab2 sya	m	118
8	13	0	n	a	b	2	sya	ab2	4	1	ab	ab2 sya	m	118
8	13	0	n	a	b	2	sya	ab2	4	1	ab	ab2 sya	m	118
8	13	0	n	a	b	2	sya	ab2	4	1	ab	ab2 sya	m	118
8	13	0	n	a	b	2	sya	ab2	4	1	ab	ab2 sya	m	118
8	13	0	n	a	b	2	sya	ab2	4	1	ab	ab2 sya	m	118
8	13	0	n	a	b	2	sya	ab2	4	1	ab	ab2 sya	m	118
8	13	0	n	a	b	2	sya	ab2	4	1	ab	ab2 sya	m	118
8	13	0	n	a	b	2	sya	ab2	4	1	ab	ab2 sya	m	118
8	13	0	n	a	b	2	sya	ab2	4	1	ab	ab2 sya	m	118
8	13	0	n	a	b	2	sya	ab2	4	1	ab	ab2 sya	m	118
8	13	0	n	a	b	2	sya	ab2	4	1	ab	ab2 sya	m	118
8	13	0	n	a	b	2	sya	ab2	4	1	ab	ab2 sya	m	118
8	13	0	n	a	b	2	sya	ab2	4	1	ab	ab2 sya	m	118
8	13	0	n	a	b	2	sya	ab2	4	1	ab	ab2 sya	m	118
8	13	0	n	a	b	2	sya	ab2	4	1	ab	ab2 sya	m	118
8	13	0	n	a	b	2	sya	ab2	4	1	ab	ab2 sya	m	118
8	13	0	n	a	b	2	sya	ab2	4	1	ab	ab2 sya	m	118
8	13	0	n	a	b	2	sya	ab2	4	1	ab	ab2 sya	m	118
8	13	0	n	a	b	2	sya	ab2	4	1	ab	ab2 sya	m	118
8	13	0	n	a	b	2	sya	ab2	4	1	ab	ab2 sya	m	118
8	13	0	n	a	b	2	sya	ab2	4	1	ab	ab2 sya	m	118
8	13	0	n	a	b	2	sya	ab2	4	1	ab	ab2 sya	m	118
8	13	0	n	a	b	2	sya	ab2	4	1	ab	ab2 sya	m	118
8	13	0	n	a	b	2	sya	ab2	4	1	ab	ab2 sya	m	118
8	13	0	n	a	b	2	sya	ab2	4	1	ab	ab2 sya	m	118
8	13	0	n	a	b	2	sya	ab2	4	1	ab	ab2 sya	m	118
8	13	0	n	a	b	2	sya	ab2	4	1	ab	ab2 sya	m	118
8	13	0	n	a	b	2	sya	ab2	4	1	ab	ab2 sya	m	118
8	13	0	n	a	b	2	sya	ab2	4	1	ab	ab2 sya	m	118
8	13	0	n	a	b	2	sya	ab2	4	1	ab	ab2 sya	m	118
8	11	1	f	a	b	2	sya	ab2	4	1	ab	ab2 sya	f	118
8	13	1	m	a	b	2	sya	ab2	4	1	ab	ab2 sya	m	118
8	13	0	n	a	b	2	sya	ab2	4	1	ab	ab2 sya	m	118
8	12	1	m	a	b	2	sya	ab2	4	1	ab	ab2 sya	m	118
8	11	1	m	a	b	2	sya	ab2	4	1	ab	ab2 sya	m	118
8	13	1	f	a	b	2	sya	ab2	4	1	ab	ab2 sya	f	118
8	12	1	m	a	b	2	sya	ab2	4	1	ab	ab2 sya	m	118
8	11	1	m	a	b	2	sya	ab2	4	1	ab	ab2 sya	m	118
8	13	1	f	a	b	2	sya	ab2	4	1	ab	ab2 sya	f	118
8	12	1	f	a	b	2	sya	ab2	4	1	ab	ab2 sya	f	118
8	12	1	f	a	b	2	sya	ab2	4	1	ab	ab2 sya	f	118
8	12	1	m	a	b	2	sya	ab2	4	1	ab	ab2 sya	m	118
8	12	1	m	a	b	2	sya	ab2	4	1	ab	ab2 sya	m	118
8	12	1	f	a	b	2	sya	ab2	4	1	ab	ab2 sya	f	118
8	12	1	f	a	b	2	sya	ab2	4	1	ab	ab2 sya	f	118
8	12	1	m	a	b	2	sya	ab2	4	1	ab	ab2 sya	m	118
8	12	1	m	a	b	2	sya	ab2	4	1	ab	ab2 sya	m	118
8	12	1	f	a	b	2	sya	ab2	4	1	ab	ab2 sya	f	118
8	13	1	f	a	b	2	sya	ab2	4	1	ab	ab2 sya	f	118
8	13	1	m	a	b	2	sya	ab2	4	1	ab	ab2 sya	m	118
8	10	1	f	a	b	2	sya	ab2	4	1	ab	ab2 sya	f	118
8	12	1	m	a	b	2	sya	ab2	4	1	ab	ab2 sya	m	118
8	13	0	n	a	b	2	sya	ab2	4	1	ab	ab2 sya	m	118
8	13	0	n	a	b	2	sya	ab2	4	1	ab	ab2 sya	m	118
8	13	0	n	a	b	2	sya	ab2	4	1	ab	ab2 sya	m	118
8	13	0	n	a	b	2	sya	ab2	4	1	ab	ab2 sya	m	118
8	13	0	n	a	b	2	sya	ab2	4	1	ab	ab2 sya	m	118
8	13	0	n	a	b	2	sya	ab2	4	1	ab	ab2 sya	m	118
8	13	0	n	a	b	2	sya	ab2	4	1	ab	ab2 sya	m	118
8	13	0	n	a	b	2	sya	ab2	4	1	ab	ab2 sya	m	118
8	13	0	n	a	b	2	sya	ab2	4	1	ab	ab2 sya	m	118
8	13	0	n	a	b	2	sya	ab2	4	1	ab	ab2 sya	m	118
8	13	0	n	a	b	2	sya	ab2	4	1	ab	ab2 sya	m	118
8	13	0	n	a	b	2	sya	ab2	4	1	ab	ab2 sya	m	118
8	13	0	n	a	b	2	sya	ab2	4	1	ab	ab2 sya	m	118
8	13	0	n	a	b	2	sya	ab2	4	1	ab	ab2 sya	m	118
8	13	0	n	a	b	2	sya	ab2	4	1	ab	ab2 sya	m	118
8	13	0	n	a	b	2	sya	ab2	4	1	ab	ab2 sya	m	118
8	13	0	n	a	b	2	sya	ab2	4	1	ab	ab2 sya	m	118
8	13	0	n	a	b	2	sya	ab2	4	1	ab	ab2 sya	m	118
8	13	0	n	a	b	2	sya	ab2	4	1	ab	ab2 sya	m	118
8	13	0	n	a	b	2	sya	ab2	4	1	ab	ab2 sya	m	118
8	13	0	n	a	b	2	sya	ab2	4	1	ab	ab2 sya	m	118
8	13	0	n	a	b	2	sya	ab2	4	1	ab	ab2 sya	m	118
8	13	0	n	a	b	2	sya	ab2	4	1	ab	ab2 sya	m	118
8	13	0	n	a	b	2	sya	ab2	4	1	ab	ab2 sya	m	118
8	13	0	n	a	b	2	sya	ab2	4	1	ab	ab2 sya	m	118
8	13	0	n	a	b	2	sya	ab2	4	1	ab	ab2 sya	m	118
8	13	0	n	a	b	2	sya	ab2	4	1	ab	ab2 sya	m	118
8	13	0	n	a	b	2	sya	ab2	4	1	ab	ab2 sya	m	118
8	13	0	n	a	b	2	sya	ab2	4	1	ab	ab2 sya	m	118
8	13	0	n	a	b	2	sya	ab2	4	1	ab	ab2 sya	m	118
8	13	0	n	a	b	2	sya	ab2	4	1	ab	ab2 sya	m	118
8	13	0	n	a	b	2	sya	ab2	4	1	ab	ab2 sya	m	118
8	13	0	n	a	b	2	sya	ab2	4	1	ab	ab2 sya	m	118
8	13	0	n	a	b	2	sya	ab2	4	1	ab	ab2 sya	m	118
8	13	0	n	a	b	2	sya	ab2	4	1	ab	ab2 sya	m	118
8	13	0	n	a	b	2	sya	ab2	4	1	ab	ab2 sya	m	118
8	13	0	n	a	b	2	sya	ab2	4	1	ab	ab2 sya	m	118
8	13	0	n	a	b	2	sya	ab2	4	1	ab	ab2 sya	m	118
8	13	0	n	a	b	2	sya	ab2	4	1	ab	ab2 sya	m	118
8	13	0	n	a	b	2	sya	ab2	4	1	ab	ab2 sya	m	118
9	12	1	f	a	b	2	sya	ab2	5	1	ab	ab2 sya	f	117
9	13	1	f	a	b	2	sya	ab2	5	1	ab	ab2 sya	f	117
9	13	1	f	a	b	2	sya	ab2	5	1	ab	ab2 sya	f	117
9	13	1	f	a	b	2	sya	ab2	5	1	ab	ab2 sya	f	117
9	12	1	m	a	b	2	sya	ab2	5	1	ab	ab2 sya	m	117
9	13	1	m	a	b	2	sya	ab2	5	1	ab	ab2 sya	m	117
9	11	1	m	a	b	2	sya	ab2	5	1	ab	ab2 sya	m	117
9	13	1	f	a	b	2	sya	ab2	5	1	ab	ab2 sya	f	117
9	13	1	f	a	b	2	sya	ab2	5	1	ab	ab2 sya	f	117
9	13	0	n	a	b	2	sya	ab2	5	1	ab	ab2 sya	m	117
9	13	0	n	a	b	2	sya	ab2	5	1	ab	ab2 sya	m	117
9	13	0	n	a	b	2	sya	ab2	5	1	ab	ab2 sya	m	117
9	13	0	n	a	b	2	sya	ab2	5	1	ab	ab2 sya	m	117
9	13	0	n	a	b	2	sya	ab2	5	1	ab	ab2 sya	m	117
9	13	0	n	a	b	2	sya	ab2	5	1	ab	ab2 sya	m	117
9	13	0	n	a	b	2	sya	ab2	5	1	ab	ab2 sya	m	117
9	13	0	n	a	b	2	sya	ab2	5	1	ab	ab2 sya	m	117
9	13	0	n	a	b	2	sya	ab2	5	1	ab	ab2 sya	m	117
9	13	0	n	a	b	2	sya	ab2	5	1	ab	ab2 sya	m	117
9	13	0	n	a	b	2	sya	ab2	5	1	ab	ab2 sya	m	117
9	12	1	m	a	b	2	sya	ab2	5	1	ab	ab2 sya	m	117
9	12	1	m	a	b	2	sya	ab2	5	1	ab	ab2 sya	m	117
9	12	1	m	a	b	2	sya	ab2	5	1	ab	ab2 sya	m	117
9	13	1	f	a	b	2	sya	ab2	5	1	ab	ab2 sya	f	117
9	13	1	f	a	b	2	sya	ab2	5	1	ab	ab2 sya	f	117
9	12	1	m	a	b	2	sya	ab2	5	1	ab	ab2 sya	m	117
9	12	1	f	a	b	2	sya	ab2	5	1	ab	ab2 sya	f	117
9	12	1	f	a	b	2	sya	ab2	5	1	ab	ab2 sya	f	117
9	11	1	m	a	b	2	sya	ab2	5	1	ab	ab2 sya	m	117
9	11	1	m	a	b	2	sya	ab2	5	1	ab	ab2 sya	m	117
9	12	1	m	a	b	2	sya	ab2	5	1	ab	ab2 sya	m	117
9	13	1	f	a	b	2	sya	ab2	5	1	ab	ab2 sya	f	117
9	12	1	m	a	b	2	sya	ab2	5	1	ab	ab2 sya	m	117
9	12	1	m	a	b	2	sya	ab2	5	1	ab	ab2 sya	m	117
9	12	1	m	a	b	2	sya	ab2	5	1	ab	ab2 sya	m	117
9	12	1	m	a	b	2	sya	ab2	5	1	ab	ab2 sya	m	117
9	12	1	m	a	b	2	sya	ab2	5	1	ab	ab2 sya	m	117
9	12	1	f	a	b	2	sya	ab2	5	1	ab	ab2 sya	f	117
9	13	1	f	a	b	2	sya	ab2	5	1	ab	ab2 sya	f	117
9	13	1	m	a	b	2	sya	ab2	5	1	ab	ab2 sya	m	117
9	12	1	f	a	b	2	sya	ab2	5	1	ab	ab2 sya	f	117
9	12	1	f	a	b	2	sya	ab2	5	1	ab	ab2 sya	f	117
9	12	1	f	a	b	2	sya	ab2	5	1	ab	ab2 sya	f	117
9	12	1	m	a	b	2	sya	ab2	5	1	ab	ab2 sya	m	117
9	13	1	f	a	b	2	sya	ab2	5	1	ab	ab2 sya	f	117
9	12	1	m	a	b	2	sya	ab2	5	1	ab	ab2 sya	m	117
9	11	1	f	a	b	2	sya	ab2	5	1	ab	ab2 sya	f	117
9	13	1	f	a	b	2	sya	ab2	5	1	ab	ab2 sya	f	117
9	13	1	m	a	b	2	sya	ab2	5	1	ab	ab2 sya	m	117
9	13	1	m	a	b	2	sya	ab2	5	1	ab	ab2 sya	m	117
9	13	1	f	a	b	2	sya	ab2	5	1	ab	ab2 sya	f	117
9	11	1	m	a	b	2	sya	ab2	5	1	ab	ab2 sya	m	117
9	13	1	f	a	b	2	sya	ab2	5	1	ab	ab2 sya	f	117
9	13	1	m	a	b	2	sya	ab2	5	1	ab	ab2 sya	m	117
9	11	1	m	a	b	2	sya	ab2	5	1	ab	ab2 sya	m	117
9	11	1	m	a	b	2	sya	ab2	5	1	ab	ab2 sya	m	117
9	13	1	f	a	b	2	sya	ab2	5	1	ab	ab2 sya	f	117
9	12	1	f	a	b	2	sya	ab2	5	1	ab	ab2 sya	f	117
9	13	1	m	a	b	2	sya	ab2	5	1	ab	ab2 sya	m	117
9	13	1	f	a	b	2	sya	ab2	5	1	ab	ab2 sya	f	117
9	13	0	n	a	b	2	sya	ab2	5	1	ab	ab2 sya	m	117
9	13	0	n	a	b	2	sya	ab2	5	1	ab	ab2 sya	m	117
9	13	0	n	a	b	2	sya	ab2	5	1	ab	ab2 sya	m	117
9	13	0	n	a	b	2	sya	ab2	5	1	ab	ab2 sya	m	117
9	13	0	n	a	b	2	sya	ab2	5	1	ab	ab2 sya	m	117
9	13	0	n	a	b	2	sya	ab2	5	1	ab	ab2 sya	m	117
9	13	0	n	a	b	2	sya	ab2	5	1	ab	ab2 sya	m	117
9	13	0	n	a	b	2	sya	ab2	5	1	ab	ab2 sya	m	117
9	13	0	n	a	b	2	sya	ab2	5	1	ab	ab2 sya	m	117
9	13	0	n	a	b	2	sya	ab2	5	1	ab	ab2 sya	m	117
9	13	0	n	a	b	2	sya	ab2	5	1	ab	ab2 sya	m	117
9	13	0	n	a	b	2	sya	ab2	5	1	ab	ab2 sya	m	117
9	13	0	n	a	b	2	sya	ab2	5	1	ab	ab2 sya	m	117
9	13	0	n	a	b	2	sya	ab2	5	1	ab	ab2 sya	m	117
9	13	0	n	a	b	2	sya	ab2	5	1	ab	ab2 sya	m	117
9	13	0	n	a	b	2	sya	ab2	5	1	ab	ab2 sya	m	117
9	13	0	n	a	b	2	sya	ab2	5	1	ab	ab2 sya	m	117
9	13	0	n	a	b	2	sya	ab2	5	1	ab	ab2 sya	m	117
9	13	0	n	a	b	2	sya	ab2	5	1	ab	ab2 sya	m	117
9	13	1	f	a	b	2	sya	ab2	5	1	ab	ab2 sya	f	117
9	13	1	m	a	b	2	sya	ab2	5	1	ab	ab2 sya	m	117
9	13	0	n	a	b	2	sya	ab2	5	1	ab	ab2 sya	m	117
9	13	0	n	a	b	2	sya	ab2	5	1	ab	ab2 sya	m	117
9	13	0	n	a	b	2	sya	ab2	5	1	ab	ab2 sya	m	117
9	13	0	n	a	b	2	sya	ab2	5	1	ab	ab2 sya	m	117
9	13	0	n	a	b	2	sya	ab2	5	1	ab	ab2 sya	m	117
9	13	0	n	a	b	2	sya	ab2	5	1	ab	ab2 sya	m	117
9	13	0	n	a	b	2	sya	ab2	5	1	ab	ab2 sya	m	117
9	13	0	n	a	b	2	sya	ab2	5	1	ab	ab2 sya	m	117
9	13	0	n	a	b	2	sya	ab2	5	1	ab	ab2 sya	m	117
9	13	0	n	a	b	2	sya	ab2	5	1	ab	ab2 sya	m	117
9	13	0	n	a	b	2	sya	ab2	5	1	ab	ab2 sya	m	117
9	13	1	m	a	b	2	sya	ab2	5	1	ab	ab2 sya	m	117
9	13	1	m	a	b	2	sya	ab2	5	1	ab	ab2 sya	m	117
9	12	1	m	a	b	2	sya	ab2	5	1	ab	ab2 sya	m	117
9	12	1	m	a	b	2	sya	ab2	5	1	ab	ab2 sya	m	117
9	12	1	m	a	b	2	sya	ab2	5	1	ab	ab2 sya	m	117
9	12	1	m	a	b	2	sya	ab2	5	1	ab	ab2 sya	m	117
9	11	1	f	a	b	2	sya	ab2	5	1	ab	ab2 sya	f	117
9	11	1	f	a	b	2	sya	ab2	5	1	ab	ab2 sya	f	117
9	13	1	m	a	b	2	sya	ab2	5	1	ab	ab2 sya	m	117
9	13	1	f	a	b	2	sya	ab2	5	1	ab	ab2 sya	f	117
9	13	1	f	a	b	2	sya	ab2	5	1	ab	ab2 sya	f	117
9	13	1	m	a	b	2	sya	ab2	5	1	ab	ab2 sya	m	117
9	12	1	f	a	b	2	sya	ab2	5	1	ab	ab2 sya	f	117
9	12	1	f	a	b	2	sya	ab2	5	1	ab	ab2 sya	f	117
9	13	1	m	a	b	2	sya	ab2	5	1	ab	ab2 sya	m	117
9	11	1	m	a	b	2	sya	ab2	5	1	ab	ab2 sya	m	117
9	11	1	m	a	b	2	sya	ab2	5	1	ab	ab2 sya	m	117
9	11	1	m	a	b	2	sya	ab2	5	1	ab	ab2 sya	m	117
9	11	1	m	a	b	2	sya	ab2	5	1	ab	ab2 sya	m	117
9	13	1	f	a	b	2	sya	ab2	5	1	ab	ab2 sya	f	117
9	13	1	m	a	b	2	sya	ab2	5	1	ab	ab2 sya	m	117
9	13	1	m	a	b	2	sya	ab2	5	1	ab	ab2 sya	m	117
9	12	1	f	a	b	2	sya	ab2	5	1	ab	ab2 sya	f	117
9	13	0	n	a	b	2	sya	ab2	5	1	ab	ab2 sya	m	117
9	13	1	m	a	b	2	sya	ab2	5	1	ab	ab2 sya	m	117
10	13	0	n	b	a	1	eaa	ba1	1	2	ba	ba1 eaa	f	104
10	13	0	n	b	a	1	eaa	ba1	1	2	ba	ba1 eaa	f	104
10	13	0	n	b	a	1	eaa	ba1	1	2	ba	ba1 eaa	f	104
10	13	0	n	b	a	1	eaa	ba1	1	2	ba	ba1 eaa	f	104
10	13	1	f	b	a	1	eaa	ba1	1	2	ba	ba1 eaa	f	104
10	12	1	m	b	a	1	eaa	ba1	1	2	ba	ba1 eaa	m	104
10	12	1	m	b	a	1	eaa	ba1	1	2	ba	ba1 eaa	m	104
10	13	1	f	b	a	1	eaa	ba1	1	2	ba	ba1 eaa	f	104
10	12	1	m	b	a	1	eaa	ba1	1	2	ba	ba1 eaa	m	104
10	12	1	m	b	a	1	eaa	ba1	1	2	ba	ba1 eaa	m	104
10	12	1	m	b	a	1	eaa	ba1	1	2	ba	ba1 eaa	m	104
10	12	1	m	b	a	1	eaa	ba1	1	2	ba	ba1 eaa	m	104
10	13	0	n	b	a	1	eaa	ba1	1	2	ba	ba1 eaa	f	104
10	13	0	n	b	a	1	eaa	ba1	1	2	ba	ba1 eaa	f	104
10	13	0	n	b	a	1	eaa	ba1	1	2	ba	ba1 eaa	f	104
10	13	0	n	b	a	1	eaa	ba1	1	2	ba	ba1 eaa	f	104
10	13	0	n	b	a	1	eaa	ba1	1	2	ba	ba1 eaa	f	104
10	13	0	n	b	a	1	eaa	ba1	1	2	ba	ba1 eaa	f	104
10	13	0	n	b	a	1	eaa	ba1	1	2	ba	ba1 eaa	f	104
10	13	0	n	b	a	1	eaa	ba1	1	2	ba	ba1 eaa	f	104
10	13	0	n	b	a	1	eaa	ba1	1	2	ba	ba1 eaa	f	104
10	13	1	f	b	a	1	eaa	ba1	1	2	ba	ba1 eaa	f	104
10	13	1	m	b	a	1	eaa	ba1	1	2	ba	ba1 eaa	m	104
10	13	1	f	b	a	1	eaa	ba1	1	2	ba	ba1 eaa	f	104
10	13	0	n	b	a	1	eaa	ba1	1	2	ba	ba1 eaa	f	104
10	13	0	n	b	a	1	eaa	ba1	1	2	ba	ba1 eaa	f	104
10	13	0	n	b	a	1	eaa	ba1	1	2	ba	ba1 eaa	f	104
10	13	0	n	b	a	1	eaa	ba1	1	2	ba	ba1 eaa	f	104
10	13	0	n	b	a	1	eaa	ba1	1	2	ba	ba1 eaa	f	104
10	13	0	n	b	a	1	eaa	ba1	1	2	ba	ba1 eaa	f	104
10	13	0	n	b	a	1	eaa	ba1	1	2	ba	ba1 eaa	f	104
10	13	0	n	b	a	1	eaa	ba1	1	2	ba	ba1 eaa	f	104
10	13	0	n	b	a	1	eaa	ba1	1	2	ba	ba1 eaa	f	104
10	13	0	n	b	a	1	eaa	ba1	1	2	ba	ba1 eaa	f	104
10	13	0	n	b	a	1	eaa	ba1	1	2	ba	ba1 eaa	f	104
10	13	0	n	b	a	1	eaa	ba1	1	2	ba	ba1 eaa	f	104
10	13	0	n	b	a	1	eaa	ba1	1	2	ba	ba1 eaa	f	104
10	13	0	n	b	a	1	eaa	ba1	1	2	ba	ba1 eaa	f	104
10	13	0	n	b	a	1	eaa	ba1	1	2	ba	ba1 eaa	f	104
10	13	0	n	b	a	1	eaa	ba1	1	2	ba	ba1 eaa	f	104
10	13	0	n	b	a	1	eaa	ba1	1	2	ba	ba1 eaa	f	104
10	13	0	n	b	a	1	eaa	ba1	1	2	ba	ba1 eaa	f	104
10	13	0	n	b	a	1	eaa	ba1	1	2	ba	ba1 eaa	f	104
10	13	0	n	b	a	1	eaa	ba1	1	2	ba	ba1 eaa	f	104
10	13	0	n	b	a	1	eaa	ba1	1	2	ba	ba1 eaa	f	104
10	13	0	n	b	a	1	eaa	ba1	1	2	ba	ba1 eaa	f	104
10	13	0	n	b	a	1	eaa	ba1	1	2	ba	ba1 eaa	f	104
10	13	0	n	b	a	1	eaa	ba1	1	2	ba	ba1 eaa	f	104
10	13	0	n	b	a	1	eaa	ba1	1	2	ba	ba1 eaa	f	104
10	13	0	n	b	a	1	eaa	ba1	1	2	ba	ba1 eaa	f	104
10	13	0	n	b	a	1	eaa	ba1	1	2	ba	ba1 eaa	f	104
10	13	0	n	b	a	1	eaa	ba1	1	2	ba	ba1 eaa	f	104
10	13	0	n	b	a	1	eaa	ba1	1	2	ba	ba1 eaa	f	104
10	13	0	n	b	a	1	eaa	ba1	1	2	ba	ba1 eaa	f	104
10	13	0	n	b	a	1	eaa	ba1	1	2	ba	ba1 eaa	f	104
10	13	1	f	b	a	1	eaa	ba1	1	2	ba	ba1 eaa	f	104
10	13	1	m	b	a	1	eaa	ba1	1	2	ba	ba1 eaa	m	104
10	13	0	n	b	a	1	eaa	ba1	1	2	ba	ba1 eaa	f	104
10	13	0	n	b	a	1	eaa	ba1	1	2	ba	ba1 eaa	f	104
10	13	0	n	b	a	1	eaa	ba1	1	2	ba	ba1 eaa	f	104
10	13	0	n	b	a	1	eaa	ba1	1	2	ba	ba1 eaa	f	104
10	13	0	n	b	a	1	eaa	ba1	1	2	ba	ba1 eaa	f	104
10	13	0	n	b	a	1	eaa	ba1	1	2	ba	ba1 eaa	f	104
10	13	0	n	b	a	1	eaa	ba1	1	2	ba	ba1 eaa	f	104
10	12	1	f	b	a	1	eaa	ba1	1	2	ba	ba1 eaa	f	104
10	13	1	f	b	a	1	eaa	ba1	1	2	ba	ba1 eaa	f	104
10	12	1	f	b	a	1	eaa	ba1	1	2	ba	ba1 eaa	f	104
10	13	1	f	b	a	1	eaa	ba1	1	2	ba	ba1 eaa	f	104
10	13	1	f	b	a	1	eaa	ba1	1	2	ba	ba1 eaa	f	104
10	13	1	m	b	a	1	eaa	ba1	1	2	ba	ba1 eaa	m	104
10	13	1	f	b	a	1	eaa	ba1	1	2	ba	ba1 eaa	f	104
10	12	1	f	b	a	1	eaa	ba1	1	2	ba	ba1 eaa	f	104
10	13	1	f	b	a	1	eaa	ba1	1	2	ba	ba1 eaa	f	104
10	13	1	f	b	a	1	eaa	ba1	1	2	ba	ba1 eaa	f	104
10	12	1	f	b	a	1	eaa	ba1	1	2	ba	ba1 eaa	f	104
10	13	1	f	b	a	1	eaa	ba1	1	2	ba	ba1 eaa	f	104
10	13	1	f	b	a	1	eaa	ba1	1	2	ba	ba1 eaa	f	104
10	12	1	f	b	a	1	eaa	ba1	1	2	ba	ba1 eaa	f	104
10	11	1	m	b	a	1	eaa	ba1	1	2	ba	ba1 eaa	m	104
10	13	1	f	b	a	1	eaa	ba1	1	2	ba	ba1 eaa	f	104
10	13	1	m	b	a	1	eaa	ba1	1	2	ba	ba1 eaa	m	104
10	13	0	n	b	a	1	eaa	ba1	1	2	ba	ba1 eaa	f	104
10	13	0	n	b	a	1	eaa	ba1	1	2	ba	ba1 eaa	f	104
10	12	1	m	b	a	1	eaa	ba1	1	2	ba	ba1 eaa	m	104
10	13	0	n	b	a	1	eaa	ba1	1	2	ba	ba1 eaa	f	104
10	13	0	n	b	a	1	eaa	ba1	1	2	ba	ba1 eaa	f	104
10	13	0	n	b	a	1	eaa	ba1	1	2	ba	ba1 eaa	f	104
10	13	0	n	b	a	1	eaa	ba1	1	2	ba	ba1 eaa	f	104
10	13	0	n	b	a	1	eaa	ba1	1	2	ba	ba1 eaa	f	104
10	13	0	n	b	a	1	eaa	ba1	1	2	ba	ba1 eaa	f	104
10	13	0	n	b	a	1	eaa	ba1	1	2	ba	ba1 eaa	f	104
10	13	0	n	b	a	1	eaa	ba1	1	2	ba	ba1 eaa	f	104
10	13	0	n	b	a	1	eaa	ba1	1	2	ba	ba1 eaa	f	104
10	13	0	n	b	a	1	eaa	ba1	1	2	ba	ba1 eaa	f	104
10	13	0	n	b	a	1	eaa	ba1	1	2	ba	ba1 eaa	f	104
10	13	0	n	b	a	1	eaa	ba1	1	2	ba	ba1 eaa	f	104
10	13	0	n	b	a	1	eaa	ba1	1	2	ba	ba1 eaa	f	104
10	13	0	n	b	a	1	eaa	ba1	1	2	ba	ba1 eaa	f	104
10	13	0	n	b	a	1	eaa	ba1	1	2	ba	ba1 eaa	f	104
10	13	0	n	b	a	1	eaa	ba1	1	2	ba	ba1 eaa	f	104
10	13	0	n	b	a	1	eaa	ba1	1	2	ba	ba1 eaa	f	104
10	13	1	m	b	a	1	eaa	ba1	1	2	ba	ba1 eaa	m	104
10	13	0	n	b	a	1	eaa	ba1	1	2	ba	ba1 eaa	f	104
10	13	1	f	b	a	1	eaa	ba1	1	2	ba	ba1 eaa	f	104
11	12	1	f	b	a	1	eaa	ba1	2	2	ba	ba1 eaa	f	87
11	12	1	f	b	a	1	eaa	ba1	2	2	ba	ba1 eaa	f	87
11	12	1	m	b	a	1	eaa	ba1	2	2	ba	ba1 eaa	m	87
11	12	1	f	b	a	1	eaa	ba1	2	2	ba	ba1 eaa	f	87
11	12	1	f	b	a	1	eaa	ba1	2	2	ba	ba1 eaa	f	87
11	11	1	m	b	a	1	eaa	ba1	2	2	ba	ba1 eaa	m	87
11	11	1	f	b	a	1	eaa	ba1	2	2	ba	ba1 eaa	f	87
11	12	1	f	b	a	1	eaa	ba1	2	2	ba	ba1 eaa	f	87
11	11	1	f	b	a	1	eaa	ba1	2	2	ba	ba1 eaa	f	87
11	11	1	f	b	a	1	eaa	ba1	2	2	ba	ba1 eaa	f	87
11	12	1	m	b	a	1	eaa	ba1	2	2	ba	ba1 eaa	m	87
11	12	1	m	b	a	1	eaa	ba1	2	2	ba	ba1 eaa	m	87
11	11	1	m	b	a	1	eaa	ba1	2	2	ba	ba1 eaa	m	87
11	11	1	f	b	a	1	eaa	ba1	2	2	ba	ba1 eaa	f	87
11	11	1	m	b	a	1	eaa	ba1	2	2	ba	ba1 eaa	m	87
11	13	1	f	b	a	1	eaa	ba1	2	2	ba	ba1 eaa	f	87
11	13	1	m	b	a	1	eaa	ba1	2	2	ba	ba1 eaa	m	87
11	11	1	m	b	a	1	eaa	ba1	2	2	ba	ba1 eaa	m	87
11	12	1	f	b	a	1	eaa	ba1	2	2	ba	ba1 eaa	f	87
11	12	1	f	b	a	1	eaa	ba1	2	2	ba	ba1 eaa	f	87
11	12	1	f	b	a	1	eaa	ba1	2	2	ba	ba1 eaa	f	87
11	11	1	m	b	a	1	eaa	ba1	2	2	ba	ba1 eaa	m	87
11	12	1	f	b	a	1	eaa	ba1	2	2	ba	ba1 eaa	f	87
11	13	1	f	b	a	1	eaa	ba1	2	2	ba	ba1 eaa	f	87
11	12	1	m	b	a	1	eaa	ba1	2	2	ba	ba1 eaa	m	87
11	11	1	f	b	a	1	eaa	ba1	2	2	ba	ba1 eaa	f	87
11	11	1	m	b	a	1	eaa	ba1	2	2	ba	ba1 eaa	m	87
11	11	1	m	b	a	1	eaa	ba1	2	2	ba	ba1 eaa	m	87
11	11	1	f	b	a	1	eaa	ba1	2	2	ba	ba1 eaa	f	87
11	11	1	f	b	a	1	eaa	ba1	2	2	ba	ba1 eaa	f	87
11	13	1	m	b	a	1	eaa	ba1	2	2	ba	ba1 eaa	m	87
11	13	0	n	b	a	1	eaa	ba1	2	2	ba	ba1 eaa	f	87
11	13	0	n	b	a	1	eaa	ba1	2	2	ba	ba1 eaa	f	87
11	13	0	n	b	a	1	eaa	ba1	2	2	ba	ba1 eaa	f	87
11	13	0	n	b	a	1	eaa	ba1	2	2	ba	ba1 eaa	f	87
11	13	0	n	b	a	1	eaa	ba1	2	2	ba	ba1 eaa	f	87
11	12	1	m	b	a	1	eaa	ba1	2	2	ba	ba1 eaa	m	87
11	12	1	f	b	a	1	eaa	ba1	2	2	ba	ba1 eaa	f	87
11	11	1	f	b	a	1	eaa	ba1	2	2	ba	ba1 eaa	f	87
11	11	1	f	b	a	1	eaa	ba1	2	2	ba	ba1 eaa	f	87
11	12	1	f	b	a	1	eaa	ba1	2	2	ba	ba1 eaa	f	87
11	12	1	f	b	a	1	eaa	ba1	2	2	ba	ba1 eaa	f	87
11	11	1	f	b	a	1	eaa	ba1	2	2	ba	ba1 eaa	f	87
11	12	1	m	b	a	1	eaa	ba1	2	2	ba	ba1 eaa	m	87
11	13	1	m	b	a	1	eaa	ba1	2	2	ba	ba1 eaa	m	87
11	11	1	m	b	a	1	eaa	ba1	2	2	ba	ba1 eaa	m	87
11	11	1	f	b	a	1	eaa	ba1	2	2	ba	ba1 eaa	f	87
11	12	1	m	b	a	1	eaa	ba1	2	2	ba	ba1 eaa	m	87
11	13	1	m	b	a	1	eaa	ba1	2	2	ba	ba1 eaa	m	87
11	11	1	m	b	a	1	eaa	ba1	2	2	ba	ba1 eaa	m	87
11	12	1	m	b	a	1	eaa	ba1	2	2	ba	ba1 eaa	m	87
11	11	1	f	b	a	1	eaa	ba1	2	2	ba	ba1 eaa	f	87
11	13	0	n	b	a	1	eaa	ba1	2	2	ba	ba1 eaa	f	87
11	13	0	n	b	a	1	eaa	ba1	2	2	ba	ba1 eaa	f	87
11	13	0	n	b	a	1	eaa	ba1	2	2	ba	ba1 eaa	f	87
11	13	0	n	b	a	1	eaa	ba1	2	2	ba	ba1 eaa	f	87
11	13	0	n	b	a	1	eaa	ba1	2	2	ba	ba1 eaa	f	87
11	13	0	n	b	a	1	eaa	ba1	2	2	ba	ba1 eaa	f	87
11	13	0	n	b	a	1	eaa	ba1	2	2	ba	ba1 eaa	f	87
11	13	0	n	b	a	1	eaa	ba1	2	2	ba	ba1 eaa	f	87
11	13	0	n	b	a	1	eaa	ba1	2	2	ba	ba1 eaa	f	87
11	13	1	f	b	a	1	eaa	ba1	2	2	ba	ba1 eaa	f	87
11	13	1	f	b	a	1	eaa	ba1	2	2	ba	ba1 eaa	f	87
11	13	0	n	b	a	1	eaa	ba1	2	2	ba	ba1 eaa	f	87
11	13	0	n	b	a	1	eaa	ba1	2	2	ba	ba1 eaa	f	87
11	13	0	n	b	a	1	eaa	ba1	2	2	ba	ba1 eaa	f	87
11	13	0	n	b	a	1	eaa	ba1	2	2	ba	ba1 eaa	f	87
11	13	0	n	b	a	1	eaa	ba1	2	2	ba	ba1 eaa	f	87
11	13	0	n	b	a	1	eaa	ba1	2	2	ba	ba1 eaa	f	87
11	13	0	n	b	a	1	eaa	ba1	2	2	ba	ba1 eaa	f	87
11	13	0	n	b	a	1	eaa	ba1	2	2	ba	ba1 eaa	f	87
11	13	0	n	b	a	1	eaa	ba1	2	2	ba	ba1 eaa	f	87
11	11	1	f	b	a	1	eaa	ba1	2	2	ba	ba1 eaa	f	87
11	11	1	m	b	a	1	eaa	ba1	2	2	ba	ba1 eaa	m	87
11	11	1	f	b	a	1	eaa	ba1	2	2	ba	ba1 eaa	f	87
11	13	1	f	b	a	1	eaa	ba1	2	2	ba	ba1 eaa	f	87
11	11	1	f	b	a	1	eaa	ba1	2	2	ba	ba1 eaa	f	87
11	11	1	f	b	a	1	eaa	ba1	2	2	ba	ba1 eaa	f	87
11	13	1	f	b	a	1	eaa	ba1	2	2	ba	ba1 eaa	f	87
11	11	1	f	b	a	1	eaa	ba1	2	2	ba	ba1 eaa	f	87
11	11	1	f	b	a	1	eaa	ba1	2	2	ba	ba1 eaa	f	87
11	13	0	n	b	a	1	eaa	ba1	2	2	ba	ba1 eaa	f	87
11	11	1	f	b	a	1	eaa	ba1	2	2	ba	ba1 eaa	f	87
11	13	1	m	b	a	1	eaa	ba1	2	2	ba	ba1 eaa	m	87
11	13	1	f	b	a	1	eaa	ba1	2	2	ba	ba1 eaa	f	87
11	13	0	n	b	a	1	eaa	ba1	2	2	ba	ba1 eaa	f	87
11	13	1	f	b	a	1	eaa	ba1	2	2	ba	ba1 eaa	f	87
12	13	0	n	b	a	1	eaa	ba1	3	2	ba	ba1 eaa	m	143
12	13	1	m	b	a	1	eaa	ba1	3	2	ba	ba1 eaa	m	143
12	13	1	m	b	a	1	eaa	ba1	3	2	ba	ba1 eaa	m	143
12	13	1	m	b	a	1	eaa	ba1	3	2	ba	ba1 eaa	m	143
12	11	1	m	b	a	1	eaa	ba1	3	2	ba	ba1 eaa	m	143
12	13	1	f	b	a	1	eaa	ba1	3	2	ba	ba1 eaa	f	143
12	13	0	n	b	a	1	eaa	ba1	3	2	ba	ba1 eaa	m	143
12	13	1	f	b	a	1	eaa	ba1	3	2	ba	ba1 eaa	f	143
12	12	1	f	b	a	1	eaa	ba1	3	2	ba	ba1 eaa	f	143
12	13	1	m	b	a	1	eaa	ba1	3	2	ba	ba1 eaa	m	143
12	12	1	f	b	a	1	eaa	ba1	3	2	ba	ba1 eaa	f	143
12	12	1	f	b	a	1	eaa	ba1	3	2	ba	ba1 eaa	f	143
12	13	1	m	b	a	1	eaa	ba1	3	2	ba	ba1 eaa	m	143
12	13	1	f	b	a	1	eaa	ba1	3	2	ba	ba1 eaa	f	143
12	12	1	f	b	a	1	eaa	ba1	3	2	ba	ba1 eaa	f	143
12	12	1	f	b	a	1	eaa	ba1	3	2	ba	ba1 eaa	f	143
12	13	0	n	b	a	1	eaa	ba1	3	2	ba	ba1 eaa	m	143
12	13	0	n	b	a	1	eaa	ba1	3	2	ba	ba1 eaa	m	143
12	13	0	n	b	a	1	eaa	ba1	3	2	ba	ba1 eaa	m	143
12	13	0	n	b	a	1	eaa	ba1	3	2	ba	ba1 eaa	m	143
12	13	0	n	b	a	1	eaa	ba1	3	2	ba	ba1 eaa	m	143
12	13	0	n	b	a	1	eaa	ba1	3	2	ba	ba1 eaa	m	143
12	13	0	n	b	a	1	eaa	ba1	3	2	ba	ba1 eaa	m	143
12	13	0	n	b	a	1	eaa	ba1	3	2	ba	ba1 eaa	m	143
12	13	0	n	b	a	1	eaa	ba1	3	2	ba	ba1 eaa	m	143
12	13	0	n	b	a	1	eaa	ba1	3	2	ba	ba1 eaa	m	143
12	13	0	n	b	a	1	eaa	ba1	3	2	ba	ba1 eaa	m	143
12	13	0	n	b	a	1	eaa	ba1	3	2	ba	ba1 eaa	m	143
12	13	0	n	b	a	1	eaa	ba1	3	2	ba	ba1 eaa	m	143
12	13	0	n	b	a	1	eaa	ba1	3	2	ba	ba1 eaa	m	143
12	13	0	n	b	a	1	eaa	ba1	3	2	ba	ba1 eaa	m	143
12	13	0	n	b	a	1	eaa	ba1	3	2	ba	ba1 eaa	m	143
12	13	0	n	b	a	1	eaa	ba1	3	2	ba	ba1 eaa	m	143
12	13	0	n	b	a	1	eaa	ba1	3	2	ba	ba1 eaa	m	143
12	13	0	n	b	a	1	eaa	ba1	3	2	ba	ba1 eaa	m	143
12	12	1	f	b	a	1	eaa	ba1	3	2	ba	ba1 eaa	f	143
12	11	1	f	b	a	1	eaa	ba1	3	2	ba	ba1 eaa	f	143
12	12	1	m	b	a	1	eaa	ba1	3	2	ba	ba1 eaa	m	143
12	12	1	f	b	a	1	eaa	ba1	3	2	ba	ba1 eaa	f	143
12	13	1	m	b	a	1	eaa	ba1	3	2	ba	ba1 eaa	m	143
12	12	1	f	b	a	1	eaa	ba1	3	2	ba	ba1 eaa	f	143
12	12	1	f	b	a	1	eaa	ba1	3	2	ba	ba1 eaa	f	143
12	12	1	f	b	a	1	eaa	ba1	3	2	ba	ba1 eaa	f	143
12	12	1	f	b	a	1	eaa	ba1	3	2	ba	ba1 eaa	f	143
12	12	1	f	b	a	1	eaa	ba1	3	2	ba	ba1 eaa	f	143
12	13	1	m	b	a	1	eaa	ba1	3	2	ba	ba1 eaa	m	143
12	13	0	n	b	a	1	eaa	ba1	3	2	ba	ba1 eaa	m	143
12	13	0	n	b	a	1	eaa	ba1	3	2	ba	ba1 eaa	m	143
12	13	0	n	b	a	1	eaa	ba1	3	2	ba	ba1 eaa	m	143
12	13	0	n	b	a	1	eaa	ba1	3	2	ba	ba1 eaa	m	143
12	13	0	n	b	a	1	eaa	ba1	3	2	ba	ba1 eaa	m	143
12	13	0	n	b	a	1	eaa	ba1	3	2	ba	ba1 eaa	m	143
12	13	0	n	b	a	1	eaa	ba1	3	2	ba	ba1 eaa	m	143
12	13	0	n	b	a	1	eaa	ba1	3	2	ba	ba1 eaa	m	143
12	13	0	n	b	a	1	eaa	ba1	3	2	ba	ba1 eaa	m	143
12	13	0	n	b	a	1	eaa	ba1	3	2	ba	ba1 eaa	m	143
12	13	0	n	b	a	1	eaa	ba1	3	2	ba	ba1 eaa	m	143
12	13	0	n	b	a	1	eaa	ba1	3	2	ba	ba1 eaa	m	143
12	13	0	n	b	a	1	eaa	ba1	3	2	ba	ba1 eaa	m	143
12	13	0	n	b	a	1	eaa	ba1	3	2	ba	ba1 eaa	m	143
12	13	0	n	b	a	1	eaa	ba1	3	2	ba	ba1 eaa	m	143
12	13	0	n	b	a	1	eaa	ba1	3	2	ba	ba1 eaa	m	143
12	13	0	n	b	a	1	eaa	ba1	3	2	ba	ba1 eaa	m	143
12	13	0	n	b	a	1	eaa	ba1	3	2	ba	ba1 eaa	m	143
12	13	0	n	b	a	1	eaa	ba1	3	2	ba	ba1 eaa	m	143
12	11	1	m	b	a	1	eaa	ba1	3	2	ba	ba1 eaa	m	143
12	12	1	m	b	a	1	eaa	ba1	3	2	ba	ba1 eaa	m	143
12	13	1	f	b	a	1	eaa	ba1	3	2	ba	ba1 eaa	f	143
12	13	1	f	b	a	1	eaa	ba1	3	2	ba	ba1 eaa	f	143
12	11	1	f	b	a	1	eaa	ba1	3	2	ba	ba1 eaa	f	143
12	13	0	n	b	a	1	eaa	ba1	3	2	ba	ba1 eaa	f	143
12	13	0	n	b	a	1	eaa	ba1	3	2	ba	ba1 eaa	f	143
12	13	0	n	b	a	1	eaa	ba1	3	2	ba	ba1 eaa	f	143
12	13	0	n	b	a	1	eaa	ba1	3	2	ba	ba1 eaa	f	143
12	13	0	n	b	a	1	eaa	ba1	3	2	ba	ba1 eaa	f	143
12	13	0	n	b	a	1	eaa	ba1	3	2	ba	ba1 eaa	m	143
12	13	0	n	b	a	1	eaa	ba1	3	2	ba	ba1 eaa	m	143
12	13	0	n	b	a	1	eaa	ba1	3	2	ba	ba1 eaa	m	143
12	13	0	n	b	a	1	eaa	ba1	3	2	ba	ba1 eaa	m	143
12	13	0	n	b	a	1	eaa	ba1	3	2	ba	ba1 eaa	m	143
12	13	0	n	b	a	1	eaa	ba1	3	2	ba	ba1 eaa	m	143
12	13	0	n	b	a	1	eaa	ba1	3	2	ba	ba1 eaa	m	143
12	13	0	n	b	a	1	eaa	ba1	3	2	ba	ba1 eaa	m	143
12	13	0	n	b	a	1	eaa	ba1	3	2	ba	ba1 eaa	m	143
12	13	0	n	b	a	1	eaa	ba1	3	2	ba	ba1 eaa	m	143
12	13	0	n	b	a	1	eaa	ba1	3	2	ba	ba1 eaa	m	143
12	13	0	n	b	a	1	eaa	ba1	3	2	ba	ba1 eaa	f	143
12	13	0	n	b	a	1	eaa	ba1	3	2	ba	ba1 eaa	f	143
12	13	0	n	b	a	1	eaa	ba1	3	2	ba	ba1 eaa	f	143
12	13	0	n	b	a	1	eaa	ba1	3	2	ba	ba1 eaa	f	143
12	13	0	n	b	a	1	eaa	ba1	3	2	ba	ba1 eaa	m	143
12	13	0	n	b	a	1	eaa	ba1	3	2	ba	ba1 eaa	m	143
12	13	0	n	b	a	1	eaa	ba1	3	2	ba	ba1 eaa	m	143
12	13	0	n	b	a	1	eaa	ba1	3	2	ba	ba1 eaa	m	143
12	13	0	n	b	a	1	eaa	ba1	3	2	ba	ba1 eaa	m	143
12	13	0	n	b	a	1	eaa	ba1	3	2	ba	ba1 eaa	m	143
12	13	0	n	b	a	1	eaa	ba1	3	2	ba	ba1 eaa	m	143
12	13	0	n	b	a	1	eaa	ba1	3	2	ba	ba1 eaa	m	143
12	13	1	f	b	a	1	eaa	ba1	3	2	ba	ba1 eaa	f	143
12	13	1	f	b	a	1	eaa	ba1	3	2	ba	ba1 eaa	f	143
12	13	1	m	b	a	1	eaa	ba1	3	2	ba	ba1 eaa	m	143
12	13	1	m	b	a	1	eaa	ba1	3	2	ba	ba1 eaa	m	143
12	13	1	m	b	a	1	eaa	ba1	3	2	ba	ba1 eaa	m	143
12	13	1	f	b	a	1	eaa	ba1	3	2	ba	ba1 eaa	f	143
12	12	1	m	b	a	1	eaa	ba1	3	2	ba	ba1 eaa	m	143
12	12	1	m	b	a	1	eaa	ba1	3	2	ba	ba1 eaa	m	143
12	13	0	n	b	a	1	eaa	ba1	3	2	ba	ba1 eaa	f	143
12	13	0	n	b	a	1	eaa	ba1	3	2	ba	ba1 eaa	f	143
12	13	0	n	b	a	1	eaa	ba1	3	2	ba	ba1 eaa	m	143
12	13	0	n	b	a	1	eaa	ba1	3	2	ba	ba1 eaa	m	143
12	13	0	n	b	a	1	eaa	ba1	3	2	ba	ba1 eaa	m	143
12	13	0	n	b	a	1	eaa	ba1	3	2	ba	ba1 eaa	m	143
12	13	0	n	b	a	1	eaa	ba1	3	2	ba	ba1 eaa	m	143
12	13	0	n	b	a	1	eaa	ba1	3	2	ba	ba1 eaa	m	143
12	13	0	n	b	a	1	eaa	ba1	3	2	ba	ba1 eaa	m	143
12	13	0	n	b	a	1	eaa	ba1	3	2	ba	ba1 eaa	f	143
12	13	0	n	b	a	1	eaa	ba1	3	2	ba	ba1 eaa	f	143
12	13	0	n	b	a	1	eaa	ba1	3	2	ba	ba1 eaa	f	143
12	13	0	n	b	a	1	eaa	ba1	3	2	ba	ba1 eaa	f	143
12	13	1	f	b	a	1	eaa	ba1	3	2	ba	ba1 eaa	f	143
12	13	1	f	b	a	1	eaa	ba1	3	2	ba	ba1 eaa	f	143
12	13	0	n	b	a	1	eaa	ba1	3	2	ba	ba1 eaa	f	143
12	13	0	n	b	a	1	eaa	ba1	3	2	ba	ba1 eaa	f	143
12	13	0	n	b	a	1	eaa	ba1	3	2	ba	ba1 eaa	f	143
12	13	0	n	b	a	1	eaa	ba1	3	2	ba	ba1 eaa	f	143
12	13	0	n	b	a	1	eaa	ba1	3	2	ba	ba1 eaa	f	143
12	12	1	m	b	a	1	eaa	ba1	3	2	ba	ba1 eaa	m	143
12	13	1	m	b	a	1	eaa	ba1	3	2	ba	ba1 eaa	m	143
12	13	1	m	b	a	1	eaa	ba1	3	2	ba	ba1 eaa	m	143
12	13	1	f	b	a	1	eaa	ba1	3	2	ba	ba1 eaa	f	143
12	13	1	f	b	a	1	eaa	ba1	3	2	ba	ba1 eaa	f	143
12	13	1	f	b	a	1	eaa	ba1	3	2	ba	ba1 eaa	f	143
12	13	0	n	b	a	1	eaa	ba1	3	2	ba	ba1 eaa	m	143
12	13	0	n	b	a	1	eaa	ba1	3	2	ba	ba1 eaa	m	143
12	13	1	f	b	a	1	eaa	ba1	3	2	ba	ba1 eaa	f	143
12	13	1	f	b	a	1	eaa	ba1	3	2	ba	ba1 eaa	f	143
12	12	1	m	b	a	1	eaa	ba1	3	2	ba	ba1 eaa	m	143
12	12	1	m	b	a	1	eaa	ba1	3	2	ba	ba1 eaa	m	143
12	13	0	n	b	a	1	eaa	ba1	3	2	ba	ba1 eaa	m	143
12	13	0	n	b	a	1	eaa	ba1	3	2	ba	ba1 eaa	m	143
12	13	0	n	b	a	1	eaa	ba1	3	2	ba	ba1 eaa	m	143
12	13	0	n	b	a	1	eaa	ba1	3	2	ba	ba1 eaa	m	143
12	13	0	n	b	a	1	eaa	ba1	3	2	ba	ba1 eaa	m	143
13	12	1	f	b	a	1	eaa	ba1	4	2	ba	ba1 eaa	f	103
13	12	1	m	b	a	1	eaa	ba1	4	2	ba	ba1 eaa	m	103
13	13	1	m	b	a	1	eaa	ba1	4	2	ba	ba1 eaa	m	103
13	12	1	f	b	a	1	eaa	ba1	4	2	ba	ba1 eaa	f	103
13	11	1	f	b	a	1	eaa	ba1	4	2	ba	ba1 eaa	f	103
13	12	1	f	b	a	1	eaa	ba1	4	2	ba	ba1 eaa	f	103
13	11	1	m	b	a	1	eaa	ba1	4	2	ba	ba1 eaa	m	103
13	11	1	m	b	a	1	eaa	ba1	4	2	ba	ba1 eaa	m	103
13	11	1	f	b	a	1	eaa	ba1	4	2	ba	ba1 eaa	f	103
13	12	1	f	b	a	1	eaa	ba1	4	2	ba	ba1 eaa	f	103
13	13	1	m	b	a	1	eaa	ba1	4	2	ba	ba1 eaa	m	103
13	12	1	f	b	a	1	eaa	ba1	4	2	ba	ba1 eaa	f	103
13	11	1	m	b	a	1	eaa	ba1	4	2	ba	ba1 eaa	m	103
13	12	1	f	b	a	1	eaa	ba1	4	2	ba	ba1 eaa	f	103
13	12	1	f	b	a	1	eaa	ba1	4	2	ba	ba1 eaa	f	103
13	13	1	m	b	a	1	eaa	ba1	4	2	ba	ba1 eaa	m	103
13	12	1	m	b	a	1	eaa	ba1	4	2	ba	ba1 eaa	m	103
13	13	1	m	b	a	1	eaa	ba1	4	2	ba	ba1 eaa	m	103
13	12	1	f	b	a	1	eaa	ba1	4	2	ba	ba1 eaa	f	103
13	11	1	m	b	a	1	eaa	ba1	4	2	ba	ba1 eaa	m	103
13	13	1	m	b	a	1	eaa	ba1	4	2	ba	ba1 eaa	m	103
13	13	1	f	b	a	1	eaa	ba1	4	2	ba	ba1 eaa	f	103
13	11	1	f	b	a	1	eaa	ba1	4	2	ba	ba1 eaa	f	103
13	11	1	f	b	a	1	eaa	ba1	4	2	ba	ba1 eaa	f	103
13	13	1	m	b	a	1	eaa	ba1	4	2	ba	ba1 eaa	m	103
13	11	1	m	b	a	1	eaa	ba1	4	2	ba	ba1 eaa	m	103
13	13	1	m	b	a	1	eaa	ba1	4	2	ba	ba1 eaa	m	103
13	13	1	m	b	a	1	eaa	ba1	4	2	ba	ba1 eaa	m	103
13	12	1	m	b	a	1	eaa	ba1	4	2	ba	ba1 eaa	m	103
13	11	1	m	b	a	1	eaa	ba1	4	2	ba	ba1 eaa	m	103
13	12	1	m	b	a	1	eaa	ba1	4	2	ba	ba1 eaa	m	103
13	11	1	f	b	a	1	eaa	ba1	4	2	ba	ba1 eaa	f	103
13	13	1	m	b	a	1	eaa	ba1	4	2	ba	ba1 eaa	m	103
13	13	1	f	b	a	1	eaa	ba1	4	2	ba	ba1 eaa	f	103
13	11	1	m	b	a	1	eaa	ba1	4	2	ba	ba1 eaa	m	103
13	13	1	m	b	a	1	eaa	ba1	4	2	ba	ba1 eaa	m	103
13	11	1	m	b	a	1	eaa	ba1	4	2	ba	ba1 eaa	m	103
13	11	1	f	b	a	1	eaa	ba1	4	2	ba	ba1 eaa	f	103
13	12	1	f	b	a	1	eaa	ba1	4	2	ba	ba1 eaa	f	103
13	12	1	f	b	a	1	eaa	ba1	4	2	ba	ba1 eaa	f	103
13	11	1	m	b	a	1	eaa	ba1	4	2	ba	ba1 eaa	m	103
13	12	1	m	b	a	1	eaa	ba1	4	2	ba	ba1 eaa	m	103
13	12	1	m	b	a	1	eaa	ba1	4	2	ba	ba1 eaa	m	103
13	13	0	n	b	a	1	eaa	ba1	4	2	ba	ba1 eaa	m	103
13	13	0	n	b	a	1	eaa	ba1	4	2	ba	ba1 eaa	m	103
13	13	0	n	b	a	1	eaa	ba1	4	2	ba	ba1 eaa	m	103
13	13	0	n	b	a	1	eaa	ba1	4	2	ba	ba1 eaa	m	103
13	13	0	n	b	a	1	eaa	ba1	4	2	ba	ba1 eaa	m	103
13	13	0	n	b	a	1	eaa	ba1	4	2	ba	ba1 eaa	m	103
13	13	0	n	b	a	1	eaa	ba1	4	2	ba	ba1 eaa	m	103
13	13	0	n	b	a	1	eaa	ba1	4	2	ba	ba1 eaa	m	103
13	13	0	n	b	a	1	eaa	ba1	4	2	ba	ba1 eaa	m	103
13	13	0	n	b	a	1	eaa	ba1	4	2	ba	ba1 eaa	m	103
13	11	1	f	b	a	1	eaa	ba1	4	2	ba	ba1 eaa	f	103
13	11	1	f	b	a	1	eaa	ba1	4	2	ba	ba1 eaa	f	103
13	12	1	m	b	a	1	eaa	ba1	4	2	ba	ba1 eaa	m	103
13	11	1	f	b	a	1	eaa	ba1	4	2	ba	ba1 eaa	f	103
13	12	1	f	b	a	1	eaa	ba1	4	2	ba	ba1 eaa	f	103
13	12	1	f	b	a	1	eaa	ba1	4	2	ba	ba1 eaa	f	103
13	12	1	f	b	a	1	eaa	ba1	4	2	ba	ba1 eaa	f	103
13	13	0	n	b	a	1	eaa	ba1	4	2	ba	ba1 eaa	m	103
13	13	0	n	b	a	1	eaa	ba1	4	2	ba	ba1 eaa	m	103
13	13	0	n	b	a	1	eaa	ba1	4	2	ba	ba1 eaa	m	103
13	13	0	n	b	a	1	eaa	ba1	4	2	ba	ba1 eaa	m	103
13	13	0	n	b	a	1	eaa	ba1	4	2	ba	ba1 eaa	m	103
13	13	0	n	b	a	1	eaa	ba1	4	2	ba	ba1 eaa	m	103
13	13	0	n	b	a	1	eaa	ba1	4	2	ba	ba1 eaa	m	103
13	13	0	n	b	a	1	eaa	ba1	4	2	ba	ba1 eaa	m	103
13	13	0	n	b	a	1	eaa	ba1	4	2	ba	ba1 eaa	m	103
13	13	0	n	b	a	1	eaa	ba1	4	2	ba	ba1 eaa	m	103
13	13	0	n	b	a	1	eaa	ba1	4	2	ba	ba1 eaa	m	103
13	13	0	n	b	a	1	eaa	ba1	4	2	ba	ba1 eaa	m	103
13	13	0	n	b	a	1	eaa	ba1	4	2	ba	ba1 eaa	m	103
13	13	0	n	b	a	1	eaa	ba1	4	2	ba	ba1 eaa	m	103
13	12	1	f	b	a	1	eaa	ba1	4	2	ba	ba1 eaa	f	103
13	12	1	f	b	a	1	eaa	ba1	4	2	ba	ba1 eaa	f	103
13	13	0	n	b	a	1	eaa	ba1	4	2	ba	ba1 eaa	m	103
13	13	0	n	b	a	1	eaa	ba1	4	2	ba	ba1 eaa	m	103
13	13	0	n	b	a	1	eaa	ba1	4	2	ba	ba1 eaa	m	103
13	13	0	n	b	a	1	eaa	ba1	4	2	ba	ba1 eaa	m	103
13	13	0	n	b	a	1	eaa	ba1	4	2	ba	ba1 eaa	m	103
13	13	0	n	b	a	1	eaa	ba1	4	2	ba	ba1 eaa	m	103
13	13	0	n	b	a	1	eaa	ba1	4	2	ba	ba1 eaa	m	103
13	13	0	n	b	a	1	eaa	ba1	4	2	ba	ba1 eaa	m	103
13	13	0	n	b	a	1	eaa	ba1	4	2	ba	ba1 eaa	m	103
13	13	0	n	b	a	1	eaa	ba1	4	2	ba	ba1 eaa	m	103
13	11	1	f	b	a	1	eaa	ba1	4	2	ba	ba1 eaa	f	103
13	12	1	m	b	a	1	eaa	ba1	4	2	ba	ba1 eaa	m	103
13	12	1	m	b	a	1	eaa	ba1	4	2	ba	ba1 eaa	m	103
13	12	1	m	b	a	1	eaa	ba1	4	2	ba	ba1 eaa	m	103
13	12	1	m	b	a	1	eaa	ba1	4	2	ba	ba1 eaa	m	103
13	12	1	m	b	a	1	eaa	ba1	4	2	ba	ba1 eaa	m	103
13	12	1	f	b	a	1	eaa	ba1	4	2	ba	ba1 eaa	f	103
13	13	0	n	b	a	1	eaa	ba1	4	2	ba	ba1 eaa	m	103
13	13	0	n	b	a	1	eaa	ba1	4	2	ba	ba1 eaa	m	103
13	13	0	n	b	a	1	eaa	ba1	4	2	ba	ba1 eaa	m	103
13	13	0	n	b	a	1	eaa	ba1	4	2	ba	ba1 eaa	m	103
13	13	1	m	b	a	1	eaa	ba1	4	2	ba	ba1 eaa	m	103
13	10	1	m	b	a	1	eaa	ba1	4	2	ba	ba1 eaa	m	103
13	13	0	n	b	a	1	eaa	ba1	4	2	ba	ba1 eaa	m	103
13	13	0	n	b	a	1	eaa	ba1	4	2	ba	ba1 eaa	m	103
13	13	0	n	b	a	1	eaa	ba1	4	2	ba	ba1 eaa	m	103
13	13	0	n	b	a	1	eaa	ba1	4	2	ba	ba1 eaa	m	103
14	13	1	m	b	b	1	eaa	bb1	1	2	bb	bb1 eaa	m	77
14	11	1	m	b	b	1	eaa	bb1	1	2	bb	bb1 eaa	m	77
14	12	1	m	b	b	1	eaa	bb1	1	2	bb	bb1 eaa	m	77
14	12	1	m	b	b	1	eaa	bb1	1	2	bb	bb1 eaa	m	77
14	13	1	m	b	b	1	eaa	bb1	1	2	bb	bb1 eaa	m	77
14	11	1	m	b	b	1	eaa	bb1	1	2	bb	bb1 eaa	m	77
14	12	1	m	b	b	1	eaa	bb1	1	2	bb	bb1 eaa	m	77
14	12	1	f	b	b	1	eaa	bb1	1	2	bb	bb1 eaa	f	77
14	12	1	f	b	b	1	eaa	bb1	1	2	bb	bb1 eaa	f	77
14	12	1	m	b	b	1	eaa	bb1	1	2	bb	bb1 eaa	m	77
14	13	1	m	b	b	1	eaa	bb1	1	2	bb	bb1 eaa	m	77
14	12	1	f	b	b	1	eaa	bb1	1	2	bb	bb1 eaa	f	77
14	13	1	m	b	b	1	eaa	bb1	1	2	bb	bb1 eaa	m	77
14	13	1	m	b	b	1	eaa	bb1	1	2	bb	bb1 eaa	m	77
14	11	1	f	b	b	1	eaa	bb1	1	2	bb	bb1 eaa	f	77
14	11	1	f	b	b	1	eaa	bb1	1	2	bb	bb1 eaa	f	77
14	12	1	m	b	b	1	eaa	bb1	1	2	bb	bb1 eaa	m	77
14	13	1	f	b	b	1	eaa	bb1	1	2	bb	bb1 eaa	f	77
14	11	1	m	b	b	1	eaa	bb1	1	2	bb	bb1 eaa	m	77
14	12	1	m	b	b	1	eaa	bb1	1	2	bb	bb1 eaa	m	77
14	11	1	m	b	b	1	eaa	bb1	1	2	bb	bb1 eaa	m	77
14	12	1	m	b	b	1	eaa	bb1	1	2	bb	bb1 eaa	m	77
14	13	1	m	b	b	1	eaa	bb1	1	2	bb	bb1 eaa	m	77
14	12	1	m	b	b	1	eaa	bb1	1	2	bb	bb1 eaa	m	77
14	12	1	f	b	b	1	eaa	bb1	1	2	bb	bb1 eaa	f	77
14	12	1	m	b	b	1	eaa	bb1	1	2	bb	bb1 eaa	m	77
14	12	1	f	b	b	1	eaa	bb1	1	2	bb	bb1 eaa	f	77
14	12	1	m	b	b	1	eaa	bb1	1	2	bb	bb1 eaa	m	77
14	12	1	m	b	b	1	eaa	bb1	1	2	bb	bb1 eaa	m	77
14	13	1	f	b	b	1	eaa	bb1	1	2	bb	bb1 eaa	f	77
14	11	1	f	b	b	1	eaa	bb1	1	2	bb	bb1 eaa	f	77
14	13	1	f	b	b	1	eaa	bb1	1	2	bb	bb1 eaa	f	77
14	11	1	f	b	b	1	eaa	bb1	1	2	bb	bb1 eaa	f	77
14	11	1	f	b	b	1	eaa	bb1	1	2	bb	bb1 eaa	f	77
14	12	1	f	b	b	1	eaa	bb1	1	2	bb	bb1 eaa	f	77
14	13	1	f	b	b	1	eaa	bb1	1	2	bb	bb1 eaa	f	77
14	11	1	f	b	b	1	eaa	bb1	1	2	bb	bb1 eaa	f	77
14	11	1	f	b	b	1	eaa	bb1	1	2	bb	bb1 eaa	f	77
14	12	1	m	b	b	1	eaa	bb1	1	2	bb	bb1 eaa	m	77
14	11	1	m	b	b	1	eaa	bb1	1	2	bb	bb1 eaa	m	77
14	13	1	f	b	b	1	eaa	bb1	1	2	bb	bb1 eaa	f	77
14	12	1	f	b	b	1	eaa	bb1	1	2	bb	bb1 eaa	f	77
14	11	1	f	b	b	1	eaa	bb1	1	2	bb	bb1 eaa	f	77
14	11	1	f	b	b	1	eaa	bb1	1	2	bb	bb1 eaa	f	77
14	12	1	f	b	b	1	eaa	bb1	1	2	bb	bb1 eaa	f	77
14	12	1	f	b	b	1	eaa	bb1	1	2	bb	bb1 eaa	f	77
14	13	1	f	b	b	1	eaa	bb1	1	2	bb	bb1 eaa	f	77
14	13	1	f	b	b	1	eaa	bb1	1	2	bb	bb1 eaa	f	77
14	11	1	m	b	b	1	eaa	bb1	1	2	bb	bb1 eaa	m	77
14	13	1	f	b	b	1	eaa	bb1	1	2	bb	bb1 eaa	f	77
14	13	1	f	b	b	1	eaa	bb1	1	2	bb	bb1 eaa	f	77
14	12	1	f	b	b	1	eaa	bb1	1	2	bb	bb1 eaa	f	77
14	12	1	m	b	b	1	eaa	bb1	1	2	bb	bb1 eaa	m	77
14	12	1	m	b	b	1	eaa	bb1	1	2	bb	bb1 eaa	m	77
14	13	1	f	b	b	1	eaa	bb1	1	2	bb	bb1 eaa	f	77
14	11	1	m	b	b	1	eaa	bb1	1	2	bb	bb1 eaa	m	77
14	11	1	m	b	b	1	eaa	bb1	1	2	bb	bb1 eaa	m	77
14	13	1	f	b	b	1	eaa	bb1	1	2	bb	bb1 eaa	f	77
14	12	1	m	b	b	1	eaa	bb1	1	2	bb	bb1 eaa	m	77
14	11	1	m	b	b	1	eaa	bb1	1	2	bb	bb1 eaa	m	77
14	13	1	f	b	b	1	eaa	bb1	1	2	bb	bb1 eaa	f	77
14	12	1	f	b	b	1	eaa	bb1	1	2	bb	bb1 eaa	f	77
14	13	1	m	b	b	1	eaa	bb1	1	2	bb	bb1 eaa	m	77
14	11	1	f	b	b	1	eaa	bb1	1	2	bb	bb1 eaa	f	77
14	13	1	f	b	b	1	eaa	bb1	1	2	bb	bb1 eaa	f	77
14	13	1	f	b	b	1	eaa	bb1	1	2	bb	bb1 eaa	f	77
14	13	1	f	b	b	1	eaa	bb1	1	2	bb	bb1 eaa	f	77
14	13	1	m	b	b	1	eaa	bb1	1	2	bb	bb1 eaa	m	77
14	13	1	f	b	b	1	eaa	bb1	1	2	bb	bb1 eaa	f	77
14	13	1	f	b	b	1	eaa	bb1	1	2	bb	bb1 eaa	f	77
14	12	1	m	b	b	1	eaa	bb1	1	2	bb	bb1 eaa	m	77
14	13	1	f	b	b	1	eaa	bb1	1	2	bb	bb1 eaa	f	77
14	13	1	f	b	b	1	eaa	bb1	1	2	bb	bb1 eaa	f	77
14	13	1	f	b	b	1	eaa	bb1	1	2	bb	bb1 eaa	f	77
14	13	1	f	b	b	1	eaa	bb1	1	2	bb	bb1 eaa	f	77
14	12	1	f	b	b	1	eaa	bb1	1	2	bb	bb1 eaa	f	77
14	12	1	f	b	b	1	eaa	bb1	1	2	bb	bb1 eaa	f	77
15	13	1	f	b	b	1	eaa	bb1	2	2	bb	bb1 eaa	f	91
15	13	1	f	b	b	1	eaa	bb1	2	2	bb	bb1 eaa	f	91
15	13	1	f	b	b	1	eaa	bb1	2	2	bb	bb1 eaa	f	91
15	13	1	f	b	b	1	eaa	bb1	2	2	bb	bb1 eaa	f	91
15	13	1	m	b	b	1	eaa	bb1	2	2	bb	bb1 eaa	m	91
15	13	1	f	b	b	1	eaa	bb1	2	2	bb	bb1 eaa	f	91
15	13	1	m	b	b	1	eaa	bb1	2	2	bb	bb1 eaa	m	91
15	12	1	m	b	b	1	eaa	bb1	2	2	bb	bb1 eaa	m	91
15	13	1	m	b	b	1	eaa	bb1	2	2	bb	bb1 eaa	m	91
15	12	1	m	b	b	1	eaa	bb1	2	2	bb	bb1 eaa	m	91
15	13	0	n	b	b	1	eaa	bb1	2	2	bb	bb1 eaa	f	91
15	13	0	n	b	b	1	eaa	bb1	2	2	bb	bb1 eaa	f	91
15	13	0	n	b	b	1	eaa	bb1	2	2	bb	bb1 eaa	f	91
15	13	0	n	b	b	1	eaa	bb1	2	2	bb	bb1 eaa	f	91
15	13	0	n	b	b	1	eaa	bb1	2	2	bb	bb1 eaa	f	91
15	13	1	m	b	b	1	eaa	bb1	2	2	bb	bb1 eaa	m	91
15	12	1	f	b	b	1	eaa	bb1	2	2	bb	bb1 eaa	f	91
15	13	0	n	b	b	1	eaa	bb1	2	2	bb	bb1 eaa	f	91
15	13	0	n	b	b	1	eaa	bb1	2	2	bb	bb1 eaa	f	91
15	13	0	n	b	b	1	eaa	bb1	2	2	bb	bb1 eaa	f	91
15	13	0	n	b	b	1	eaa	bb1	2	2	bb	bb1 eaa	f	91
15	13	0	n	b	b	1	eaa	bb1	2	2	bb	bb1 eaa	f	91
15	13	0	n	b	b	1	eaa	bb1	2	2	bb	bb1 eaa	f	91
15	13	0	n	b	b	1	eaa	bb1	2	2	bb	bb1 eaa	f	91
15	13	0	n	b	b	1	eaa	bb1	2	2	bb	bb1 eaa	f	91
15	13	0	n	b	b	1	eaa	bb1	2	2	bb	bb1 eaa	f	91
15	13	0	n	b	b	1	eaa	bb1	2	2	bb	bb1 eaa	f	91
15	13	0	n	b	b	1	eaa	bb1	2	2	bb	bb1 eaa	f	91
15	13	0	n	b	b	1	eaa	bb1	2	2	bb	bb1 eaa	f	91
15	13	0	n	b	b	1	eaa	bb1	2	2	bb	bb1 eaa	f	91
15	13	0	n	b	b	1	eaa	bb1	2	2	bb	bb1 eaa	f	91
15	13	0	n	b	b	1	eaa	bb1	2	2	bb	bb1 eaa	f	91
15	13	0	n	b	b	1	eaa	bb1	2	2	bb	bb1 eaa	f	91
15	13	0	n	b	b	1	eaa	bb1	2	2	bb	bb1 eaa	f	91
15	13	0	n	b	b	1	eaa	bb1	2	2	bb	bb1 eaa	f	91
15	13	0	n	b	b	1	eaa	bb1	2	2	bb	bb1 eaa	f	91
15	12	1	m	b	b	1	eaa	bb1	2	2	bb	bb1 eaa	m	91
15	11	1	f	b	b	1	eaa	bb1	2	2	bb	bb1 eaa	f	91
15	12	1	f	b	b	1	eaa	bb1	2	2	bb	bb1 eaa	f	91
15	12	1	m	b	b	1	eaa	bb1	2	2	bb	bb1 eaa	m	91
15	12	1	f	b	b	1	eaa	bb1	2	2	bb	bb1 eaa	f	91
15	11	1	f	b	b	1	eaa	bb1	2	2	bb	bb1 eaa	f	91
15	13	0	n	b	b	1	eaa	bb1	2	2	bb	bb1 eaa	f	91
15	13	0	n	b	b	1	eaa	bb1	2	2	bb	bb1 eaa	f	91
15	13	0	n	b	b	1	eaa	bb1	2	2	bb	bb1 eaa	f	91
15	13	0	n	b	b	1	eaa	bb1	2	2	bb	bb1 eaa	f	91
15	13	0	n	b	b	1	eaa	bb1	2	2	bb	bb1 eaa	f	91
15	13	0	n	b	b	1	eaa	bb1	2	2	bb	bb1 eaa	f	91
15	13	0	n	b	b	1	eaa	bb1	2	2	bb	bb1 eaa	f	91
15	13	0	n	b	b	1	eaa	bb1	2	2	bb	bb1 eaa	f	91
15	13	0	n	b	b	1	eaa	bb1	2	2	bb	bb1 eaa	f	91
15	13	0	n	b	b	1	eaa	bb1	2	2	bb	bb1 eaa	f	91
15	13	0	n	b	b	1	eaa	bb1	2	2	bb	bb1 eaa	f	91
15	13	0	n	b	b	1	eaa	bb1	2	2	bb	bb1 eaa	f	91
15	13	0	n	b	b	1	eaa	bb1	2	2	bb	bb1 eaa	f	91
15	13	0	n	b	b	1	eaa	bb1	2	2	bb	bb1 eaa	f	91
15	13	0	n	b	b	1	eaa	bb1	2	2	bb	bb1 eaa	f	91
15	13	0	n	b	b	1	eaa	bb1	2	2	bb	bb1 eaa	f	91
15	13	0	n	b	b	1	eaa	bb1	2	2	bb	bb1 eaa	f	91
15	13	0	n	b	b	1	eaa	bb1	2	2	bb	bb1 eaa	f	91
15	13	0	n	b	b	1	eaa	bb1	2	2	bb	bb1 eaa	f	91
15	13	0	n	b	b	1	eaa	bb1	2	2	bb	bb1 eaa	f	91
15	13	0	n	b	b	1	eaa	bb1	2	2	bb	bb1 eaa	f	91
15	13	0	n	b	b	1	eaa	bb1	2	2	bb	bb1 eaa	f	91
15	13	0	n	b	b	1	eaa	bb1	2	2	bb	bb1 eaa	f	91
15	13	0	n	b	b	1	eaa	bb1	2	2	bb	bb1 eaa	f	91
15	13	0	n	b	b	1	eaa	bb1	2	2	bb	bb1 eaa	f	91
15	13	0	n	b	b	1	eaa	bb1	2	2	bb	bb1 eaa	f	91
15	13	0	n	b	b	1	eaa	bb1	2	2	bb	bb1 eaa	f	91
15	13	0	n	b	b	1	eaa	bb1	2	2	bb	bb1 eaa	f	91
15	13	0	n	b	b	1	eaa	bb1	2	2	bb	bb1 eaa	f	91
15	13	0	n	b	b	1	eaa	bb1	2	2	bb	bb1 eaa	f	91
15	13	0	n	b	b	1	eaa	bb1	2	2	bb	bb1 eaa	f	91
15	13	0	n	b	b	1	eaa	bb1	2	2	bb	bb1 eaa	m	91
15	13	0	n	b	b	1	eaa	bb1	2	2	bb	bb1 eaa	m	91
15	13	0	n	b	b	1	eaa	bb1	2	2	bb	bb1 eaa	m	91
15	13	0	n	b	b	1	eaa	bb1	2	2	bb	bb1 eaa	f	91
15	13	0	n	b	b	1	eaa	bb1	2	2	bb	bb1 eaa	f	91
15	13	0	n	b	b	1	eaa	bb1	2	2	bb	bb1 eaa	f	91
15	13	0	n	b	b	1	eaa	bb1	2	2	bb	bb1 eaa	f	91
15	13	0	n	b	b	1	eaa	bb1	2	2	bb	bb1 eaa	f	91
15	13	0	n	b	b	1	eaa	bb1	2	2	bb	bb1 eaa	f	91
15	13	0	n	b	b	1	eaa	bb1	2	2	bb	bb1 eaa	f	91
15	13	0	n	b	b	1	eaa	bb1	2	2	bb	bb1 eaa	f	91
15	13	0	n	b	b	1	eaa	bb1	2	2	bb	bb1 eaa	f	91
15	13	0	n	b	b	1	eaa	bb1	2	2	bb	bb1 eaa	f	91
15	13	0	n	b	b	1	eaa	bb1	2	2	bb	bb1 eaa	f	91
15	13	0	n	b	b	1	eaa	bb1	2	2	bb	bb1 eaa	f	91
15	13	0	n	b	b	1	eaa	bb1	2	2	bb	bb1 eaa	f	91
15	13	0	n	b	b	1	eaa	bb1	2	2	bb	bb1 eaa	f	91
15	13	0	n	b	b	1	eaa	bb1	2	2	bb	bb1 eaa	f	91
16	11	1	f	b	b	1	eaa	bb1	3	2	bb	bb1 eaa	f	104
16	11	1	f	b	b	1	eaa	bb1	3	2	bb	bb1 eaa	f	104
16	12	1	m	b	b	1	eaa	bb1	3	2	bb	bb1 eaa	m	104
16	12	1	f	b	b	1	eaa	bb1	3	2	bb	bb1 eaa	f	104
16	12	1	m	b	b	1	eaa	bb1	3	2	bb	bb1 eaa	m	104
16	12	1	m	b	b	1	eaa	bb1	3	2	bb	bb1 eaa	m	104
16	11	1	f	b	b	1	eaa	bb1	3	2	bb	bb1 eaa	f	104
16	13	1	f	b	b	1	eaa	bb1	3	2	bb	bb1 eaa	f	104
16	12	1	f	b	b	1	eaa	bb1	3	2	bb	bb1 eaa	f	104
16	11	1	m	b	b	1	eaa	bb1	3	2	bb	bb1 eaa	m	104
16	13	1	m	b	b	1	eaa	bb1	3	2	bb	bb1 eaa	m	104
16	12	1	f	b	b	1	eaa	bb1	3	2	bb	bb1 eaa	f	104
16	13	1	m	b	b	1	eaa	bb1	3	2	bb	bb1 eaa	m	104
16	12	1	f	b	b	1	eaa	bb1	3	2	bb	bb1 eaa	f	104
16	13	1	m	b	b	1	eaa	bb1	3	2	bb	bb1 eaa	m	104
16	11	1	m	b	b	1	eaa	bb1	3	2	bb	bb1 eaa	m	104
16	13	0	n	b	b	1	eaa	bb1	3	2	bb	bb1 eaa	m	104
16	13	0	n	b	b	1	eaa	bb1	3	2	bb	bb1 eaa	m	104
16	13	0	n	b	b	1	eaa	bb1	3	2	bb	bb1 eaa	m	104
16	13	0	n	b	b	1	eaa	bb1	3	2	bb	bb1 eaa	m	104
16	13	0	n	b	b	1	eaa	bb1	3	2	bb	bb1 eaa	m	104
16	13	0	n	b	b	1	eaa	bb1	3	2	bb	bb1 eaa	m	104
16	13	0	n	b	b	1	eaa	bb1	3	2	bb	bb1 eaa	m	104
16	13	0	n	b	b	1	eaa	bb1	3	2	bb	bb1 eaa	m	104
16	13	0	n	b	b	1	eaa	bb1	3	2	bb	bb1 eaa	m	104
16	13	0	n	b	b	1	eaa	bb1	3	2	bb	bb1 eaa	m	104
16	13	0	n	b	b	1	eaa	bb1	3	2	bb	bb1 eaa	m	104
16	13	0	n	b	b	1	eaa	bb1	3	2	bb	bb1 eaa	m	104
16	13	0	n	b	b	1	eaa	bb1	3	2	bb	bb1 eaa	m	104
16	13	0	n	b	b	1	eaa	bb1	3	2	bb	bb1 eaa	m	104
16	13	0	n	b	b	1	eaa	bb1	3	2	bb	bb1 eaa	m	104
16	13	0	n	b	b	1	eaa	bb1	3	2	bb	bb1 eaa	m	104
16	13	0	n	b	b	1	eaa	bb1	3	2	bb	bb1 eaa	m	104
16	13	0	n	b	b	1	eaa	bb1	3	2	bb	bb1 eaa	m	104
16	13	0	n	b	b	1	eaa	bb1	3	2	bb	bb1 eaa	m	104
16	13	0	n	b	b	1	eaa	bb1	3	2	bb	bb1 eaa	m	104
16	13	0	n	b	b	1	eaa	bb1	3	2	bb	bb1 eaa	m	104
16	13	0	n	b	b	1	eaa	bb1	3	2	bb	bb1 eaa	m	104
16	13	0	n	b	b	1	eaa	bb1	3	2	bb	bb1 eaa	m	104
16	13	1	f	b	b	1	eaa	bb1	3	2	bb	bb1 eaa	f	104
16	13	1	m	b	b	1	eaa	bb1	3	2	bb	bb1 eaa	m	104
16	12	1	m	b	b	1	eaa	bb1	3	2	bb	bb1 eaa	m	104
16	13	1	f	b	b	1	eaa	bb1	3	2	bb	bb1 eaa	f	104
16	13	1	m	b	b	1	eaa	bb1	3	2	bb	bb1 eaa	m	104
16	13	1	m	b	b	1	eaa	bb1	3	2	bb	bb1 eaa	m	104
16	12	1	f	b	b	1	eaa	bb1	3	2	bb	bb1 eaa	f	104
16	11	1	m	b	b	1	eaa	bb1	3	2	bb	bb1 eaa	m	104
16	13	1	m	b	b	1	eaa	bb1	3	2	bb	bb1 eaa	m	104
16	10	1	f	b	b	1	eaa	bb1	3	2	bb	bb1 eaa	f	104
16	13	1	m	b	b	1	eaa	bb1	3	2	bb	bb1 eaa	m	104
16	13	1	m	b	b	1	eaa	bb1	3	2	bb	bb1 eaa	m	104
16	13	1	m	b	b	1	eaa	bb1	3	2	bb	bb1 eaa	m	104
16	13	0	n	b	b	1	eaa	bb1	3	2	bb	bb1 eaa	m	104
16	13	0	n	b	b	1	eaa	bb1	3	2	bb	bb1 eaa	m	104
16	13	0	n	b	b	1	eaa	bb1	3	2	bb	bb1 eaa	m	104
16	13	0	n	b	b	1	eaa	bb1	3	2	bb	bb1 eaa	m	104
16	13	0	n	b	b	1	eaa	bb1	3	2	bb	bb1 eaa	m	104
16	13	0	n	b	b	1	eaa	bb1	3	2	bb	bb1 eaa	m	104
16	13	1	m	b	b	1	eaa	bb1	3	2	bb	bb1 eaa	m	104
16	13	1	f	b	b	1	eaa	bb1	3	2	bb	bb1 eaa	f	104
16	13	1	f	b	b	1	eaa	bb1	3	2	bb	bb1 eaa	f	104
16	13	1	m	b	b	1	eaa	bb1	3	2	bb	bb1 eaa	m	104
16	13	1	f	b	b	1	eaa	bb1	3	2	bb	bb1 eaa	f	104
16	13	1	m	b	b	1	eaa	bb1	3	2	bb	bb1 eaa	m	104
16	13	1	f	b	b	1	eaa	bb1	3	2	bb	bb1 eaa	f	104
16	13	1	m	b	b	1	eaa	bb1	3	2	bb	bb1 eaa	m	104
16	13	1	f	b	b	1	eaa	bb1	3	2	bb	bb1 eaa	f	104
16	12	1	m	b	b	1	eaa	bb1	3	2	bb	bb1 eaa	m	104
16	12	1	m	b	b	1	eaa	bb1	3	2	bb	bb1 eaa	m	104
16	13	1	f	b	b	1	eaa	bb1	3	2	bb	bb1 eaa	f	104
16	13	1	m	b	b	1	eaa	bb1	3	2	bb	bb1 eaa	m	104
16	13	0	n	b	b	1	eaa	bb1	3	2	bb	bb1 eaa	m	104
16	12	1	m	b	b	1	eaa	bb1	3	2	bb	bb1 eaa	m	104
16	13	1	m	b	b	1	eaa	bb1	3	2	bb	bb1 eaa	m	104
16	13	1	f	b	b	1	eaa	bb1	3	2	bb	bb1 eaa	f	104
16	13	1	f	b	b	1	eaa	bb1	3	2	bb	bb1 eaa	f	104
16	13	1	m	b	b	1	eaa	bb1	3	2	bb	bb1 eaa	m	104
16	13	1	m	b	b	1	eaa	bb1	3	2	bb	bb1 eaa	m	104
16	12	1	f	b	b	1	eaa	bb1	3	2	bb	bb1 eaa	f	104
16	13	0	n	b	b	1	eaa	bb1	3	2	bb	bb1 eaa	m	104
16	13	0	n	b	b	1	eaa	bb1	3	2	bb	bb1 eaa	m	104
16	13	0	n	b	b	1	eaa	bb1	3	2	bb	bb1 eaa	m	104
16	13	0	n	b	b	1	eaa	bb1	3	2	bb	bb1 eaa	m	104
16	13	0	n	b	b	1	eaa	bb1	3	2	bb	bb1 eaa	m	104
16	13	0	n	b	b	1	eaa	bb1	3	2	bb	bb1 eaa	m	104
16	13	0	n	b	b	1	eaa	bb1	3	2	bb	bb1 eaa	m	104
16	13	1	f	b	b	1	eaa	bb1	3	2	bb	bb1 eaa	f	104
16	13	0	n	b	b	1	eaa	bb1	3	2	bb	bb1 eaa	m	104
16	13	0	n	b	b	1	eaa	bb1	3	2	bb	bb1 eaa	m	104
16	13	0	n	b	b	1	eaa	bb1	3	2	bb	bb1 eaa	m	104
16	13	0	n	b	b	1	eaa	bb1	3	2	bb	bb1 eaa	m	104
16	13	0	n	b	b	1	eaa	bb1	3	2	bb	bb1 eaa	m	104
16	13	0	n	b	b	1	eaa	bb1	3	2	bb	bb1 eaa	m	104
16	13	0	n	b	b	1	eaa	bb1	3	2	bb	bb1 eaa	m	104
16	13	0	n	b	b	1	eaa	bb1	3	2	bb	bb1 eaa	m	104
16	13	0	n	b	b	1	eaa	bb1	3	2	bb	bb1 eaa	m	104
16	13	0	n	b	b	1	eaa	bb1	3	2	bb	bb1 eaa	m	104
16	13	0	n	b	b	1	eaa	bb1	3	2	bb	bb1 eaa	m	104
16	13	0	n	b	b	1	eaa	bb1	3	2	bb	bb1 eaa	m	104
16	13	0	n	b	b	1	eaa	bb1	3	2	bb	bb1 eaa	m	104
16	13	0	n	b	b	1	eaa	bb1	3	2	bb	bb1 eaa	m	104
16	13	0	n	b	b	1	eaa	bb1	3	2	bb	bb1 eaa	m	104
16	13	0	n	b	b	1	eaa	bb1	3	2	bb	bb1 eaa	m	104
16	13	0	n	b	b	1	eaa	bb1	3	2	bb	bb1 eaa	m	104
17	13	1	f	b	b	1	eaa	bb1	4	2	bb	bb1 eaa	f	69
17	12	1	m	b	b	1	eaa	bb1	4	2	bb	bb1 eaa	m	69
17	12	1	f	b	b	1	eaa	bb1	4	2	bb	bb1 eaa	f	69
17	11	1	f	b	b	1	eaa	bb1	4	2	bb	bb1 eaa	f	69
17	10	1	f	b	b	1	eaa	bb1	4	2	bb	bb1 eaa	f	69
17	13	1	m	b	b	1	eaa	bb1	4	2	bb	bb1 eaa	m	69
17	13	1	f	b	b	1	eaa	bb1	4	2	bb	bb1 eaa	f	69
17	11	1	f	b	b	1	eaa	bb1	4	2	bb	bb1 eaa	f	69
17	12	1	m	b	b	1	eaa	bb1	4	2	bb	bb1 eaa	m	69
17	12	1	m	b	b	1	eaa	bb1	4	2	bb	bb1 eaa	m	69
17	13	1	f	b	b	1	eaa	bb1	4	2	bb	bb1 eaa	f	69
17	13	1	f	b	b	1	eaa	bb1	4	2	bb	bb1 eaa	f	69
17	13	1	f	b	b	1	eaa	bb1	4	2	bb	bb1 eaa	f	69
17	11	1	m	b	b	1	eaa	bb1	4	2	bb	bb1 eaa	m	69
17	12	1	m	b	b	1	eaa	bb1	4	2	bb	bb1 eaa	m	69
17	13	0	n	b	b	1	eaa	bb1	4	2	bb	bb1 eaa	m	69
17	13	0	n	b	b	1	eaa	bb1	4	2	bb	bb1 eaa	m	69
17	13	0	n	b	b	1	eaa	bb1	4	2	bb	bb1 eaa	m	69
17	13	0	n	b	b	1	eaa	bb1	4	2	bb	bb1 eaa	m	69
17	13	0	n	b	b	1	eaa	bb1	4	2	bb	bb1 eaa	m	69
17	13	0	n	b	b	1	eaa	bb1	4	2	bb	bb1 eaa	m	69
17	13	0	n	b	b	1	eaa	bb1	4	2	bb	bb1 eaa	m	69
17	10	1	f	b	b	1	eaa	bb1	4	2	bb	bb1 eaa	f	69
17	13	1	f	b	b	1	eaa	bb1	4	2	bb	bb1 eaa	f	69
17	13	1	f	b	b	1	eaa	bb1	4	2	bb	bb1 eaa	f	69
17	12	1	f	b	b	1	eaa	bb1	4	2	bb	bb1 eaa	f	69
17	10	1	f	b	b	1	eaa	bb1	4	2	bb	bb1 eaa	f	69
17	13	1	m	b	b	1	eaa	bb1	4	2	bb	bb1 eaa	m	69
17	12	1	f	b	b	1	eaa	bb1	4	2	bb	bb1 eaa	f	69
17	13	0	n	b	b	1	eaa	bb1	4	2	bb	bb1 eaa	m	69
17	12	1	f	b	b	1	eaa	bb1	4	2	bb	bb1 eaa	f	69
17	11	1	m	b	b	1	eaa	bb1	4	2	bb	bb1 eaa	m	69
17	11	1	m	b	b	1	eaa	bb1	4	2	bb	bb1 eaa	m	69
17	11	1	f	b	b	1	eaa	bb1	4	2	bb	bb1 eaa	f	69
17	11	1	m	b	b	1	eaa	bb1	4	2	bb	bb1 eaa	m	69
17	11	1	f	b	b	1	eaa	bb1	4	2	bb	bb1 eaa	f	69
17	11	1	m	b	b	1	eaa	bb1	4	2	bb	bb1 eaa	m	69
17	11	1	m	b	b	1	eaa	bb1	4	2	bb	bb1 eaa	m	69
17	11	1	f	b	b	1	eaa	bb1	4	2	bb	bb1 eaa	f	69
17	11	1	m	b	b	1	eaa	bb1	4	2	bb	bb1 eaa	m	69
17	11	1	m	b	b	1	eaa	bb1	4	2	bb	bb1 eaa	m	69
17	12	1	f	b	b	1	eaa	bb1	4	2	bb	bb1 eaa	f	69
17	12	1	m	b	b	1	eaa	bb1	4	2	bb	bb1 eaa	m	69
17	13	1	f	b	b	1	eaa	bb1	4	2	bb	bb1 eaa	f	69
17	13	1	m	b	b	1	eaa	bb1	4	2	bb	bb1 eaa	m	69
17	11	1	m	b	b	1	eaa	bb1	4	2	bb	bb1 eaa	m	69
17	11	1	f	b	b	1	eaa	bb1	4	2	bb	bb1 eaa	f	69
17	12	1	f	b	b	1	eaa	bb1	4	2	bb	bb1 eaa	f	69
17	11	1	f	b	b	1	eaa	bb1	4	2	bb	bb1 eaa	f	69
17	12	1	f	b	b	1	eaa	bb1	4	2	bb	bb1 eaa	f	69
17	12	1	f	b	b	1	eaa	bb1	4	2	bb	bb1 eaa	f	69
17	11	1	m	b	b	1	eaa	bb1	4	2	bb	bb1 eaa	m	69
17	13	1	m	b	b	1	eaa	bb1	4	2	bb	bb1 eaa	m	69
17	13	0	n	b	b	1	eaa	bb1	4	2	bb	bb1 eaa	m	69
17	13	0	n	b	b	1	eaa	bb1	4	2	bb	bb1 eaa	m	69
17	13	0	n	b	b	1	eaa	bb1	4	2	bb	bb1 eaa	m	69
17	11	1	f	b	b	1	eaa	bb1	4	2	bb	bb1 eaa	f	69
17	12	1	m	b	b	1	eaa	bb1	4	2	bb	bb1 eaa	m	69
17	12	1	m	b	b	1	eaa	bb1	4	2	bb	bb1 eaa	m	69
17	12	1	m	b	b	1	eaa	bb1	4	2	bb	bb1 eaa	m	69
17	12	1	f	b	b	1	eaa	bb1	4	2	bb	bb1 eaa	f	69
17	12	1	f	b	b	1	eaa	bb1	4	2	bb	bb1 eaa	f	69
17	10	1	m	b	b	1	eaa	bb1	4	2	bb	bb1 eaa	m	69
17	13	0	n	b	b	1	eaa	bb1	4	2	bb	bb1 eaa	m	69
17	13	0	n	b	b	1	eaa	bb1	4	2	bb	bb1 eaa	m	69
17	13	0	n	b	b	1	eaa	bb1	4	2	bb	bb1 eaa	m	69
17	12	1	f	b	b	1	eaa	bb1	4	2	bb	bb1 eaa	f	69
17	11	1	f	b	b	1	eaa	bb1	4	2	bb	bb1 eaa	f	69
17	10	1	m	b	b	1	eaa	bb1	4	2	bb	bb1 eaa	m	69
18	12	1	m	b	b	1	eaa	bb1	1	2	bb	bb1 eaa	m	73
18	12	1	m	b	b	1	eaa	bb1	1	2	bb	bb1 eaa	m	73
18	12	1	f	b	b	1	eaa	bb1	1	2	bb	bb1 eaa	f	73
18	11	1	m	b	b	1	eaa	bb1	1	2	bb	bb1 eaa	m	73
18	10	1	m	b	b	1	eaa	bb1	1	2	bb	bb1 eaa	m	73
18	11	1	m	b	b	1	eaa	bb1	1	2	bb	bb1 eaa	m	73
18	12	1	m	b	b	1	eaa	bb1	1	2	bb	bb1 eaa	m	73
18	10	1	m	b	b	1	eaa	bb1	1	2	bb	bb1 eaa	m	73
18	11	1	m	b	b	1	eaa	bb1	1	2	bb	bb1 eaa	m	73
18	11	1	m	b	b	1	eaa	bb1	1	2	bb	bb1 eaa	m	73
18	11	1	m	b	b	1	eaa	bb1	1	2	bb	bb1 eaa	m	73
18	12	1	m	b	b	1	eaa	bb1	1	2	bb	bb1 eaa	m	73
18	10	1	m	b	b	1	eaa	bb1	1	2	bb	bb1 eaa	m	73
18	11	1	m	b	b	1	eaa	bb1	1	2	bb	bb1 eaa	m	73
18	12	1	f	b	b	1	eaa	bb1	1	2	bb	bb1 eaa	f	73
18	11	1	m	b	b	1	eaa	bb1	1	2	bb	bb1 eaa	m	73
18	11	1	m	b	b	1	eaa	bb1	1	2	bb	bb1 eaa	m	73
18	11	1	m	b	b	1	eaa	bb1	1	2	bb	bb1 eaa	m	73
18	12	1	m	b	b	1	eaa	bb1	1	2	bb	bb1 eaa	m	73
18	10	1	m	b	b	1	eaa	bb1	1	2	bb	bb1 eaa	m	73
18	12	1	m	b	b	1	eaa	bb1	1	2	bb	bb1 eaa	m	73
18	12	1	m	b	b	1	eaa	bb1	1	2	bb	bb1 eaa	m	73
18	12	1	f	b	b	1	eaa	bb1	1	2	bb	bb1 eaa	f	73
18	12	1	f	b	b	1	eaa	bb1	1	2	bb	bb1 eaa	f	73
18	11	1	m	b	b	1	eaa	bb1	1	2	bb	bb1 eaa	m	73
18	10	1	m	b	b	1	eaa	bb1	1	2	bb	bb1 eaa	m	73
18	10	1	f	b	b	1	eaa	bb1	1	2	bb	bb1 eaa	f	73
18	12	1	m	b	b	1	eaa	bb1	1	2	bb	bb1 eaa	m	73
18	12	1	m	b	b	1	eaa	bb1	1	2	bb	bb1 eaa	m	73
18	10	1	f	b	b	1	eaa	bb1	1	2	bb	bb1 eaa	f	73
18	12	1	m	b	b	1	eaa	bb1	1	2	bb	bb1 eaa	m	73
18	12	1	m	b	b	1	eaa	bb1	1	2	bb	bb1 eaa	m	73
18	11	1	f	b	b	1	eaa	bb1	1	2	bb	bb1 eaa	f	73
18	10	1	f	b	b	1	eaa	bb1	1	2	bb	bb1 eaa	f	73
18	10	1	f	b	b	1	eaa	bb1	1	2	bb	bb1 eaa	f	73
18	10	1	f	b	b	1	eaa	bb1	1	2	bb	bb1 eaa	f	73
18	11	1	m	b	b	1	eaa	bb1	1	2	bb	bb1 eaa	m	73
18	13	1	m	b	b	1	eaa	bb1	1	2	bb	bb1 eaa	m	73
18	12	1	f	b	b	1	eaa	bb1	1	2	bb	bb1 eaa	f	73
18	11	1	m	b	b	1	eaa	bb1	1	2	bb	bb1 eaa	m	73
18	11	1	m	b	b	1	eaa	bb1	1	2	bb	bb1 eaa	m	73
18	11	1	f	b	b	1	eaa	bb1	1	2	bb	bb1 eaa	f	73
18	12	1	f	b	b	1	eaa	bb1	1	2	bb	bb1 eaa	f	73
18	12	1	f	b	b	1	eaa	bb1	1	2	bb	bb1 eaa	f	73
18	11	1	f	b	b	1	eaa	bb1	1	2	bb	bb1 eaa	f	73
18	10	1	m	b	b	1	eaa	bb1	1	2	bb	bb1 eaa	m	73
18	11	1	m	b	b	1	eaa	bb1	1	2	bb	bb1 eaa	m	73
18	11	1	m	b	b	1	eaa	bb1	1	2	bb	bb1 eaa	m	73
18	12	1	f	b	b	1	eaa	bb1	1	2	bb	bb1 eaa	f	73
18	11	1	f	b	b	1	eaa	bb1	1	2	bb	bb1 eaa	f	73
18	11	1	m	b	b	1	eaa	bb1	1	2	bb	bb1 eaa	m	73
18	11	1	m	b	b	1	eaa	bb1	1	2	bb	bb1 eaa	m	73
18	11	1	m	b	b	1	eaa	bb1	1	2	bb	bb1 eaa	m	73
18	11	1	f	b	b	1	eaa	bb1	1	2	bb	bb1 eaa	f	73
18	11	1	m	b	b	1	eaa	bb1	1	2	bb	bb1 eaa	m	73
18	11	1	f	b	b	1	eaa	bb1	1	2	bb	bb1 eaa	f	73
18	12	1	f	b	b	1	eaa	bb1	1	2	bb	bb1 eaa	f	73
18	12	1	f	b	b	1	eaa	bb1	1	2	bb	bb1 eaa	f	73
18	11	1	m	b	b	1	eaa	bb1	1	2	bb	bb1 eaa	m	73
18	11	1	f	b	b	1	eaa	bb1	1	2	bb	bb1 eaa	f	73
18	11	1	m	b	b	1	eaa	bb1	1	2	bb	bb1 eaa	m	73
18	11	1	f	b	b	1	eaa	bb1	1	2	bb	bb1 eaa	f	73
18	12	1	m	b	b	1	eaa	bb1	1	2	bb	bb1 eaa	m	73
18	11	1	m	b	b	1	eaa	bb1	1	2	bb	bb1 eaa	m	73
18	11	1	m	b	b	1	eaa	bb1	1	2	bb	bb1 eaa	m	73
18	11	1	m	b	b	1	eaa	bb1	1	2	bb	bb1 eaa	m	73
18	11	1	f	b	b	1	eaa	bb1	1	2	bb	bb1 eaa	f	73
18	11	1	f	b	b	1	eaa	bb1	1	2	bb	bb1 eaa	f	73
18	11	1	m	b	b	1	eaa	bb1	1	2	bb	bb1 eaa	m	73
18	12	1	f	b	b	1	eaa	bb1	1	2	bb	bb1 eaa	f	73
18	11	1	m	b	b	1	eaa	bb1	1	2	bb	bb1 eaa	m	73
18	12	1	f	b	b	1	eaa	bb1	1	2	bb	bb1 eaa	f	73
18	13	1	f	b	b	1	eaa	bb1	1	2	bb	bb1 eaa	f	73
19	13	0	n	a	b	1	sya	ab1	1	1	ab	ab1 sya	f	120
19	13	0	n	a	b	1	sya	ab1	1	1	ab	ab1 sya	f	120
19	13	0	n	a	b	1	sya	ab1	1	1	ab	ab1 sya	f	120
19	13	0	n	a	b	1	sya	ab1	1	1	ab	ab1 sya	f	120
19	13	0	n	a	b	1	sya	ab1	1	1	ab	ab1 sya	f	120
19	13	0	n	a	b	1	sya	ab1	1	1	ab	ab1 sya	f	120
19	13	0	n	a	b	1	sya	ab1	1	1	ab	ab1 sya	f	120
19	13	0	n	a	b	1	sya	ab1	1	1	ab	ab1 sya	f	120
19	13	0	n	a	b	1	sya	ab1	1	1	ab	ab1 sya	f	120
19	13	0	n	a	b	1	sya	ab1	1	1	ab	ab1 sya	f	120
19	13	0	n	a	b	1	sya	ab1	1	1	ab	ab1 sya	f	120
19	13	0	n	a	b	1	sya	ab1	1	1	ab	ab1 sya	f	120
19	13	0	n	a	b	1	sya	ab1	1	1	ab	ab1 sya	f	120
19	12	1	m	a	b	1	sya	ab1	1	1	ab	ab1 sya	m	120
19	12	1	f	a	b	1	sya	ab1	1	1	ab	ab1 sya	f	120
19	13	1	f	a	b	1	sya	ab1	1	1	ab	ab1 sya	f	120
19	13	0	n	a	b	1	sya	ab1	1	1	ab	ab1 sya	f	120
19	13	0	n	a	b	1	sya	ab1	1	1	ab	ab1 sya	f	120
19	13	0	n	a	b	1	sya	ab1	1	1	ab	ab1 sya	f	120
19	12	1	m	a	b	1	sya	ab1	1	1	ab	ab1 sya	m	120
19	13	1	f	a	b	1	sya	ab1	1	1	ab	ab1 sya	f	120
19	12	1	m	a	b	1	sya	ab1	1	1	ab	ab1 sya	m	120
19	13	1	f	a	b	1	sya	ab1	1	1	ab	ab1 sya	f	120
19	13	0	n	a	b	1	sya	ab1	1	1	ab	ab1 sya	f	120
19	13	0	n	a	b	1	sya	ab1	1	1	ab	ab1 sya	f	120
19	13	0	n	a	b	1	sya	ab1	1	1	ab	ab1 sya	f	120
19	13	0	n	a	b	1	sya	ab1	1	1	ab	ab1 sya	f	120
19	13	0	n	a	b	1	sya	ab1	1	1	ab	ab1 sya	f	120
19	13	0	n	a	b	1	sya	ab1	1	1	ab	ab1 sya	f	120
19	13	1	f	a	b	1	sya	ab1	1	1	ab	ab1 sya	f	120
19	13	1	f	a	b	1	sya	ab1	1	1	ab	ab1 sya	f	120
19	12	1	m	a	b	1	sya	ab1	1	1	ab	ab1 sya	m	120
19	13	0	n	a	b	1	sya	ab1	1	1	ab	ab1 sya	f	120
19	13	0	n	a	b	1	sya	ab1	1	1	ab	ab1 sya	f	120
19	13	0	n	a	b	1	sya	ab1	1	1	ab	ab1 sya	f	120
19	13	0	n	a	b	1	sya	ab1	1	1	ab	ab1 sya	f	120
19	13	0	n	a	b	1	sya	ab1	1	1	ab	ab1 sya	f	120
19	13	0	n	a	b	1	sya	ab1	1	1	ab	ab1 sya	f	120
19	13	0	n	a	b	1	sya	ab1	1	1	ab	ab1 sya	f	120
19	13	0	n	a	b	1	sya	ab1	1	1	ab	ab1 sya	f	120
19	13	0	n	a	b	1	sya	ab1	1	1	ab	ab1 sya	f	120
19	13	0	n	a	b	1	sya	ab1	1	1	ab	ab1 sya	f	120
19	13	0	n	a	b	1	sya	ab1	1	1	ab	ab1 sya	f	120
19	13	0	n	a	b	1	sya	ab1	1	1	ab	ab1 sya	f	120
19	13	0	n	a	b	1	sya	ab1	1	1	ab	ab1 sya	f	120
19	13	0	n	a	b	1	sya	ab1	1	1	ab	ab1 sya	f	120
19	13	0	n	a	b	1	sya	ab1	1	1	ab	ab1 sya	f	120
19	13	0	n	a	b	1	sya	ab1	1	1	ab	ab1 sya	f	120
19	13	0	n	a	b	1	sya	ab1	1	1	ab	ab1 sya	f	120
19	13	0	n	a	b	1	sya	ab1	1	1	ab	ab1 sya	f	120
19	13	0	n	a	b	1	sya	ab1	1	1	ab	ab1 sya	f	120
19	13	0	n	a	b	1	sya	ab1	1	1	ab	ab1 sya	f	120
19	13	0	n	a	b	1	sya	ab1	1	1	ab	ab1 sya	f	120
19	12	1	m	a	b	1	sya	ab1	1	1	ab	ab1 sya	m	120
19	12	1	m	a	b	1	sya	ab1	1	1	ab	ab1 sya	m	120
19	13	1	m	a	b	1	sya	ab1	1	1	ab	ab1 sya	m	120
19	13	1	m	a	b	1	sya	ab1	1	1	ab	ab1 sya	m	120
19	13	1	m	a	b	1	sya	ab1	1	1	ab	ab1 sya	m	120
19	13	1	m	a	b	1	sya	ab1	1	1	ab	ab1 sya	m	120
19	13	1	m	a	b	1	sya	ab1	1	1	ab	ab1 sya	m	120
19	13	1	m	a	b	1	sya	ab1	1	1	ab	ab1 sya	m	120
19	13	1	m	a	b	1	sya	ab1	1	1	ab	ab1 sya	m	120
19	13	1	m	a	b	1	sya	ab1	1	1	ab	ab1 sya	m	120
19	12	1	m	a	b	1	sya	ab1	1	1	ab	ab1 sya	m	120
19	13	1	f	a	b	1	sya	ab1	1	1	ab	ab1 sya	f	120
19	13	1	f	a	b	1	sya	ab1	1	1	ab	ab1 sya	f	120
19	12	1	m	a	b	1	sya	ab1	1	1	ab	ab1 sya	m	120
19	12	1	f	a	b	1	sya	ab1	1	1	ab	ab1 sya	f	120
19	13	1	f	a	b	1	sya	ab1	1	1	ab	ab1 sya	f	120
19	13	1	f	a	b	1	sya	ab1	1	1	ab	ab1 sya	f	120
19	12	1	m	a	b	1	sya	ab1	1	1	ab	ab1 sya	m	120
19	13	1	m	a	b	1	sya	ab1	1	1	ab	ab1 sya	m	120
19	11	1	m	a	b	1	sya	ab1	1	1	ab	ab1 sya	m	120
19	12	1	m	a	b	1	sya	ab1	1	1	ab	ab1 sya	m	120
19	13	1	m	a	b	1	sya	ab1	1	1	ab	ab1 sya	m	120
19	12	1	f	a	b	1	sya	ab1	1	1	ab	ab1 sya	f	120
19	13	1	f	a	b	1	sya	ab1	1	1	ab	ab1 sya	f	120
19	12	1	m	a	b	1	sya	ab1	1	1	ab	ab1 sya	m	120
19	13	1	f	a	b	1	sya	ab1	1	1	ab	ab1 sya	f	120
19	12	1	f	a	b	1	sya	ab1	1	1	ab	ab1 sya	f	120
19	12	1	m	a	b	1	sya	ab1	1	1	ab	ab1 sya	m	120
19	13	1	f	a	b	1	sya	ab1	1	1	ab	ab1 sya	f	120
19	13	0	n	a	b	1	sya	ab1	1	1	ab	ab1 sya	f	120
19	13	0	n	a	b	1	sya	ab1	1	1	ab	ab1 sya	f	120
19	13	0	n	a	b	1	sya	ab1	1	1	ab	ab1 sya	f	120
19	12	1	m	a	b	1	sya	ab1	1	1	ab	ab1 sya	m	120
19	12	1	m	a	b	1	sya	ab1	1	1	ab	ab1 sya	m	120
19	13	1	m	a	b	1	sya	ab1	1	1	ab	ab1 sya	m	120
19	13	1	m	a	b	1	sya	ab1	1	1	ab	ab1 sya	m	120
19	13	1	f	a	b	1	sya	ab1	1	1	ab	ab1 sya	f	120
19	13	1	m	a	b	1	sya	ab1	1	1	ab	ab1 sya	m	120
19	13	1	m	a	b	1	sya	ab1	1	1	ab	ab1 sya	m	120
19	13	1	m	a	b	1	sya	ab1	1	1	ab	ab1 sya	m	120
19	13	1	f	a	b	1	sya	ab1	1	1	ab	ab1 sya	f	120
19	13	0	n	a	b	1	sya	ab1	1	1	ab	ab1 sya	f	120
19	13	0	n	a	b	1	sya	ab1	1	1	ab	ab1 sya	f	120
19	13	0	n	a	b	1	sya	ab1	1	1	ab	ab1 sya	f	120
19	13	0	n	a	b	1	sya	ab1	1	1	ab	ab1 sya	f	120
19	13	0	n	a	b	1	sya	ab1	1	1	ab	ab1 sya	f	120
19	13	0	n	a	b	1	sya	ab1	1	1	ab	ab1 sya	f	120
19	13	0	n	a	b	1	sya	ab1	1	1	ab	ab1 sya	f	120
19	13	0	n	a	b	1	sya	ab1	1	1	ab	ab1 sya	f	120
19	13	0	n	a	b	1	sya	ab1	1	1	ab	ab1 sya	f	120
19	13	1	m	a	b	1	sya	ab1	1	1	ab	ab1 sya	m	120
19	12	1	m	a	b	1	sya	ab1	1	1	ab	ab1 sya	m	120
19	13	1	m	a	b	1	sya	ab1	1	1	ab	ab1 sya	m	120
19	13	0	n	a	b	1	sya	ab1	1	1	ab	ab1 sya	f	120
19	13	0	n	a	b	1	sya	ab1	1	1	ab	ab1 sya	f	120
19	13	0	n	a	b	1	sya	ab1	1	1	ab	ab1 sya	f	120
19	13	0	n	a	b	1	sya	ab1	1	1	ab	ab1 sya	f	120
19	13	0	n	a	b	1	sya	ab1	1	1	ab	ab1 sya	f	120
19	13	0	n	a	b	1	sya	ab1	1	1	ab	ab1 sya	f	120
19	13	0	n	a	b	1	sya	ab1	1	1	ab	ab1 sya	f	120
19	13	0	n	a	b	1	sya	ab1	1	1	ab	ab1 sya	f	120
19	13	0	n	a	b	1	sya	ab1	1	1	ab	ab1 sya	f	120
19	13	0	n	a	b	1	sya	ab1	1	1	ab	ab1 sya	f	120
19	13	0	n	a	b	1	sya	ab1	1	1	ab	ab1 sya	f	120
19	13	0	n	a	b	1	sya	ab1	1	1	ab	ab1 sya	f	120
19	13	0	n	a	b	1	sya	ab1	1	1	ab	ab1 sya	f	120
19	13	1	f	a	b	1	sya	ab1	1	1	ab	ab1 sya	f	120
20	13	0	n	a	b	1	sya	ab1	2	1	ab	ab1 sya	m	85
20	12	1	f	a	b	1	sya	ab1	2	1	ab	ab1 sya	f	85
20	13	1	f	a	b	1	sya	ab1	2	1	ab	ab1 sya	f	85
20	13	0	n	a	b	1	sya	ab1	2	1	ab	ab1 sya	m	85
20	13	1	m	a	b	1	sya	ab1	2	1	ab	ab1 sya	m	85
20	13	1	f	a	b	1	sya	ab1	2	1	ab	ab1 sya	f	85
20	13	1	f	a	b	1	sya	ab1	2	1	ab	ab1 sya	f	85
20	12	1	m	a	b	1	sya	ab1	2	1	ab	ab1 sya	m	85
20	13	1	m	a	b	1	sya	ab1	2	1	ab	ab1 sya	m	85
20	13	1	m	a	b	1	sya	ab1	2	1	ab	ab1 sya	m	85
20	13	1	m	a	b	1	sya	ab1	2	1	ab	ab1 sya	m	85
20	13	1	m	a	b	1	sya	ab1	2	1	ab	ab1 sya	m	85
20	12	1	m	a	b	1	sya	ab1	2	1	ab	ab1 sya	m	85
20	13	1	m	a	b	1	sya	ab1	2	1	ab	ab1 sya	m	85
20	13	0	n	a	b	1	sya	ab1	2	1	ab	ab1 sya	m	85
20	12	1	m	a	b	1	sya	ab1	2	1	ab	ab1 sya	m	85
20	13	0	n	a	b	1	sya	ab1	2	1	ab	ab1 sya	m	85
20	13	0	n	a	b	1	sya	ab1	2	1	ab	ab1 sya	m	85
20	13	0	n	a	b	1	sya	ab1	2	1	ab	ab1 sya	m	85
20	13	0	n	a	b	1	sya	ab1	2	1	ab	ab1 sya	m	85
20	13	0	n	a	b	1	sya	ab1	2	1	ab	ab1 sya	m	85
20	13	0	n	a	b	1	sya	ab1	2	1	ab	ab1 sya	m	85
20	13	0	n	a	b	1	sya	ab1	2	1	ab	ab1 sya	m	85
20	13	0	n	a	b	1	sya	ab1	2	1	ab	ab1 sya	m	85
20	13	1	m	a	b	1	sya	ab1	2	1	ab	ab1 sya	m	85
20	13	1	f	a	b	1	sya	ab1	2	1	ab	ab1 sya	f	85
20	13	1	m	a	b	1	sya	ab1	2	1	ab	ab1 sya	m	85
20	12	1	m	a	b	1	sya	ab1	2	1	ab	ab1 sya	m	85
20	13	0	n	a	b	1	sya	ab1	2	1	ab	ab1 sya	m	85
20	13	1	m	a	b	1	sya	ab1	2	1	ab	ab1 sya	m	85
20	13	1	m	a	b	1	sya	ab1	2	1	ab	ab1 sya	m	85
20	12	1	m	a	b	1	sya	ab1	2	1	ab	ab1 sya	m	85
20	13	1	f	a	b	1	sya	ab1	2	1	ab	ab1 sya	f	85
20	12	1	m	a	b	1	sya	ab1	2	1	ab	ab1 sya	m	85
20	13	1	m	a	b	1	sya	ab1	2	1	ab	ab1 sya	m	85
20	13	1	f	a	b	1	sya	ab1	2	1	ab	ab1 sya	f	85
20	13	1	m	a	b	1	sya	ab1	2	1	ab	ab1 sya	m	85
20	12	1	m	a	b	1	sya	ab1	2	1	ab	ab1 sya	m	85
20	13	1	f	a	b	1	sya	ab1	2	1	ab	ab1 sya	f	85
20	13	0	n	a	b	1	sya	ab1	2	1	ab	ab1 sya	m	85
20	13	0	n	a	b	1	sya	ab1	2	1	ab	ab1 sya	m	85
20	13	0	n	a	b	1	sya	ab1	2	1	ab	ab1 sya	m	85
20	13	0	n	a	b	1	sya	ab1	2	1	ab	ab1 sya	m	85
20	13	0	n	a	b	1	sya	ab1	2	1	ab	ab1 sya	m	85
20	13	0	n	a	b	1	sya	ab1	2	1	ab	ab1 sya	m	85
20	13	1	m	a	b	1	sya	ab1	2	1	ab	ab1 sya	m	85
20	13	0	n	a	b	1	sya	ab1	2	1	ab	ab1 sya	m	85
20	13	0	n	a	b	1	sya	ab1	2	1	ab	ab1 sya	m	85
20	13	0	n	a	b	1	sya	ab1	2	1	ab	ab1 sya	m	85
20	13	0	n	a	b	1	sya	ab1	2	1	ab	ab1 sya	m	85
20	13	0	n	a	b	1	sya	ab1	2	1	ab	ab1 sya	m	85
20	13	0	n	a	b	1	sya	ab1	2	1	ab	ab1 sya	m	85
20	13	0	n	a	b	1	sya	ab1	2	1	ab	ab1 sya	m	85
20	13	0	n	a	b	1	sya	ab1	2	1	ab	ab1 sya	m	85
20	13	0	n	a	b	1	sya	ab1	2	1	ab	ab1 sya	f	85
20	13	0	n	a	b	1	sya	ab1	2	1	ab	ab1 sya	m	85
20	13	0	n	a	b	1	sya	ab1	2	1	ab	ab1 sya	m	85
20	13	0	n	a	b	1	sya	ab1	2	1	ab	ab1 sya	m	85
20	13	0	n	a	b	1	sya	ab1	2	1	ab	ab1 sya	m	85
20	13	0	n	a	b	1	sya	ab1	2	1	ab	ab1 sya	m	85
20	13	0	n	a	b	1	sya	ab1	2	1	ab	ab1 sya	m	85
20	13	0	n	a	b	1	sya	ab1	2	1	ab	ab1 sya	m	85
20	13	0	n	a	b	1	sya	ab1	2	1	ab	ab1 sya	m	85
20	13	0	n	a	b	1	sya	ab1	2	1	ab	ab1 sya	m	85
20	13	0	n	a	b	1	sya	ab1	2	1	ab	ab1 sya	m	85
20	13	0	n	a	b	1	sya	ab1	2	1	ab	ab1 sya	m	85
20	13	0	n	a	b	1	sya	ab1	2	1	ab	ab1 sya	m	85
20	13	0	n	a	b	1	sya	ab1	2	1	ab	ab1 sya	m	85
20	13	0	n	a	b	1	sya	ab1	2	1	ab	ab1 sya	f	85
20	13	0	n	a	b	1	sya	ab1	2	1	ab	ab1 sya	f	85
20	13	0	n	a	b	1	sya	ab1	2	1	ab	ab1 sya	f	85
20	13	0	n	a	b	1	sya	ab1	2	1	ab	ab1 sya	f	85
20	13	0	n	a	b	1	sya	ab1	2	1	ab	ab1 sya	m	85
20	13	0	n	a	b	1	sya	ab1	2	1	ab	ab1 sya	m	85
20	13	0	n	a	b	1	sya	ab1	2	1	ab	ab1 sya	m	85
20	13	0	n	a	b	1	sya	ab1	2	1	ab	ab1 sya	m	85
20	13	0	n	a	b	1	sya	ab1	2	1	ab	ab1 sya	m	85
20	13	0	n	a	b	1	sya	ab1	2	1	ab	ab1 sya	m	85
20	13	0	n	a	b	1	sya	ab1	2	1	ab	ab1 sya	m	85
20	13	0	n	a	b	1	sya	ab1	2	1	ab	ab1 sya	f	85
20	13	0	n	a	b	1	sya	ab1	2	1	ab	ab1 sya	m	85
20	13	0	n	a	b	1	sya	ab1	2	1	ab	ab1 sya	m	85
20	13	0	n	a	b	1	sya	ab1	2	1	ab	ab1 sya	m	85
20	13	0	n	a	b	1	sya	ab1	2	1	ab	ab1 sya	m	85
20	13	0	n	a	b	1	sya	ab1	2	1	ab	ab1 sya	m	85
21	13	0	n	a	b	1	sya	ab1	3	1	ab	ab1 sya	m	95
21	13	0	n	a	b	1	sya	ab1	3	1	ab	ab1 sya	m	95
21	13	0	n	a	b	1	sya	ab1	3	1	ab	ab1 sya	m	95
21	12	1	m	a	b	1	sya	ab1	3	1	ab	ab1 sya	m	95
21	13	0	n	a	b	1	sya	ab1	3	1	ab	ab1 sya	m	95
21	13	0	n	a	b	1	sya	ab1	3	1	ab	ab1 sya	m	95
21	13	0	n	a	b	1	sya	ab1	3	1	ab	ab1 sya	m	95
21	13	0	n	a	b	1	sya	ab1	3	1	ab	ab1 sya	m	95
21	13	1	f	a	b	1	sya	ab1	3	1	ab	ab1 sya	f	95
21	13	0	n	a	b	1	sya	ab1	3	1	ab	ab1 sya	m	95
21	12	1	m	a	b	1	sya	ab1	3	1	ab	ab1 sya	m	95
21	13	1	m	a	b	1	sya	ab1	3	1	ab	ab1 sya	m	95
21	13	1	f	a	b	1	sya	ab1	3	1	ab	ab1 sya	f	95
21	13	1	f	a	b	1	sya	ab1	3	1	ab	ab1 sya	f	95
21	13	1	f	a	b	1	sya	ab1	3	1	ab	ab1 sya	f	95
21	13	0	n	a	b	1	sya	ab1	3	1	ab	ab1 sya	m	95
21	13	0	n	a	b	1	sya	ab1	3	1	ab	ab1 sya	m	95
21	13	1	f	a	b	1	sya	ab1	3	1	ab	ab1 sya	f	95
21	12	1	m	a	b	1	sya	ab1	3	1	ab	ab1 sya	m	95
21	13	0	n	a	b	1	sya	ab1	3	1	ab	ab1 sya	m	95
21	13	0	n	a	b	1	sya	ab1	3	1	ab	ab1 sya	m	95
21	13	0	n	a	b	1	sya	ab1	3	1	ab	ab1 sya	m	95
21	13	0	n	a	b	1	sya	ab1	3	1	ab	ab1 sya	m	95
21	13	0	n	a	b	1	sya	ab1	3	1	ab	ab1 sya	m	95
21	13	0	n	a	b	1	sya	ab1	3	1	ab	ab1 sya	m	95
21	13	0	n	a	b	1	sya	ab1	3	1	ab	ab1 sya	m	95
21	13	0	n	a	b	1	sya	ab1	3	1	ab	ab1 sya	m	95
21	13	0	n	a	b	1	sya	ab1	3	1	ab	ab1 sya	m	95
21	12	1	m	a	b	1	sya	ab1	3	1	ab	ab1 sya	m	95
21	12	1	m	a	b	1	sya	ab1	3	1	ab	ab1 sya	m	95
21	13	0	n	a	b	1	sya	ab1	3	1	ab	ab1 sya	m	95
21	13	0	n	a	b	1	sya	ab1	3	1	ab	ab1 sya	m	95
21	11	1	m	a	b	1	sya	ab1	3	1	ab	ab1 sya	m	95
21	12	1	m	a	b	1	sya	ab1	3	1	ab	ab1 sya	m	95
21	11	1	m	a	b	1	sya	ab1	3	1	ab	ab1 sya	m	95
21	12	1	f	a	b	1	sya	ab1	3	1	ab	ab1 sya	f	95
21	11	1	m	a	b	1	sya	ab1	3	1	ab	ab1 sya	m	95
21	11	1	m	a	b	1	sya	ab1	3	1	ab	ab1 sya	m	95
21	12	1	f	a	b	1	sya	ab1	3	1	ab	ab1 sya	f	95
21	11	1	m	a	b	1	sya	ab1	3	1	ab	ab1 sya	m	95
21	12	1	m	a	b	1	sya	ab1	3	1	ab	ab1 sya	m	95
21	13	0	n	a	b	1	sya	ab1	3	1	ab	ab1 sya	m	95
21	13	0	n	a	b	1	sya	ab1	3	1	ab	ab1 sya	m	95
21	11	1	f	a	b	1	sya	ab1	3	1	ab	ab1 sya	f	95
21	12	1	m	a	b	1	sya	ab1	3	1	ab	ab1 sya	m	95
21	11	1	m	a	b	1	sya	ab1	3	1	ab	ab1 sya	m	95
21	12	1	m	a	b	1	sya	ab1	3	1	ab	ab1 sya	m	95
21	13	1	m	a	b	1	sya	ab1	3	1	ab	ab1 sya	m	95
21	12	1	f	a	b	1	sya	ab1	3	1	ab	ab1 sya	f	95
21	11	1	m	a	b	1	sya	ab1	3	1	ab	ab1 sya	m	95
21	11	1	m	a	b	1	sya	ab1	3	1	ab	ab1 sya	m	95
21	11	1	f	a	b	1	sya	ab1	3	1	ab	ab1 sya	f	95
21	11	1	f	a	b	1	sya	ab1	3	1	ab	ab1 sya	f	95
21	11	1	m	a	b	1	sya	ab1	3	1	ab	ab1 sya	m	95
21	12	1	f	a	b	1	sya	ab1	3	1	ab	ab1 sya	f	95
21	11	1	m	a	b	1	sya	ab1	3	1	ab	ab1 sya	m	95
21	12	1	m	a	b	1	sya	ab1	3	1	ab	ab1 sya	m	95
21	10	1	m	a	b	1	sya	ab1	3	1	ab	ab1 sya	m	95
21	12	1	f	a	b	1	sya	ab1	3	1	ab	ab1 sya	f	95
21	12	1	f	a	b	1	sya	ab1	3	1	ab	ab1 sya	f	95
21	11	1	m	a	b	1	sya	ab1	3	1	ab	ab1 sya	m	95
21	13	1	m	a	b	1	sya	ab1	3	1	ab	ab1 sya	m	95
21	11	1	m	a	b	1	sya	ab1	3	1	ab	ab1 sya	m	95
21	13	1	m	a	b	1	sya	ab1	3	1	ab	ab1 sya	m	95
21	13	1	m	a	b	1	sya	ab1	3	1	ab	ab1 sya	m	95
21	12	1	f	a	b	1	sya	ab1	3	1	ab	ab1 sya	f	95
21	11	1	m	a	b	1	sya	ab1	3	1	ab	ab1 sya	m	95
21	11	1	m	a	b	1	sya	ab1	3	1	ab	ab1 sya	m	95
21	12	1	f	a	b	1	sya	ab1	3	1	ab	ab1 sya	f	95
21	12	1	f	a	b	1	sya	ab1	3	1	ab	ab1 sya	f	95
21	11	1	m	a	b	1	sya	ab1	3	1	ab	ab1 sya	m	95
21	11	1	m	a	b	1	sya	ab1	3	1	ab	ab1 sya	m	95
21	11	1	f	a	b	1	sya	ab1	3	1	ab	ab1 sya	f	95
21	12	1	m	a	b	1	sya	ab1	3	1	ab	ab1 sya	m	95
21	13	1	m	a	b	1	sya	ab1	3	1	ab	ab1 sya	m	95
21	12	1	m	a	b	1	sya	ab1	3	1	ab	ab1 sya	m	95
21	12	1	f	a	b	1	sya	ab1	3	1	ab	ab1 sya	f	95
21	13	1	m	a	b	1	sya	ab1	3	1	ab	ab1 sya	m	95
21	12	1	f	a	b	1	sya	ab1	3	1	ab	ab1 sya	f	95
21	12	1	m	a	b	1	sya	ab1	3	1	ab	ab1 sya	m	95
21	12	1	m	a	b	1	sya	ab1	3	1	ab	ab1 sya	m	95
21	13	1	m	a	b	1	sya	ab1	3	1	ab	ab1 sya	m	95
21	12	1	f	a	b	1	sya	ab1	3	1	ab	ab1 sya	f	95
21	13	1	f	a	b	1	sya	ab1	3	1	ab	ab1 sya	f	95
21	13	1	f	a	b	1	sya	ab1	3	1	ab	ab1 sya	f	95
21	13	1	f	a	b	1	sya	ab1	3	1	ab	ab1 sya	f	95
21	13	1	m	a	b	1	sya	ab1	3	1	ab	ab1 sya	m	95
21	12	1	f	a	b	1	sya	ab1	3	1	ab	ab1 sya	f	95
21	13	1	f	a	b	1	sya	ab1	3	1	ab	ab1 sya	f	95
21	12	1	f	a	b	1	sya	ab1	3	1	ab	ab1 sya	f	95
21	12	1	f	a	b	1	sya	ab1	3	1	ab	ab1 sya	f	95
21	12	1	f	a	b	1	sya	ab1	3	1	ab	ab1 sya	f	95
21	12	1	f	a	b	1	sya	ab1	3	1	ab	ab1 sya	f	95
21	13	1	f	a	b	1	sya	ab1	3	1	ab	ab1 sya	f	95
21	10	1	m	a	b	1	sya	ab1	3	1	ab	ab1 sya	m	95
22	10	1	f	a	b	1	sya	ab1	4	1	ab	ab1 sya	f	73
22	10	1	m	a	b	1	sya	ab1	4	1	ab	ab1 sya	m	73
22	11	1	m	a	b	1	sya	ab1	4	1	ab	ab1 sya	m	73
22	10	1	f	a	b	1	sya	ab1	4	1	ab	ab1 sya	f	73
22	10	1	m	a	b	1	sya	ab1	4	1	ab	ab1 sya	m	73
22	12	1	f	a	b	1	sya	ab1	4	1	ab	ab1 sya	f	73
22	11	1	m	a	b	1	sya	ab1	4	1	ab	ab1 sya	m	73
22	11	1	m	a	b	1	sya	ab1	4	1	ab	ab1 sya	m	73
22	10	1	f	a	b	1	sya	ab1	4	1	ab	ab1 sya	f	73
22	11	1	m	a	b	1	sya	ab1	4	1	ab	ab1 sya	m	73
22	10	1	m	a	b	1	sya	ab1	4	1	ab	ab1 sya	m	73
22	11	1	f	a	b	1	sya	ab1	4	1	ab	ab1 sya	f	73
22	10	1	m	a	b	1	sya	ab1	4	1	ab	ab1 sya	m	73
22	12	1	f	a	b	1	sya	ab1	4	1	ab	ab1 sya	f	73
22	11	1	m	a	b	1	sya	ab1	4	1	ab	ab1 sya	m	73
22	10	1	m	a	b	1	sya	ab1	4	1	ab	ab1 sya	m	73
22	10	1	m	a	b	1	sya	ab1	4	1	ab	ab1 sya	m	73
22	13	0	n	a	b	1	sya	ab1	4	1	ab	ab1 sya	m	73
22	11	1	f	a	b	1	sya	ab1	4	1	ab	ab1 sya	f	73
22	10	1	m	a	b	1	sya	ab1	4	1	ab	ab1 sya	m	73
22	10	1	m	a	b	1	sya	ab1	4	1	ab	ab1 sya	m	73
22	10	1	f	a	b	1	sya	ab1	4	1	ab	ab1 sya	f	73
22	10	1	f	a	b	1	sya	ab1	4	1	ab	ab1 sya	f	73
22	10	1	m	a	b	1	sya	ab1	4	1	ab	ab1 sya	m	73
22	11	1	m	a	b	1	sya	ab1	4	1	ab	ab1 sya	m	73
22	10	1	m	a	b	1	sya	ab1	4	1	ab	ab1 sya	m	73
22	10	1	m	a	b	1	sya	ab1	4	1	ab	ab1 sya	m	73
22	11	1	f	a	b	1	sya	ab1	4	1	ab	ab1 sya	f	73
22	12	1	f	a	b	1	sya	ab1	4	1	ab	ab1 sya	f	73
22	12	1	f	a	b	1	sya	ab1	4	1	ab	ab1 sya	f	73
22	10	1	m	a	b	1	sya	ab1	4	1	ab	ab1 sya	m	73
22	10	1	m	a	b	1	sya	ab1	4	1	ab	ab1 sya	m	73
22	11	1	f	a	b	1	sya	ab1	4	1	ab	ab1 sya	f	73
22	11	1	f	a	b	1	sya	ab1	4	1	ab	ab1 sya	f	73
22	10	1	f	a	b	1	sya	ab1	4	1	ab	ab1 sya	f	73
22	10	1	m	a	b	1	sya	ab1	4	1	ab	ab1 sya	m	73
22	10	1	m	a	b	1	sya	ab1	4	1	ab	ab1 sya	m	73
22	10	1	m	a	b	1	sya	ab1	4	1	ab	ab1 sya	m	73
22	11	1	f	a	b	1	sya	ab1	4	1	ab	ab1 sya	f	73
22	10	1	m	a	b	1	sya	ab1	4	1	ab	ab1 sya	m	73
22	10	1	f	a	b	1	sya	ab1	4	1	ab	ab1 sya	f	73
22	11	1	m	a	b	1	sya	ab1	4	1	ab	ab1 sya	m	73
22	10	1	f	a	b	1	sya	ab1	4	1	ab	ab1 sya	f	73
22	10	1	f	a	b	1	sya	ab1	4	1	ab	ab1 sya	f	73
22	10	1	f	a	b	1	sya	ab1	4	1	ab	ab1 sya	f	73
22	11	1	m	a	b	1	sya	ab1	4	1	ab	ab1 sya	m	73
22	10	1	f	a	b	1	sya	ab1	4	1	ab	ab1 sya	f	73
22	10	1	m	a	b	1	sya	ab1	4	1	ab	ab1 sya	m	73
22	11	1	m	a	b	1	sya	ab1	4	1	ab	ab1 sya	m	73
22	11	1	f	a	b	1	sya	ab1	4	1	ab	ab1 sya	f	73
22	12	1	m	a	b	1	sya	ab1	4	1	ab	ab1 sya	m	73
22	11	1	f	a	b	1	sya	ab1	4	1	ab	ab1 sya	f	73
22	10	1	m	a	b	1	sya	ab1	4	1	ab	ab1 sya	m	73
22	10	1	f	a	b	1	sya	ab1	4	1	ab	ab1 sya	f	73
22	10	1	f	a	b	1	sya	ab1	4	1	ab	ab1 sya	f	73
22	11	1	m	a	b	1	sya	ab1	4	1	ab	ab1 sya	m	73
22	10	1	f	a	b	1	sya	ab1	4	1	ab	ab1 sya	f	73
22	10	1	m	a	b	1	sya	ab1	4	1	ab	ab1 sya	m	73
22	10	1	f	a	b	1	sya	ab1	4	1	ab	ab1 sya	f	73
22	11	1	f	a	b	1	sya	ab1	4	1	ab	ab1 sya	f	73
22	11	1	f	a	b	1	sya	ab1	4	1	ab	ab1 sya	f	73
22	11	1	f	a	b	1	sya	ab1	4	1	ab	ab1 sya	f	73
22	10	1	f	a	b	1	sya	ab1	4	1	ab	ab1 sya	f	73
22	10	1	m	a	b	1	sya	ab1	4	1	ab	ab1 sya	m	73
22	12	1	f	a	b	1	sya	ab1	4	1	ab	ab1 sya	f	73
22	10	1	m	a	b	1	sya	ab1	4	1	ab	ab1 sya	m	73
22	11	1	f	a	b	1	sya	ab1	4	1	ab	ab1 sya	f	73
22	11	1	f	a	b	1	sya	ab1	4	1	ab	ab1 sya	f	73
22	11	1	f	a	b	1	sya	ab1	4	1	ab	ab1 sya	f	73
22	11	1	f	a	b	1	sya	ab1	4	1	ab	ab1 sya	f	73
22	10	1	m	a	b	1	sya	ab1	4	1	ab	ab1 sya	m	73
22	11	1	f	a	b	1	sya	ab1	4	1	ab	ab1 sya	f	73
22	11	1	f	a	b	1	sya	ab1	4	1	ab	ab1 sya	f	73
23	11	1	f	a	b	1	sya	ab1	5	1	ab	ab1 sya	f	104
23	11	1	f	a	b	1	sya	ab1	5	1	ab	ab1 sya	f	104
23	12	1	f	a	b	1	sya	ab1	5	1	ab	ab1 sya	f	104
23	12	1	m	a	b	1	sya	ab1	5	1	ab	ab1 sya	m	104
23	11	1	f	a	b	1	sya	ab1	5	1	ab	ab1 sya	f	104
23	12	1	m	a	b	1	sya	ab1	5	1	ab	ab1 sya	m	104
23	12	1	f	a	b	1	sya	ab1	5	1	ab	ab1 sya	f	104
23	12	1	m	a	b	1	sya	ab1	5	1	ab	ab1 sya	m	104
23	12	1	f	a	b	1	sya	ab1	5	1	ab	ab1 sya	f	104
23	10	1	m	a	b	1	sya	ab1	5	1	ab	ab1 sya	m	104
23	10	1	f	a	b	1	sya	ab1	5	1	ab	ab1 sya	f	104
23	11	1	f	a	b	1	sya	ab1	5	1	ab	ab1 sya	f	104
23	11	1	m	a	b	1	sya	ab1	5	1	ab	ab1 sya	m	104
23	13	1	f	a	b	1	sya	ab1	5	1	ab	ab1 sya	f	104
23	11	1	f	a	b	1	sya	ab1	5	1	ab	ab1 sya	f	104
23	12	1	m	a	b	1	sya	ab1	5	1	ab	ab1 sya	m	104
23	11	1	f	a	b	1	sya	ab1	5	1	ab	ab1 sya	f	104
23	11	1	m	a	b	1	sya	ab1	5	1	ab	ab1 sya	m	104
23	13	1	m	a	b	1	sya	ab1	5	1	ab	ab1 sya	m	104
23	11	1	m	a	b	1	sya	ab1	5	1	ab	ab1 sya	m	104
23	13	1	f	a	b	1	sya	ab1	5	1	ab	ab1 sya	f	104
23	12	1	m	a	b	1	sya	ab1	5	1	ab	ab1 sya	m	104
23	11	1	m	a	b	1	sya	ab1	5	1	ab	ab1 sya	m	104
23	11	1	m	a	b	1	sya	ab1	5	1	ab	ab1 sya	m	104
23	12	1	f	a	b	1	sya	ab1	5	1	ab	ab1 sya	f	104
23	11	1	m	a	b	1	sya	ab1	5	1	ab	ab1 sya	m	104
23	12	1	f	a	b	1	sya	ab1	5	1	ab	ab1 sya	f	104
23	10	1	m	a	b	1	sya	ab1	5	1	ab	ab1 sya	m	104
23	13	1	m	a	b	1	sya	ab1	5	1	ab	ab1 sya	m	104
23	13	1	m	a	b	1	sya	ab1	5	1	ab	ab1 sya	m	104
23	11	1	m	a	b	1	sya	ab1	5	1	ab	ab1 sya	m	104
23	11	1	m	a	b	1	sya	ab1	5	1	ab	ab1 sya	m	104
23	11	1	m	a	b	1	sya	ab1	5	1	ab	ab1 sya	m	104
23	11	1	m	a	b	1	sya	ab1	5	1	ab	ab1 sya	m	104
23	12	1	m	a	b	1	sya	ab1	5	1	ab	ab1 sya	m	104
23	11	1	f	a	b	1	sya	ab1	5	1	ab	ab1 sya	f	104
23	12	1	m	a	b	1	sya	ab1	5	1	ab	ab1 sya	m	104
23	11	1	m	a	b	1	sya	ab1	5	1	ab	ab1 sya	m	104
23	13	1	m	a	b	1	sya	ab1	5	1	ab	ab1 sya	m	104
23	13	1	m	a	b	1	sya	ab1	5	1	ab	ab1 sya	m	104
23	13	1	m	a	b	1	sya	ab1	5	1	ab	ab1 sya	m	104
23	12	1	f	a	b	1	sya	ab1	5	1	ab	ab1 sya	f	104
23	12	1	f	a	b	1	sya	ab1	5	1	ab	ab1 sya	f	104
23	12	1	m	a	b	1	sya	ab1	5	1	ab	ab1 sya	m	104
23	12	1	m	a	b	1	sya	ab1	5	1	ab	ab1 sya	m	104
23	13	1	m	a	b	1	sya	ab1	5	1	ab	ab1 sya	m	104
23	12	1	m	a	b	1	sya	ab1	5	1	ab	ab1 sya	m	104
23	11	1	f	a	b	1	sya	ab1	5	1	ab	ab1 sya	f	104
23	12	1	f	a	b	1	sya	ab1	5	1	ab	ab1 sya	f	104
23	12	1	f	a	b	1	sya	ab1	5	1	ab	ab1 sya	f	104
23	11	1	f	a	b	1	sya	ab1	5	1	ab	ab1 sya	f	104
23	13	1	m	a	b	1	sya	ab1	5	1	ab	ab1 sya	m	104
23	11	1	f	a	b	1	sya	ab1	5	1	ab	ab1 sya	f	104
23	10	1	m	a	b	1	sya	ab1	5	1	ab	ab1 sya	m	104
23	11	1	m	a	b	1	sya	ab1	5	1	ab	ab1 sya	m	104
23	11	1	f	a	b	1	sya	ab1	5	1	ab	ab1 sya	f	104
23	12	1	m	a	b	1	sya	ab1	5	1	ab	ab1 sya	m	104
23	12	1	m	a	b	1	sya	ab1	5	1	ab	ab1 sya	m	104
23	12	1	f	a	b	1	sya	ab1	5	1	ab	ab1 sya	f	104
23	13	1	f	a	b	1	sya	ab1	5	1	ab	ab1 sya	f	104
23	11	1	m	a	b	1	sya	ab1	5	1	ab	ab1 sya	m	104
23	13	1	f	a	b	1	sya	ab1	5	1	ab	ab1 sya	f	104
23	13	1	m	a	b	1	sya	ab1	5	1	ab	ab1 sya	m	104
23	12	1	f	a	b	1	sya	ab1	5	1	ab	ab1 sya	f	104
23	10	1	f	a	b	1	sya	ab1	5	1	ab	ab1 sya	f	104
23	11	1	f	a	b	1	sya	ab1	5	1	ab	ab1 sya	f	104
23	11	1	f	a	b	1	sya	ab1	5	1	ab	ab1 sya	f	104
23	12	1	m	a	b	1	sya	ab1	5	1	ab	ab1 sya	m	104
23	11	1	m	a	b	1	sya	ab1	5	1	ab	ab1 sya	m	104
23	11	1	m	a	b	1	sya	ab1	5	1	ab	ab1 sya	m	104
23	11	1	m	a	b	1	sya	ab1	5	1	ab	ab1 sya	m	104
23	12	1	f	a	b	1	sya	ab1	5	1	ab	ab1 sya	f	104
23	13	1	f	a	b	1	sya	ab1	5	1	ab	ab1 sya	f	104
23	11	1	m	a	b	1	sya	ab1	5	1	ab	ab1 sya	m	104
23	12	1	f	a	b	1	sya	ab1	5	1	ab	ab1 sya	f	104
23	11	1	m	a	b	1	sya	ab1	5	1	ab	ab1 sya	m	104
23	13	1	f	a	b	1	sya	ab1	5	1	ab	ab1 sya	f	104
23	11	1	m	a	b	1	sya	ab1	5	1	ab	ab1 sya	m	104
23	12	1	f	a	b	1	sya	ab1	5	1	ab	ab1 sya	f	104
23	12	1	f	a	b	1	sya	ab1	5	1	ab	ab1 sya	f	104
23	11	1	m	a	b	1	sya	ab1	5	1	ab	ab1 sya	m	104
23	11	1	m	a	b	1	sya	ab1	5	1	ab	ab1 sya	m	104
23	11	1	m	a	b	1	sya	ab1	5	1	ab	ab1 sya	m	104
23	13	1	f	a	b	1	sya	ab1	5	1	ab	ab1 sya	f	104
23	11	1	m	a	b	1	sya	ab1	5	1	ab	ab1 sya	m	104
23	12	1	f	a	b	1	sya	ab1	5	1	ab	ab1 sya	f	104
23	11	1	f	a	b	1	sya	ab1	5	1	ab	ab1 sya	f	104
23	12	1	m	a	b	1	sya	ab1	5	1	ab	ab1 sya	m	104
23	11	1	f	a	b	1	sya	ab1	5	1	ab	ab1 sya	f	104
23	10	1	m	a	b	1	sya	ab1	5	1	ab	ab1 sya	m	104
23	12	1	m	a	b	1	sya	ab1	5	1	ab	ab1 sya	m	104
[truncated: 9,156 more rows]
