# Supplementary material for: Mitonuclear interactions shape both direct and parental effects of diet on fitness and involve a SNP in mitoribosomal 16s rRNA
Source: PLoS Biol. 2023 Aug 21;21(8):e3002218. doi: 10.1371/journal.pbio.3002218 (PMC10441796; doi:10.1371/journal.pbio.3002218)
Supplement: S25 Table — (XLSX) [file pbio.3002218.s034.xlsx]

## Sheet: pcadata
PC1	PC2	diet	mitoGeno	mito	nuclear
0.196726	-0.76745	eaa	3	a	a
-0.317717	-1.60433	eaa	3	a	a
3.66104	-4.52852	eaa	4	a	a
-1.00233	-0.329977	eaa	2	a	b
-1.89981	-0.021113	eaa	2	a	b
-1.584	0.225517	eaa	1	a	b
-0.909409	1.31714	eaa	5	b	a
-1.66449	0.643439	eaa	8	b	a
-2.2258	-0.0157166	eaa	8	b	a
-0.953139	0.798425	eaa	7	b	b
-1.79568	-0.192834	eaa	6	b	b
-0.597227	0.714374	eaa	7	b	b
-1.28827	-0.0643974	sya	3	a	a
-1.54298	-0.108559	sya	3	a	a
-1.82094	-0.121212	sya	4	a	a
-0.992834	0.551558	sya	2	a	b
-0.174849	2.42014	sya	2	a	b
-1.56645	-0.226193	sya	1	a	b
-2.02505	0.0329568	sya	5	b	a
-1.5265	0.162607	sya	8	b	a
-1.7225	0.416787	sya	8	b	a
-0.30042	0.582969	sya	7	b	b
-0.673458	0.315001	sya	6	b	b
-0.931777	-0.139503	sya	7	b	b
1.26718	-1.0807	mar	3	a	a
1.43776	-1.09212	mar	3	a	a
1.39905	-0.61163	mar	4	a	a
1.83066	-1.6028	mar	2	a	b
0.686229	-0.585226	mar	2	a	b
1.98062	0.440822	mar	1	a	b
5.30001	5.70328	mar	5	b	a
1.68314	0.274298	mar	8	b	a
1.75964	1.16512	mar	8	b	a
2.19181	-0.914895	mar	7	b	b
2.12677	-1.91908	mar	6	b	b
1.99498	0.161825	mar	7	b	b
