# Supplementary material for: Mitonuclear interactions shape both direct and parental effects of diet on fitness and involve a SNP in mitoribosomal 16s rRNA
Source: PLoS Biol. 2023 Aug 21;21(8):e3002218. doi: 10.1371/journal.pbio.3002218 (PMC10441796; doi:10.1371/journal.pbio.3002218)
Supplement: S26 Table — (XLSX) [file pbio.3002218.s035.xlsx]

## Sheet: Sheet1
dietTraitWhen	fc	p	x	y	trait	when	dietX	dietY	genoX	genoY	RI	RInorm	RImax	padj	neglog	sig
eaaeggspre	1.15226	0.0003	sya aa1	eaa aa1	eggs	pre	sya	eaa	aa1	aa1	0.76652	0.304021	2.52127	0.000607717	3.2163	TRUE
eaaeggspre	8.68519	0.0001	mar aa1	eaa aa1	eggs	pre	mar	eaa	aa1	aa1	2.2706	0.900575	2.52127	0.000215753	3.66604	TRUE
eaaeggspre	0.15708	0.48	eaa aa2	eaa aa1	eggs	pre	eaa	eaa	aa2	aa1	0.145899	0.0578673	2.52127	0.553846	0.256611	FALSE
eaaeggspre	0.431896	0.0645	sya aa2	eaa aa1	eggs	pre	sya	eaa	aa2	aa1	0.358999	0.142388	2.52127	0.093344	1.02991	FALSE
eaaeggspre	5.64127	0.0001	mar aa2	eaa aa1	eggs	pre	mar	eaa	aa2	aa1	1.8933	0.750931	2.52127	0.000215753	3.66604	TRUE
eaaeggspre	0.0254902	0.8961	eaa aa3	eaa aa1	eggs	pre	eaa	eaa	aa3	aa1	0.0251707	0.00998334	2.52127	0.910553	0.0406947	FALSE
eaaeggspre	0.483688	0.0424	sya aa3	eaa aa1	eggs	pre	sya	eaa	aa3	aa1	0.394531	0.156481	2.52127	0.0643663	1.19134	FALSE
eaaeggspre	8.68519	0.0001	mar aa3	eaa aa1	eggs	pre	mar	eaa	aa3	aa1	2.2706	0.900575	2.52127	0.000215753	3.66604	TRUE
eaaeggspre	0.354922	0.1432	eaa ab1	eaa aa1	eggs	pre	eaa	eaa	ab1	aa1	0.303744	0.120472	2.52127	0.191136	0.718658	FALSE
eaaeggspre	1.40792	0.0001	sya ab1	eaa aa1	eggs	pre	sya	eaa	ab1	aa1	0.878763	0.348539	2.52127	0.000215753	3.66604	TRUE
eaaeggspre	4.28283	0.0001	mar ab1	eaa aa1	eggs	pre	mar	eaa	ab1	aa1	1.66446	0.660167	2.52127	0.000215753	3.66604	TRUE
eaaeggspre	0.19243	0.3407	eaa ab2	eaa aa1	eggs	pre	eaa	eaa	ab2	aa1	0.175994	0.0698034	2.52127	0.405749	0.391743	FALSE
eaaeggspre	0.515942	0.0251	sya ab2	eaa aa1	eggs	pre	sya	eaa	ab2	aa1	0.416037	0.165011	2.52127	0.0398312	1.39978	FALSE
eaaeggspre	3.87646	0.0001	mar ab2	eaa aa1	eggs	pre	mar	eaa	ab2	aa1	1.58442	0.62842	2.52127	0.000215753	3.66604	TRUE
eaaeggspre	0.434842	0.063	eaa ab3	eaa aa1	eggs	pre	eaa	eaa	ab3	aa1	0.361055	0.143203	2.52127	0.0916628	1.03781	FALSE
eaaeggspre	0.510687	0.0263	sya ab3	eaa aa1	eggs	pre	sya	eaa	ab3	aa1	0.412565	0.163633	2.52127	0.0414225	1.38276	FALSE
eaaeggspre	2.93233	0.0001	mar ab3	eaa aa1	eggs	pre	mar	eaa	ab3	aa1	1.36923	0.543072	2.52127	0.000215753	3.66604	TRUE
eaaeggspre	0.238603	0.2687	eaa ba1	eaa aa1	eggs	pre	eaa	eaa	ba1	aa1	0.213984	0.0848713	2.52127	0.331924	0.478962	FALSE
eaaeggspre	0.574116	0.0198	sya ba1	eaa aa1	eggs	pre	sya	eaa	ba1	aa1	0.453694	0.179946	2.52127	0.0324844	1.48833	FALSE
eaaeggspre	2.33652	0.0001	mar ba1	eaa aa1	eggs	pre	mar	eaa	ba1	aa1	1.20493	0.477905	2.52127	0.000215753	3.66604	TRUE
eaaeggspre	-0.221726	0.1718	eaa ba2	eaa aa1	eggs	pre	eaa	eaa	ba2	aa1	-0.200265	-0.07943	2.52127	0.221791	0.654056	FALSE
eaaeggspre	0.564931	0.016	sya ba2	eaa aa1	eggs	pre	sya	eaa	ba2	aa1	0.447842	0.177625	2.52127	0.0265963	1.57518	FALSE
eaaeggspre	2.75718	0.0001	mar ba2	eaa aa1	eggs	pre	mar	eaa	ba2	aa1	1.32367	0.525	2.52127	0.000215753	3.66604	TRUE
eaaeggspre	-0.191966	0.2665	eaa ba3	eaa aa1	eggs	pre	eaa	eaa	ba3	aa1	-0.175604	-0.0696489	2.52127	0.329853	0.48168	FALSE
eaaeggspre	0.0392449	0.8417	sya ba3	eaa aa1	eggs	pre	sya	eaa	ba3	aa1	0.0384944	0.0152678	2.52127	0.877932	0.0565391	FALSE
eaaeggspre	1.9548	0.0001	mar ba3	eaa aa1	eggs	pre	mar	eaa	ba3	aa1	1.08343	0.429716	2.52127	0.000215753	3.66604	TRUE
eaaeggspre	0.518583	0.0245	eaa bb1	eaa aa1	eggs	pre	eaa	eaa	bb1	aa1	0.417778	0.165701	2.52127	0.0389773	1.40919	FALSE
eaaeggspre	0.903202	0.0006	sya bb1	eaa aa1	eggs	pre	sya	eaa	bb1	aa1	0.643538	0.255243	2.52127	0.00117757	2.92901	TRUE
eaaeggspre	4.50526	0.0001	mar bb1	eaa aa1	eggs	pre	mar	eaa	bb1	aa1	1.7057	0.676525	2.52127	0.000215753	3.66604	TRUE
eaaeggspre	0.399144	0.07	eaa bb2	eaa aa1	eggs	pre	eaa	eaa	bb2	aa1	0.335861	0.133211	2.52127	0.0995485	1.00197	FALSE
eaaeggspre	1.04137	0.0001	sya bb2	eaa aa1	eggs	pre	sya	eaa	bb2	aa1	0.713623	0.283041	2.52127	0.000215753	3.66604	TRUE
eaaeggspre	4.88964	0.0001	mar bb2	eaa aa1	eggs	pre	mar	eaa	bb2	aa1	1.77319	0.703293	2.52127	0.000215753	3.66604	TRUE
eaaeggspre	0.70915	0.006	eaa bb3	eaa aa1	eggs	pre	eaa	eaa	bb3	aa1	0.535996	0.212589	2.52127	0.0105292	1.9776	FALSE
eaaeggspre	0.474278	0.0458	sya bb3	eaa aa1	eggs	pre	sya	eaa	bb3	aa1	0.388168	0.153957	2.52127	0.0690287	1.16097	FALSE
eaaeggspre	6.92424	0.0001	mar bb3	eaa aa1	eggs	pre	mar	eaa	bb3	aa1	2.06993	0.820984	2.52127	0.000215753	3.66604	TRUE
eaaeggspre	6.07368	0.0001	mar bb1	eaa ba2	eggs	pre	mar	eaa	bb1	ba2	1.95638	0.775949	2.52127	0.000215753	3.66604	TRUE
eaaeggspre	0.797753	0.0002	eaa bb2	eaa ba2	eggs	pre	eaa	eaa	bb2	ba2	0.586537	0.232635	2.52127	0.000415842	3.38107	TRUE
eaaeggspre	1.62295	0.0001	sya bb2	eaa ba2	eggs	pre	sya	eaa	bb2	ba2	0.9643	0.382465	2.52127	0.000215753	3.66604	TRUE
eaaeggspre	6.56757	0.0001	mar bb2	eaa ba2	eggs	pre	mar	eaa	bb2	ba2	2.02387	0.802718	2.52127	0.000215753	3.66604	TRUE
eaaeggspre	1.19608	0.0001	eaa bb3	eaa ba2	eggs	pre	eaa	eaa	bb3	ba2	0.786673	0.312014	2.52127	0.000215753	3.66604	TRUE
eaaeggspre	0.894292	0.0002	sya bb3	eaa ba2	eggs	pre	sya	eaa	bb3	ba2	0.638845	0.253382	2.52127	0.000415842	3.38107	TRUE
eaaeggspre	9.18182	0.0001	mar bb3	eaa ba2	eggs	pre	mar	eaa	bb3	ba2	2.3206	0.920409	2.52127	0.000215753	3.66604	TRUE
eaaeggspre	5.75	0.0001	mar aa1	eaa ab3	eggs	pre	mar	eaa	aa1	ab3	1.90954	0.757372	2.52127	0.000215753	3.66604	TRUE
eaaeggspre	-0.193584	0.2697	eaa aa2	eaa ab3	eggs	pre	eaa	eaa	aa2	ab3	-0.176961	-0.070187	2.52127	0.332507	0.478199	FALSE
eaaeggspre	-0.00205339	0.991	sya aa2	eaa ab3	eggs	pre	sya	eaa	aa2	ab3	-0.00205128	-0.00081359	2.52127	0.993076	0.00301738	FALSE
eaaeggspre	3.62857	0.0001	mar aa2	eaa ab3	eggs	pre	mar	eaa	aa2	ab3	1.53225	0.607728	2.52127	0.000215753	3.66604	TRUE
eaaeggspre	-0.285294	0.0622	eaa aa3	eaa ab3	eggs	pre	eaa	eaa	aa3	ab3	-0.250988	-0.0995479	2.52127	0.091065	1.04065	FALSE
eaaeggspre	0.0340426	0.854	sya aa3	eaa ab3	eggs	pre	sya	eaa	aa3	ab3	0.0334759	0.0132774	2.52127	0.884901	0.0531052	FALSE
eaaeggspre	5.75	0.0001	mar aa3	eaa ab3	eggs	pre	mar	eaa	aa3	ab3	1.90954	0.757372	2.52127	0.000215753	3.66604	TRUE
eaaeggspre	-0.0556995	0.7699	eaa ab1	eaa ab3	eggs	pre	eaa	eaa	ab1	ab3	-0.0542036	-0.0214985	2.52127	0.816561	0.0880116	FALSE
eaaeggspre	0.678177	0.0032	sya ab1	eaa ab3	eggs	pre	sya	eaa	ab1	ab3	0.517708	0.205336	2.52127	0.00584348	2.23333	TRUE
eaaeggspre	2.68182	0.0001	mar ab1	eaa ab3	eggs	pre	mar	eaa	ab1	ab3	1.30341	0.516963	2.52127	0.000215753	3.66604	TRUE
eaaeggspre	-0.168947	0.2809	eaa ab2	eaa ab3	eggs	pre	eaa	eaa	ab2	ab3	-0.156103	-0.0619143	2.52127	0.344294	0.463071	FALSE
eaaeggspre	0.0565217	0.7502	sya ab2	eaa ab3	eggs	pre	sya	eaa	ab2	ab3	0.0549821	0.0218073	2.52127	0.803786	0.0948597	FALSE
eaaeggspre	2.3986	0.0001	mar ab2	eaa ab3	eggs	pre	mar	eaa	ab2	ab3	1.22336	0.485217	2.52127	0.000215753	3.66604	TRUE
eaaeggspre	0.0528596	0.7655	sya ab3	eaa ab3	eggs	pre	sya	eaa	ab3	ab3	0.0515099	0.0204301	2.52127	0.813263	0.0897689	FALSE
eaaeggspre	-0.161377	0.3407	eaa aa1	eaa ab2	eggs	pre	eaa	eaa	aa1	ab2	-0.149606	-0.0593375	2.52127	0.405749	0.391743	FALSE
eaaeggspre	0.804938	0.0019	sya aa1	eaa ab2	eggs	pre	sya	eaa	aa1	ab2	0.590526	0.234217	2.52127	0.0035625	2.44825	TRUE
eaaeggspre	7.12222	0.0001	mar aa1	eaa ab2	eggs	pre	mar	eaa	aa1	ab2	2.0946	0.830772	2.52127	0.000215753	3.66604	TRUE
eaaeggspre	-0.029646	0.8711	eaa aa2	eaa ab2	eggs	pre	eaa	eaa	aa2	ab2	-0.0292151	-0.0115874	2.52127	0.895339	0.0480126	FALSE
eaaeggspre	0.200821	0.2862	sya aa2	eaa ab2	eggs	pre	sya	eaa	aa2	ab2	0.183006	0.0725846	2.52127	0.350109	0.455797	FALSE
eaaeggspre	4.56952	0.0001	mar aa2	eaa ab2	eggs	pre	mar	eaa	aa2	ab2	1.71731	0.681128	2.52127	0.000215753	3.66604	TRUE
eaaeggspre	-0.14	0.3747	eaa aa3	eaa ab2	eggs	pre	eaa	eaa	aa3	ab2	-0.131028	-0.0519691	2.52127	0.444559	0.35207	FALSE
eaaeggspre	0.244255	0.2034	sya aa3	eaa ab2	eggs	pre	sya	eaa	aa3	ab2	0.218537	0.0866773	2.52127	0.258351	0.58779	FALSE
eaaeggspre	7.12222	0.0001	mar aa3	eaa ab2	eggs	pre	mar	eaa	aa3	ab2	2.0946	0.830772	2.52127	0.000215753	3.66604	TRUE
eaaeggspre	0.136269	0.4935	eaa ab1	eaa ab2	eggs	pre	eaa	eaa	ab1	ab2	0.12775	0.050669	2.52127	0.565282	0.247735	FALSE
eaaeggspre	1.01934	0.0001	sya ab1	eaa ab2	eggs	pre	sya	eaa	ab1	ab2	0.702769	0.278736	2.52127	0.000215753	3.66604	TRUE
eaaeggspre	3.4303	0.0001	mar ab1	eaa ab2	eggs	pre	mar	eaa	ab1	ab2	1.48847	0.590363	2.52127	0.000215753	3.66604	TRUE
eaaeggspre	0.271304	0.1384	sya ab2	eaa ab2	eggs	pre	sya	eaa	ab2	ab2	0.240043	0.0952072	2.52127	0.185515	0.731621	FALSE
eaaeggspre	3.08951	0.0001	mar ab2	eaa ab2	eggs	pre	mar	eaa	ab2	ab2	1.40843	0.558616	2.52127	0.000215753	3.66604	TRUE
eaaeggspre	0.203292	0.2809	eaa ab3	eaa ab2	eggs	pre	eaa	eaa	ab3	ab2	0.185061	0.0733999	2.52127	0.344294	0.463071	FALSE
eaaeggspre	0.266898	0.1441	sya ab3	eaa ab2	eggs	pre	sya	eaa	ab3	ab2	0.236571	0.09383	2.52127	0.19193	0.716857	FALSE
eaaeggspre	2.29774	0.0001	mar ab3	eaa ab2	eggs	pre	mar	eaa	ab3	ab2	1.19324	0.473268	2.52127	0.000215753	3.66604	TRUE
eaaeggspre	0.0387211	0.824	eaa ba1	eaa ab2	eggs	pre	eaa	eaa	ba1	ab2	0.0379903	0.0150679	2.52127	0.866644	0.0621591	FALSE
eaaeggspre	0.32009	0.1068	sya ba1	eaa ab2	eggs	pre	sya	eaa	ba1	ab2	0.2777	0.110143	2.52127	0.145636	0.83673	FALSE
eaaeggspre	1.79809	0.0001	mar ba1	eaa ab2	eggs	pre	mar	eaa	ba1	ab2	1.02894	0.408101	2.52127	0.000215753	3.66604	TRUE
eaaeggspre	-0.347321	0.0074	eaa ba2	eaa ab2	eggs	pre	eaa	eaa	ba2	ab2	-0.298118	-0.118241	2.52127	0.0127726	1.89372	FALSE
eaaeggspre	0.312388	0.0937	sya ba2	eaa ab2	eggs	pre	sya	eaa	ba2	ab2	0.271848	0.107822	2.52127	0.129738	0.886931	FALSE
eaaeggspre	2.15086	0.0001	mar ba2	eaa ab2	eggs	pre	mar	eaa	ba2	ab2	1.14768	0.455197	2.52127	0.000215753	3.66604	TRUE
eaaeggspre	-0.322364	0.0213	eaa ba3	eaa ab2	eggs	pre	eaa	eaa	ba3	ab2	-0.279421	-0.110825	2.52127	0.0345851	1.46111	FALSE
eaaeggspre	-0.128465	0.4185	sya ba3	eaa ab2	eggs	pre	sya	eaa	ba3	ab2	-0.120858	-0.0479354	2.52127	0.492599	0.307507	FALSE
eaaeggspre	1.47797	0.0001	mar ba3	eaa ab2	eggs	pre	mar	eaa	ba3	ab2	0.907438	0.359912	2.52127	0.000215753	3.66604	TRUE
eaaeggspre	0.273519	0.1356	eaa bb1	eaa ab2	eggs	pre	eaa	eaa	bb1	ab2	0.241784	0.0958976	2.52127	0.182538	0.738646	FALSE
eaaeggspre	0.59607	0.0042	sya bb1	eaa ab2	eggs	pre	sya	eaa	bb1	ab2	0.467544	0.18544	2.52127	0.00758166	2.12024	TRUE
eaaeggspre	3.61684	0.0001	mar bb1	eaa ab2	eggs	pre	mar	eaa	bb1	ab2	1.52971	0.606721	2.52127	0.000215753	3.66604	TRUE
eaaeggspre	0.173355	0.3224	eaa bb2	eaa ab2	eggs	pre	eaa	eaa	bb2	ab2	0.159867	0.0634072	2.52127	0.389103	0.409935	FALSE
eaaeggspre	0.711944	0.001	sya bb2	eaa ab2	eggs	pre	sya	eaa	bb2	ab2	0.537629	0.213237	2.52127	0.00192073	2.71653	TRUE
eaaeggspre	3.93919	0.0001	mar bb2	eaa ab2	eggs	pre	mar	eaa	bb2	ab2	1.5972	0.63349	2.52127	0.000215753	3.66604	TRUE
eaaeggspre	0.433333	0.0372	eaa bb3	eaa ab2	eggs	pre	eaa	eaa	bb3	ab2	0.360003	0.142786	2.52127	0.0573007	1.24184	FALSE
eaaeggspre	0.236364	0.2168	sya bb3	eaa ab2	eggs	pre	sya	eaa	bb3	ab2	0.212175	0.0841537	2.52127	0.273168	0.56357	FALSE
eaaeggspre	5.64545	0.0001	mar bb3	eaa ab2	eggs	pre	mar	eaa	bb3	ab2	1.89393	0.751181	2.52127	0.000215753	3.66604	TRUE
eaaeggspre	0.113537	0.5391	sya bb1	eaa bb3	eggs	pre	sya	eaa	bb1	bb3	0.107542	0.0426536	2.52127	0.610851	0.214065	FALSE
eaaeggspre	2.22105	0.0001	mar bb1	eaa bb3	eggs	pre	mar	eaa	bb1	bb3	1.16971	0.463935	2.52127	0.000215753	3.66604	TRUE
eaaeggspre	-0.18138	0.2485	eaa bb2	eaa bb3	eggs	pre	eaa	eaa	bb2	bb3	-0.166684	-0.0661109	2.52127	0.308787	0.510341	FALSE
eaaeggspre	0.194379	0.3116	sya bb2	eaa bb3	eggs	pre	sya	eaa	bb2	bb3	0.177627	0.0704512	2.52127	0.378243	0.422229	FALSE
eaaeggspre	2.44595	0.0001	mar bb2	eaa bb3	eggs	pre	mar	eaa	bb2	bb3	1.2372	0.490704	2.52127	0.000215753	3.66604	TRUE
eaaeggspre	-0.137421	0.4191	sya bb3	eaa bb3	eggs	pre	sya	eaa	bb3	bb3	-0.128763	-0.0510707	2.52127	0.492599	0.307507	FALSE
eaaeggspre	3.63636	0.0001	mar bb3	eaa bb3	eggs	pre	mar	eaa	bb3	bb3	1.53393	0.608395	2.52127	0.000215753	3.66604	TRUE
eaaeggspre	1.34807	0.0001	sya ab1	eaa aa3	eggs	pre	sya	eaa	ab1	aa3	0.853592	0.338556	2.52127	0.000215753	3.66604	TRUE
eaaeggspre	4.15152	0.0001	mar ab1	eaa aa3	eggs	pre	mar	eaa	ab1	aa3	1.63929	0.650183	2.52127	0.000215753	3.66604	TRUE
eaaeggspre	0.162791	0.3747	eaa ab2	eaa aa3	eggs	pre	eaa	eaa	ab2	aa3	0.150823	0.0598201	2.52127	0.444559	0.35207	FALSE
eaaeggspre	0.478261	0.0223	sya ab2	eaa aa3	eggs	pre	sya	eaa	ab2	aa3	0.390866	0.155027	2.52127	0.0358393	1.44564	FALSE
eaaeggspre	3.75524	0.0001	mar ab2	eaa aa3	eggs	pre	mar	eaa	ab2	aa3	1.55925	0.618437	2.52127	0.000215753	3.66604	TRUE
eaaeggspre	0.399177	0.0622	eaa ab3	eaa aa3	eggs	pre	eaa	eaa	ab3	aa3	0.335884	0.13322	2.52127	0.091065	1.04065	FALSE
eaaeggspre	0.473137	0.0235	sya ab3	eaa aa3	eggs	pre	sya	eaa	ab3	aa3	0.387394	0.15365	2.52127	0.0376718	1.42398	FALSE
eaaeggspre	-0.135755	0.48	eaa aa1	eaa aa2	eggs	pre	eaa	eaa	aa1	aa2	-0.127298	-0.0504895	2.52127	0.553846	0.256611	FALSE
eaaeggspre	0.860082	0.0034	sya aa1	eaa aa2	eggs	pre	sya	eaa	aa1	aa2	0.620621	0.246154	2.52127	0.00617291	2.20951	TRUE
eaaeggspre	7.37037	0.0001	mar aa1	eaa aa2	eggs	pre	mar	eaa	aa1	aa2	2.1247	0.842708	2.52127	0.000215753	3.66604	TRUE
eaaeggspre	0.237509	0.2743	sya aa2	eaa aa2	eggs	pre	sya	eaa	aa2	aa2	0.2131	0.0845208	2.52127	0.337518	0.471704	FALSE
eaaeggspre	4.73968	0.0001	mar aa2	eaa aa2	eggs	pre	mar	eaa	aa2	aa2	1.7474	0.693064	2.52127	0.000215753	3.66604	TRUE
eaaeggspre	-0.113725	0.5325	eaa aa3	eaa aa2	eggs	pre	eaa	eaa	aa3	aa2	-0.107711	-0.0427207	2.52127	0.604459	0.218633	FALSE
eaaeggspre	0.28227	0.2026	sya aa3	eaa aa2	eggs	pre	sya	eaa	aa3	aa2	0.248632	0.0986135	2.52127	0.257855	0.588625	FALSE
eaaeggspre	7.37037	0.0001	mar aa3	eaa aa2	eggs	pre	mar	eaa	aa3	aa2	2.1247	0.842708	2.52127	0.000215753	3.66604	TRUE
eaaeggspre	0.170984	0.4484	eaa ab1	eaa aa2	eggs	pre	eaa	eaa	ab1	aa2	0.157845	0.0626052	2.52127	0.520243	0.283794	FALSE
eaaeggspre	1.08103	0.0001	sya ab1	eaa aa2	eggs	pre	sya	eaa	ab1	aa2	0.732864	0.290672	2.52127	0.000215753	3.66604	TRUE
eaaeggspre	3.56566	0.0001	mar ab1	eaa aa2	eggs	pre	mar	eaa	ab1	aa2	1.51856	0.6023	2.52127	0.000215753	3.66604	TRUE
eaaeggspre	0.0305518	0.8711	eaa ab2	eaa aa2	eggs	pre	eaa	eaa	ab2	aa2	0.0300943	0.0119362	2.52127	0.895339	0.0480126	FALSE
eaaeggspre	0.310145	0.1476	sya ab2	eaa aa2	eggs	pre	sya	eaa	ab2	aa2	0.270138	0.107143	2.52127	0.195353	0.70918	FALSE
eaaeggspre	3.21445	0.0001	mar ab2	eaa aa2	eggs	pre	mar	eaa	ab2	aa2	1.43852	0.570553	2.52127	0.000215753	3.66604	TRUE
eaaeggspre	0.240055	0.2697	eaa ab3	eaa aa2	eggs	pre	eaa	eaa	ab3	aa2	0.215156	0.0853361	2.52127	0.332507	0.478199	FALSE
eaaeggspre	0.305604	0.1528	sya ab3	eaa aa2	eggs	pre	sya	eaa	ab3	aa2	0.266666	0.105766	2.52127	0.20055	0.697777	FALSE
eaaeggspre	2.3985	0.0001	mar ab3	eaa aa2	eggs	pre	mar	eaa	ab3	aa2	1.22333	0.485204	2.52127	0.000215753	3.66604	TRUE
eaaeggspre	0.0704559	0.7259	eaa ba1	eaa aa2	eggs	pre	eaa	eaa	ba1	aa2	0.0680846	0.0270041	2.52127	0.78712	0.103959	FALSE
eaaeggspre	0.360421	0.1153	sya ba1	eaa aa2	eggs	pre	sya	eaa	ba1	aa2	0.307794	0.122079	2.52127	0.156213	0.806283	FALSE
eaaeggspre	1.88357	0.0001	mar ba1	eaa aa2	eggs	pre	mar	eaa	ba1	aa2	1.05903	0.420038	2.52127	0.000215753	3.66604	TRUE
eaaeggspre	-0.327381	0.0314	eaa ba2	eaa aa2	eggs	pre	eaa	eaa	ba2	aa2	-0.283208	-0.112327	2.52127	0.0487241	1.31226	FALSE
eaaeggspre	0.352484	0.1058	sya ba2	eaa aa2	eggs	pre	sya	eaa	ba2	aa2	0.301943	0.119758	2.52127	0.144586	0.839875	FALSE
eaaeggspre	2.24713	0.0001	mar ba2	eaa aa2	eggs	pre	mar	eaa	ba2	aa2	1.17777	0.467133	2.52127	0.000215753	3.66604	TRUE
eaaeggspre	-0.301661	0.0623	eaa ba3	eaa aa2	eggs	pre	eaa	eaa	ba3	aa2	-0.263641	-0.104567	2.52127	0.091065	1.04065	FALSE
eaaeggspre	-0.101838	0.5788	sya ba3	eaa aa2	eggs	pre	sya	eaa	ba3	aa2	-0.0969797	-0.0384646	2.52127	0.64768	0.188639	FALSE
eaaeggspre	1.55367	0.0001	mar ba3	eaa aa2	eggs	pre	mar	eaa	ba3	aa2	0.937532	0.371849	2.52127	0.000215753	3.66604	TRUE
eaaeggspre	0.312427	0.145	eaa bb1	eaa aa2	eggs	pre	eaa	eaa	bb1	aa2	0.271878	0.107834	2.52127	0.192722	0.71507	FALSE
eaaeggspre	0.644833	0.008	sya bb1	eaa aa2	eggs	pre	sya	eaa	bb1	aa2	0.497639	0.197376	2.52127	0.0136957	1.86342	FALSE
eaaeggspre	3.75789	0.0001	mar bb1	eaa aa2	eggs	pre	mar	eaa	bb1	aa2	1.55981	0.618658	2.52127	0.000215753	3.66604	TRUE
eaaeggspre	0.209203	0.3076	eaa bb2	eaa aa2	eggs	pre	eaa	eaa	bb2	aa2	0.189961	0.0753434	2.52127	0.374108	0.427003	FALSE
eaaeggspre	0.764247	0.0025	sya bb2	eaa aa2	eggs	pre	sya	eaa	bb2	aa2	0.567724	0.225173	2.52127	0.00460526	2.33675	TRUE
eaaeggspre	4.09009	0.0001	mar bb2	eaa aa2	eggs	pre	mar	eaa	bb2	aa2	1.6273	0.645426	2.52127	0.000215753	3.66604	TRUE
eaaeggspre	0.477124	0.0465	eaa bb3	eaa aa2	eggs	pre	eaa	eaa	bb3	aa2	0.390097	0.154722	2.52127	0.0699165	1.15542	FALSE
eaaeggspre	0.274137	0.2143	sya bb3	eaa aa2	eggs	pre	sya	eaa	bb3	aa2	0.242269	0.0960898	2.52127	0.270559	0.567738	FALSE
eaaeggspre	5.84848	0.0001	mar bb3	eaa aa2	eggs	pre	mar	eaa	bb3	aa2	1.92403	0.763117	2.52127	0.000215753	3.66604	TRUE
eaaeggspre	5.81316	0.0001	mar bb1	eaa ba3	eggs	pre	mar	eaa	bb1	ba3	1.91886	0.761066	2.52127	0.000215753	3.66604	TRUE
eaaeggspre	0.731541	0.0012	eaa bb2	eaa ba3	eggs	pre	eaa	eaa	bb2	ba3	0.549012	0.217752	2.52127	0.00227711	2.64262	TRUE
eaaeggspre	1.52635	0.0001	sya bb2	eaa ba3	eggs	pre	sya	eaa	bb2	ba3	0.926774	0.367582	2.52127	0.000215753	3.66604	TRUE
eaaeggspre	6.28885	0.0001	mar bb2	eaa ba3	eggs	pre	mar	eaa	bb2	ba3	1.98635	0.787834	2.52127	0.000215753	3.66604	TRUE
eaaeggspre	1.1152	0.0001	eaa bb3	eaa ba3	eggs	pre	eaa	eaa	bb3	ba3	0.749148	0.297131	2.52127	0.000215753	3.66604	TRUE
eaaeggspre	0.824524	0.0008	sya bb3	eaa ba3	eggs	pre	sya	eaa	bb3	ba3	0.601319	0.238498	2.52127	0.00155077	2.80945	TRUE
eaaeggspre	8.80682	0.0001	mar bb3	eaa ba3	eggs	pre	mar	eaa	bb3	ba3	2.28308	0.905525	2.52127	0.000215753	3.66604	TRUE
eaaeggspre	6.81944	0.0001	mar aa1	eaa ba1	eggs	pre	mar	eaa	aa1	ba1	2.05661	0.815704	2.52127	0.000215753	3.66604	TRUE
eaaeggspre	-0.0658186	0.7259	eaa aa2	eaa ba1	eggs	pre	eaa	eaa	aa2	ba1	-0.0637431	-0.0252821	2.52127	0.78712	0.103959	FALSE
eaaeggspre	0.156057	0.4229	sya aa2	eaa ba1	eggs	pre	sya	eaa	aa2	ba1	0.145016	0.0575168	2.52127	0.49614	0.304396	FALSE
eaaeggspre	4.3619	0.0001	mar aa2	eaa ba1	eggs	pre	mar	eaa	aa2	ba1	1.67932	0.66606	2.52127	0.000215753	3.66604	TRUE
eaaeggspre	-0.172059	0.2924	eaa aa3	eaa ba1	eggs	pre	eaa	eaa	aa3	ba1	-0.158762	-0.0629689	2.52127	0.357	0.447332	FALSE
eaaeggspre	0.197872	0.319	sya aa3	eaa ba1	eggs	pre	sya	eaa	aa3	ba1	0.180547	0.0716094	2.52127	0.386481	0.412872	FALSE
eaaeggspre	6.81944	0.0001	mar aa3	eaa ba1	eggs	pre	mar	eaa	aa3	ba1	2.05661	0.815704	2.52127	0.000215753	3.66604	TRUE
eaaeggspre	0.0939119	0.6456	eaa ab1	eaa ba1	eggs	pre	eaa	eaa	ab1	ba1	0.0897602	0.0356011	2.52127	0.707353	0.150364	FALSE
eaaeggspre	0.944061	0.0001	sya ab1	eaa ba1	eggs	pre	sya	eaa	ab1	ba1	0.664779	0.263668	2.52127	0.000215753	3.66604	TRUE
eaaeggspre	3.26515	0.0001	mar ab1	eaa ba1	eggs	pre	mar	eaa	ab1	ba1	1.45048	0.575295	2.52127	0.000215753	3.66604	TRUE
eaaeggspre	-0.0372777	0.824	eaa ab2	eaa ba1	eggs	pre	eaa	eaa	ab2	ba1	-0.0365997	-0.0145163	2.52127	0.866644	0.0621591	FALSE
eaaeggspre	0.223913	0.2397	sya ab2	eaa ba1	eggs	pre	sya	eaa	ab2	ba1	0.202053	0.0801393	2.52127	0.299032	0.524283	FALSE
eaaeggspre	2.93706	0.0001	mar ab2	eaa ba1	eggs	pre	mar	eaa	ab2	ba1	1.37043	0.543549	2.52127	0.000215753	3.66604	TRUE
eaaeggspre	0.158436	0.4164	eaa ab3	eaa ba1	eggs	pre	eaa	eaa	ab3	ba1	0.147071	0.058332	2.52127	0.49218	0.307876	FALSE
eaaeggspre	-0.303059	0.063	eaa aa1	eaa ab3	eggs	pre	eaa	eaa	aa1	ab3	-0.264715	-0.104992	2.52127	0.0916628	1.03781	FALSE
eaaeggspre	0.5	0.0424	sya aa1	eaa ab3	eggs	pre	sya	eaa	aa1	ab3	0.405465	0.160818	2.52127	0.0643663	1.19134	FALSE
eaaeggspre	0.27088	0.1866	sya ba1	eaa ba1	eggs	pre	sya	eaa	ba1	ba1	0.23971	0.0950749	2.52127	0.237972	0.623475	FALSE
eaaeggspre	1.69378	0.0001	mar ba1	eaa ba1	eggs	pre	mar	eaa	ba1	ba1	0.990945	0.393034	2.52127	0.000215753	3.66604	TRUE
eaaeggspre	-0.371652	0.0061	eaa ba2	eaa ba1	eggs	pre	eaa	eaa	ba2	ba1	-0.316016	-0.12534	2.52127	0.0106454	1.97284	FALSE
eaaeggspre	0.263465	0.174	sya ba2	eaa ba1	eggs	pre	sya	eaa	ba2	ba1	0.233858	0.0927539	2.52127	0.223714	0.650306	FALSE
eaaeggspre	2.03341	0.0001	mar ba2	eaa ba1	eggs	pre	mar	eaa	ba2	ba1	1.10969	0.440129	2.52127	0.000215753	3.66604	TRUE
eaaeggspre	-0.347625	0.0167	eaa ba3	eaa ba1	eggs	pre	eaa	eaa	ba3	ba1	-0.298343	-0.11833	2.52127	0.0276868	1.55773	FALSE
eaaeggspre	-0.160954	0.328	sya ba3	eaa ba1	eggs	pre	sya	eaa	ba3	ba1	-0.149242	-0.059193	2.52127	0.3936	0.404945	FALSE
eaaeggspre	1.38559	0.0001	mar ba3	eaa ba1	eggs	pre	mar	eaa	ba3	ba1	0.869448	0.344845	2.52127	0.000215753	3.66604	TRUE
eaaeggspre	0.226045	0.2357	eaa bb1	eaa ba1	eggs	pre	eaa	eaa	bb1	ba1	0.203794	0.0808297	2.52127	0.295211	0.529868	FALSE
eaaeggspre	0.536572	0.0131	sya bb1	eaa ba1	eggs	pre	sya	eaa	bb1	ba1	0.429554	0.170372	2.52127	0.022126	1.6551	FALSE
eaaeggspre	3.44474	0.0001	mar bb1	eaa ba1	eggs	pre	mar	eaa	bb1	ba1	1.49172	0.591653	2.52127	0.000215753	3.66604	TRUE
eaaeggspre	0.129615	0.4772	eaa bb2	eaa ba1	eggs	pre	eaa	eaa	bb2	ba1	0.121877	0.0483393	2.52127	0.552088	0.257992	FALSE
eaaeggspre	0.648126	0.004	sya bb2	eaa ba1	eggs	pre	sya	eaa	bb2	ba1	0.499639	0.198169	2.52127	0.00724138	2.14018	TRUE
eaaeggspre	3.75507	0.0001	mar bb2	eaa ba1	eggs	pre	mar	eaa	bb2	ba1	1.55921	0.618422	2.52127	0.000215753	3.66604	TRUE
eaaeggspre	1.7406	0.0001	mar ab3	eaa ab3	eggs	pre	mar	eaa	ab3	ab3	1.00818	0.399868	2.52127	0.000215753	3.66604	TRUE
eaaeggspre	-0.136767	0.4164	eaa ba1	eaa ab3	eggs	pre	eaa	eaa	ba1	ab3	-0.128189	-0.0508428	2.52127	0.49218	0.307876	FALSE
eaaeggspre	0.0970655	0.6113	sya ba1	eaa ab3	eggs	pre	sya	eaa	ba1	ab3	0.0926389	0.0367429	2.52127	0.679222	0.167988	FALSE
eaaeggspre	1.32536	0.0001	mar ba1	eaa ab3	eggs	pre	mar	eaa	ba1	ab3	0.843874	0.334702	2.52127	0.000215753	3.66604	TRUE
eaaeggspre	-0.457589	0.0003	eaa ba2	eaa ab3	eggs	pre	eaa	eaa	ba2	ab3	-0.376784	-0.149442	2.52127	0.000607717	3.2163	TRUE
eaaeggspre	0.0906643	0.6156	sya ba2	eaa ab3	eggs	pre	sya	eaa	ba2	ab3	0.0867869	0.0344219	2.52127	0.6804	0.167236	FALSE
eaaeggspre	1.61853	0.0001	mar ba2	eaa ab3	eggs	pre	mar	eaa	ba2	ab3	0.962615	0.381797	2.52127	0.000215753	3.66604	TRUE
eaaeggspre	-0.436848	0.0014	eaa ba3	eaa ab3	eggs	pre	eaa	eaa	ba3	ab3	-0.362452	-0.143757	2.52127	0.00264072	2.57828	TRUE
eaaeggspre	-0.275708	0.0734	sya ba3	eaa ab3	eggs	pre	sya	eaa	ba3	ab3	-0.243501	-0.0965786	2.52127	0.10345	0.985271	FALSE
eaaeggspre	1.05932	0.0004	mar ba3	eaa ab3	eggs	pre	mar	eaa	ba3	ab3	0.722377	0.286513	2.52127	0.000794953	3.09966	TRUE
eaaeggspre	0.0583624	0.7426	eaa bb1	eaa ab3	eggs	pre	eaa	eaa	bb1	ab3	0.0567228	0.0224977	2.52127	0.798358	0.0978021	FALSE
eaaeggspre	0.326419	0.1044	sya bb1	eaa ab3	eggs	pre	sya	eaa	bb1	ab3	0.282483	0.11204	2.52127	0.142983	0.844717	FALSE
eaaeggspre	2.83684	0.0001	mar bb1	eaa ab3	eggs	pre	mar	eaa	bb1	ab3	1.34465	0.533321	2.52127	0.000215753	3.66604	TRUE
eaaeggspre	-0.0248796	0.8837	eaa bb2	eaa ab3	eggs	pre	eaa	eaa	bb2	ab3	-0.0245752	-0.00974712	2.52127	0.903784	0.0439353	FALSE
eaaeggspre	0.422717	0.0432	sya bb2	eaa ab3	eggs	pre	sya	eaa	bb2	ab3	0.352568	0.139837	2.52127	0.0654231	1.18427	FALSE
eaaeggspre	3.10473	0.0001	mar bb2	eaa ab3	eggs	pre	mar	eaa	bb2	ab3	1.41214	0.56009	2.52127	0.000215753	3.66604	TRUE
eaaeggspre	0.191176	0.3386	eaa bb3	eaa ab3	eggs	pre	eaa	eaa	bb3	ab3	0.174941	0.0693861	2.52127	0.404011	0.393606	FALSE
eaaeggspre	0.0274841	0.8815	sya bb3	eaa ab3	eggs	pre	sya	eaa	bb3	ab3	0.0271132	0.0107538	2.52127	0.903	0.0443122	FALSE
eaaeggspre	4.52273	0.0001	mar bb3	eaa ab3	eggs	pre	mar	eaa	bb3	ab3	1.70887	0.677781	2.52127	0.000215753	3.66604	TRUE
eaaeggspre	6.14815	0.0001	mar aa1	eaa ab1	eggs	pre	mar	eaa	aa1	ab1	1.96685	0.780103	2.52127	0.000215753	3.66604	TRUE
eaaeggspre	-0.146018	0.4484	eaa aa2	eaa ab1	eggs	pre	eaa	eaa	aa2	ab1	-0.136293	-0.0540572	2.52127	0.520243	0.283794	FALSE
eaaeggspre	0.0568104	0.7779	sya aa2	eaa ab1	eggs	pre	sya	eaa	aa2	ab1	0.0552553	0.0219156	2.52127	0.823659	0.0842526	FALSE
eaaeggspre	3.90159	0.0001	mar aa2	eaa ab1	eggs	pre	mar	eaa	aa2	ab1	1.58956	0.630459	2.52127	0.000215753	3.66604	TRUE
eaaeggspre	-0.243137	0.1519	eaa aa3	eaa ab1	eggs	pre	eaa	eaa	aa3	ab1	-0.217638	-0.0863207	2.52127	0.200203	0.69853	FALSE
eaaeggspre	0.0950355	0.6434	sya aa3	eaa ab1	eggs	pre	sya	eaa	aa3	ab1	0.0907867	0.0360083	2.52127	0.706171	0.15109	FALSE
eaaeggspre	6.14815	0.0001	mar aa3	eaa ab1	eggs	pre	mar	eaa	aa3	ab1	1.96685	0.780103	2.52127	0.000215753	3.66604	TRUE
eaaeggspre	0.777164	0.0025	sya ab1	eaa ab1	eggs	pre	sya	eaa	ab1	ab1	0.575019	0.228067	2.52127	0.00460526	2.33675	TRUE
eaaeggspre	2.89899	0.0001	mar ab1	eaa ab1	eggs	pre	mar	eaa	ab1	ab1	1.36072	0.539694	2.52127	0.000215753	3.66604	TRUE
eaaeggspre	-0.119927	0.4935	eaa ab2	eaa ab1	eggs	pre	eaa	eaa	ab2	ab1	-0.113264	-0.0449231	2.52127	0.565282	0.247735	FALSE
eaaeggspre	0.118841	0.5493	sya ab2	eaa ab1	eggs	pre	sya	eaa	ab2	ab1	0.112293	0.0445382	2.52127	0.620177	0.207484	FALSE
eaaeggspre	2.59907	0.0001	mar ab2	eaa ab1	eggs	pre	mar	eaa	ab2	ab1	1.28067	0.507947	2.52127	0.000215753	3.66604	TRUE
eaaeggspre	0.0589849	0.7699	eaa ab3	eaa ab1	eggs	pre	eaa	eaa	ab3	ab1	0.0573108	0.0227309	2.52127	0.816561	0.0880116	FALSE
eaaeggspre	0.114962	0.5617	sya ab3	eaa ab1	eggs	pre	sya	eaa	ab3	ab1	0.108821	0.043161	2.52127	0.631457	0.199656	FALSE
eaaeggspre	-0.0248566	0.8961	eaa aa1	eaa aa3	eggs	pre	eaa	eaa	aa1	aa3	-0.0245527	-0.00973821	2.52127	0.910553	0.0406947	FALSE
eaaeggspre	1.09877	0.0002	sya aa1	eaa aa3	eggs	pre	sya	eaa	aa1	aa3	0.741349	0.294038	2.52127	0.000415842	3.38107	TRUE
eaaeggspre	8.44444	0.0001	mar aa1	eaa aa3	eggs	pre	mar	eaa	aa1	aa3	2.24543	0.890592	2.52127	0.000215753	3.66604	TRUE
eaaeggspre	0.128319	0.5325	eaa aa2	eaa aa3	eggs	pre	eaa	eaa	aa2	aa3	0.120729	0.0478839	2.52127	0.604459	0.218633	FALSE
eaaeggspre	0.396304	0.0638	sya aa2	eaa aa3	eggs	pre	sya	eaa	aa2	aa3	0.333829	0.132405	2.52127	0.0926129	1.03333	FALSE
eaaeggspre	5.47619	0.0001	mar aa2	eaa aa3	eggs	pre	mar	eaa	aa2	aa3	1.86813	0.740948	2.52127	0.000215753	3.66604	TRUE
eaaeggspre	0.446809	0.0405	sya aa3	eaa aa3	eggs	pre	sya	eaa	aa3	aa3	0.36936	0.146497	2.52127	0.0620803	1.20705	FALSE
eaaeggspre	8.44444	0.0001	mar aa3	eaa aa3	eggs	pre	mar	eaa	aa3	aa3	2.24543	0.890592	2.52127	0.000215753	3.66604	TRUE
eaaeggspre	0.321244	0.1519	eaa ab1	eaa aa3	eggs	pre	eaa	eaa	ab1	aa3	0.278573	0.110489	2.52127	0.200203	0.69853	FALSE
eaaeggspre	1.18079	0.0003	mar ba3	eaa ab1	eggs	pre	mar	eaa	ba3	ab1	0.779688	0.309243	2.52127	0.000607717	3.2163	TRUE
eaaeggspre	0.12079	0.5432	eaa bb1	eaa ab1	eggs	pre	eaa	eaa	bb1	ab1	0.114034	0.0452286	2.52127	0.614391	0.211555	FALSE
eaaeggspre	0.404658	0.0718	sya bb1	eaa ab1	eggs	pre	sya	eaa	bb1	ab1	0.339794	0.134771	2.52127	0.101649	0.992895	FALSE
eaaeggspre	3.06316	0.0001	mar bb1	eaa ab1	eggs	pre	mar	eaa	bb1	ab1	1.40196	0.556052	2.52127	0.000215753	3.66604	TRUE
eaaeggspre	0.0326378	0.8638	eaa bb2	eaa ab1	eggs	pre	eaa	eaa	bb2	ab1	0.0321165	0.0127382	2.52127	0.892311	0.0494838	FALSE
eaaeggspre	0.506635	0.0302	sya bb2	eaa ab1	eggs	pre	sya	eaa	bb2	ab1	0.409879	0.162568	2.52127	0.0469778	1.32811	FALSE
eaaeggspre	3.34685	0.0001	mar bb2	eaa ab1	eggs	pre	mar	eaa	bb2	ab1	1.46945	0.582821	2.52127	0.000215753	3.66604	TRUE
eaaeggspre	2.83459	0.0001	mar ab3	eaa aa3	eggs	pre	mar	eaa	ab3	aa3	1.34406	0.533088	2.52127	0.000215753	3.66604	TRUE
eaaeggspre	0.207815	0.2924	eaa ba1	eaa aa3	eggs	pre	eaa	eaa	ba1	aa3	0.188813	0.074888	2.52127	0.357	0.447332	FALSE
eaaeggspre	0.534989	0.0177	sya ba1	eaa aa3	eggs	pre	sya	eaa	ba1	aa3	0.428523	0.169963	2.52127	0.0291911	1.53475	FALSE
eaaeggspre	2.25359	0.0001	mar ba1	eaa aa3	eggs	pre	mar	eaa	ba1	aa3	1.17976	0.467922	2.52127	0.000215753	3.66604	TRUE
eaaeggspre	-0.241071	0.1016	eaa ba2	eaa aa3	eggs	pre	eaa	eaa	ba2	aa3	-0.215975	-0.0856611	2.52127	0.139755	0.854631	FALSE
eaaeggspre	0.526032	0.0135	sya ba2	eaa aa3	eggs	pre	sya	eaa	ba2	aa3	0.422671	0.167642	2.52127	0.0227406	1.6432	FALSE
eaaeggspre	2.66379	0.0001	mar ba2	eaa aa3	eggs	pre	mar	eaa	ba2	aa3	1.2985	0.515017	2.52127	0.000215753	3.66604	TRUE
eaaeggspre	-0.212051	0.1796	eaa ba3	eaa aa3	eggs	pre	eaa	eaa	ba3	aa3	-0.192314	-0.0762765	2.52127	0.229976	0.638318	FALSE
eaaeggspre	0.0134128	0.9405	sya ba3	eaa aa3	eggs	pre	sya	eaa	ba3	aa3	0.0133237	0.00528449	2.52127	0.951067	0.0217887	FALSE
eaaeggspre	1.88136	0.0001	mar ba3	eaa aa3	eggs	pre	mar	eaa	ba3	aa3	1.05826	0.419733	2.52127	0.000215753	3.66604	TRUE
eaaeggspre	0.480836	0.0217	eaa bb1	eaa aa3	eggs	pre	eaa	eaa	bb1	aa3	0.392607	0.155718	2.52127	0.0349642	1.45638	FALSE
eaaeggspre	0.855895	0.0003	sya bb1	eaa aa3	eggs	pre	sya	eaa	bb1	aa3	0.618367	0.24526	2.52127	0.000607717	3.2163	TRUE
eaaeggspre	4.36842	0.0001	mar bb1	eaa aa3	eggs	pre	mar	eaa	bb1	aa3	1.68053	0.666541	2.52127	0.000215753	3.66604	TRUE
eaaeggspre	0.364366	0.0686	eaa bb2	eaa aa3	eggs	pre	eaa	eaa	bb2	aa3	0.31069	0.123227	2.52127	0.0981429	1.00814	FALSE
eaaeggspre	0.990632	0.0001	sya bb2	eaa aa3	eggs	pre	sya	eaa	bb2	aa3	0.688452	0.273057	2.52127	0.000215753	3.66604	TRUE
eaaeggspre	4.74324	0.0001	mar bb2	eaa aa3	eggs	pre	mar	eaa	bb2	aa3	1.74802	0.69331	2.52127	0.000215753	3.66604	TRUE
eaaeggspre	0.666667	0.0048	eaa bb3	eaa aa3	eggs	pre	eaa	eaa	bb3	aa3	0.510826	0.202606	2.52127	0.00861538	2.06473	TRUE
eaaeggspre	0.437632	0.0441	sya bb3	eaa aa3	eggs	pre	sya	eaa	bb3	aa3	0.362997	0.143974	2.52127	0.0666259	1.17636	FALSE
eaaeggspre	6.72727	0.0001	mar bb3	eaa aa3	eggs	pre	mar	eaa	bb3	aa3	2.04476	0.811001	2.52127	0.000215753	3.66604	TRUE
eaaeggspre	2.62526	0.0001	mar bb1	eaa bb1	eggs	pre	mar	eaa	bb1	bb1	1.28793	0.510824	2.52127	0.000215753	3.66604	TRUE
eaaeggspre	-0.0786517	0.6147	eaa bb2	eaa bb1	eggs	pre	eaa	eaa	bb2	bb1	-0.0757118	-0.0300292	2.52127	0.6804	0.167236	FALSE
eaaeggspre	0.344262	0.0729	sya bb2	eaa bb1	eggs	pre	sya	eaa	bb2	bb1	0.295845	0.11734	2.52127	0.102975	0.987267	FALSE
eaaeggspre	2.87838	0.0001	mar bb2	eaa bb1	eggs	pre	mar	eaa	bb2	bb1	1.35542	0.537592	2.52127	0.000215753	3.66604	TRUE
eaaeggspre	0.12549	0.4965	eaa bb3	eaa bb1	eggs	pre	eaa	eaa	bb3	bb1	0.118219	0.0468885	2.52127	0.566658	0.246679	FALSE
eaaeggspre	-0.0291755	0.864	sya bb3	eaa bb1	eggs	pre	sya	eaa	bb3	bb1	-0.028758	-0.0114061	2.52127	0.892311	0.0494838	FALSE
eaaeggspre	4.21818	0.0001	mar bb3	eaa bb1	eggs	pre	mar	eaa	bb3	bb1	1.65215	0.655283	2.52127	0.000215753	3.66604	TRUE
eaaeggspre	11.4444	0.0001	mar aa1	eaa ba2	eggs	pre	mar	eaa	aa1	ba2	2.52127	1	2.52127	0.000215753	3.66604	TRUE
eaaeggspre	0.486726	0.0314	eaa aa2	eaa ba2	eggs	pre	eaa	eaa	aa2	ba2	0.396576	0.157292	2.52127	0.0487241	1.31226	FALSE
eaaeggspre	0.839836	0.0003	sya aa2	eaa ba2	eggs	pre	sya	eaa	aa2	ba2	0.609676	0.241813	2.52127	0.000607717	3.2163	TRUE
eaaeggspre	7.53333	0.0001	mar aa2	eaa ba2	eggs	pre	mar	eaa	aa2	ba2	2.14398	0.850356	2.52127	0.000215753	3.66604	TRUE
eaaeggspre	0.317647	0.1016	eaa aa3	eaa ba2	eggs	pre	eaa	eaa	aa3	ba2	0.275848	0.109408	2.52127	0.139755	0.854631	FALSE
eaaeggspre	0.906383	0.0002	sya aa3	eaa ba2	eggs	pre	sya	eaa	aa3	ba2	0.645208	0.255905	2.52127	0.000415842	3.38107	TRUE
eaaeggspre	11.4444	0.0001	mar aa3	eaa ba2	eggs	pre	mar	eaa	aa3	ba2	2.52127	1	2.52127	0.000215753	3.66604	TRUE
eaaeggspre	0.740933	0.0028	eaa ab1	eaa ba2	eggs	pre	eaa	eaa	ab1	ba2	0.554421	0.219897	2.52127	0.00514286	2.2888	TRUE
eaaeggspre	2.09392	0.0001	sya ab1	eaa ba2	eggs	pre	sya	eaa	ab1	ba2	1.12944	0.447964	2.52127	0.000215753	3.66604	TRUE
eaaeggspre	5.78788	0.0001	mar ab1	eaa ba2	eggs	pre	mar	eaa	ab1	ba2	1.91514	0.759591	2.52127	0.000215753	3.66604	TRUE
eaaeggspre	0.532148	0.0074	eaa ab2	eaa ba2	eggs	pre	eaa	eaa	ab2	ba2	0.426671	0.169228	2.52127	0.0127726	1.89372	FALSE
eaaeggspre	0.947826	0.0001	sya ab2	eaa ba2	eggs	pre	sya	eaa	ab2	ba2	0.666714	0.264435	2.52127	0.000215753	3.66604	TRUE
eaaeggspre	5.26573	0.0001	mar ab2	eaa ba2	eggs	pre	mar	eaa	ab2	ba2	1.8351	0.727845	2.52127	0.000215753	3.66604	TRUE
eaaeggspre	0.843621	0.0003	eaa ab3	eaa ba2	eggs	pre	eaa	eaa	ab3	ba2	0.611732	0.242628	2.52127	0.000607717	3.2163	TRUE
eaaeggspre	-0.192639	0.2687	eaa aa1	eaa ba1	eggs	pre	eaa	eaa	aa1	ba1	-0.176168	-0.0698727	2.52127	0.331924	0.478962	FALSE
eaaeggspre	0.737654	0.0055	sya aa1	eaa ba1	eggs	pre	sya	eaa	aa1	ba1	0.552536	0.21915	2.52127	0.00973315	2.01175	TRUE
eaaeggspre	0.591474	0.0061	eaa ba1	eaa ba2	eggs	pre	eaa	eaa	ba1	ba2	0.464661	0.184296	2.52127	0.0106454	1.97284	FALSE
eaaeggspre	1.02257	0.0001	sya ba1	eaa ba2	eggs	pre	sya	eaa	ba1	ba2	0.704371	0.279371	2.52127	0.000215753	3.66604	TRUE
eaaeggspre	3.28708	0.0001	mar ba1	eaa ba2	eggs	pre	mar	eaa	ba1	ba2	1.45561	0.57733	2.52127	0.000215753	3.66604	TRUE
eaaeggspre	1.01077	0.0001	sya ba2	eaa ba2	eggs	pre	sya	eaa	ba2	ba2	0.698519	0.27705	2.52127	0.000215753	3.66604	TRUE
eaaeggspre	3.82759	0.0001	mar ba2	eaa ba2	eggs	pre	mar	eaa	ba2	ba2	1.57435	0.624425	2.52127	0.000215753	3.66604	TRUE
eaaeggspre	0.0382387	0.8228	eaa ba3	eaa ba2	eggs	pre	eaa	eaa	ba3	ba2	0.0375257	0.0148836	2.52127	0.866644	0.0621591	FALSE
eaaeggspre	0.33532	0.0862	sya ba3	eaa ba2	eggs	pre	sya	eaa	ba3	ba2	0.289171	0.114693	2.52127	0.119617	0.922208	FALSE
eaaeggspre	2.79661	0.0001	mar ba3	eaa ba2	eggs	pre	mar	eaa	ba3	ba2	1.33411	0.529141	2.52127	0.000215753	3.66604	TRUE
eaaeggspre	0.95122	0.0001	eaa bb1	eaa ba2	eggs	pre	eaa	eaa	bb1	ba2	0.668455	0.265126	2.52127	0.000215753	3.66604	TRUE
eaaeggspre	1.44541	0.0001	sya bb1	eaa ba2	eggs	pre	sya	eaa	bb1	ba2	0.894215	0.354668	2.52127	0.000215753	3.66604	TRUE
eaaeggspre	-0.302326	0.0372	eaa ab2	eaa bb3	eggs	pre	eaa	eaa	ab2	bb3	-0.264152	-0.104769	2.52127	0.0573007	1.24184	FALSE
eaaeggspre	-0.113043	0.4901	sya ab2	eaa bb3	eggs	pre	sya	eaa	ab2	bb3	-0.107098	-0.0424778	2.52127	0.563436	0.249155	FALSE
eaaeggspre	1.85315	0.0001	mar ab2	eaa bb3	eggs	pre	mar	eaa	ab2	bb3	1.04842	0.41583	2.52127	0.000215753	3.66604	TRUE
eaaeggspre	-0.160494	0.3386	eaa ab3	eaa bb3	eggs	pre	eaa	eaa	ab3	bb3	-0.148846	-0.0590359	2.52127	0.404011	0.393606	FALSE
eaaeggspre	0.219671	0.2479	sya ab3	eaa ba1	eggs	pre	sya	eaa	ab3	ba1	0.198581	0.0787621	2.52127	0.30865	0.510533	FALSE
eaaeggspre	2.17481	0.0001	mar ab3	eaa ba1	eggs	pre	mar	eaa	ab3	ba1	1.15525	0.4582	2.52127	0.000215753	3.66604	TRUE
eaaeggspre	-0.275311	0.0769	eaa ba1	eaa bb3	eggs	pre	eaa	eaa	ba1	bb3	-0.24319	-0.0964552	2.52127	0.107421	0.96891	FALSE
eaaeggspre	-0.0790068	0.6535	sya ba1	eaa bb3	eggs	pre	sya	eaa	ba1	bb3	-0.076041	-0.0301597	2.52127	0.714766	0.145836	FALSE
eaaeggspre	0.952153	0.0004	mar ba1	eaa bb3	eggs	pre	mar	eaa	ba1	bb3	0.668933	0.265315	2.52127	0.000794953	3.09966	TRUE
eaaeggspre	-0.544643	0.0001	eaa ba2	eaa bb3	eggs	pre	eaa	eaa	ba2	bb3	-0.434793	-0.17245	2.52127	0.000215753	3.66604	TRUE
eaaeggspre	-0.0843806	0.6124	sya ba2	eaa bb3	eggs	pre	sya	eaa	ba2	bb3	-0.081009	-0.0321302	2.52127	0.679246	0.167973	FALSE
eaaeggspre	1.19828	0.0001	mar ba2	eaa bb3	eggs	pre	mar	eaa	ba2	bb3	0.787673	0.312411	2.52127	0.000215753	3.66604	TRUE
eaaeggspre	-0.527231	0.0001	eaa ba3	eaa bb3	eggs	pre	eaa	eaa	ba3	bb3	-0.423456	-0.167953	2.52127	0.000215753	3.66604	TRUE
eaaeggspre	1.90226	0.0001	mar ab3	eaa ab1	eggs	pre	mar	eaa	ab3	ab1	1.06549	0.422599	2.52127	0.000215753	3.66604	TRUE
eaaeggspre	-0.0858496	0.6456	eaa ba1	eaa ab1	eggs	pre	eaa	eaa	ba1	ab1	-0.0823627	-0.0326671	2.52127	0.707353	0.150364	FALSE
eaaeggspre	0.161776	0.4452	sya ba1	eaa ab1	eggs	pre	sya	eaa	ba1	ab1	0.14995	0.0594738	2.52127	0.517483	0.286104	FALSE
eaaeggspre	1.46252	0.0001	mar ba1	eaa ab1	eggs	pre	mar	eaa	ba1	ab1	0.901185	0.357432	2.52127	0.000215753	3.66604	TRUE
eaaeggspre	-0.425595	0.0028	eaa ba2	eaa ab1	eggs	pre	eaa	eaa	ba2	ab1	-0.354589	-0.140639	2.52127	0.00514286	2.2888	TRUE
eaaeggspre	0.154997	0.4427	sya ba2	eaa ab1	eggs	pre	sya	eaa	ba2	ab1	0.144098	0.0571527	2.52127	0.516483	0.286944	FALSE
eaaeggspre	1.77299	0.0001	mar ba2	eaa ab1	eggs	pre	mar	eaa	ba2	ab1	1.01993	0.404528	2.52127	0.000215753	3.66604	TRUE
eaaeggspre	0.379902	0.0769	eaa bb3	eaa ba1	eggs	pre	eaa	eaa	bb3	ba1	0.322012	0.127718	2.52127	0.107421	0.96891	FALSE
eaaeggspre	0.190275	0.3362	sya bb3	eaa ba1	eggs	pre	sya	eaa	bb3	ba1	0.174184	0.0690858	2.52127	0.401909	0.395872	FALSE
eaaeggspre	5.39773	0.0001	mar bb3	eaa ba1	eggs	pre	mar	eaa	bb3	ba1	1.85594	0.736113	2.52127	0.000215753	3.66604	TRUE
eaaeggspre	5.37778	0.0001	mar aa1	eaa bb1	eggs	pre	mar	eaa	aa1	bb1	1.85282	0.734874	2.52127	0.000215753	3.66604	TRUE
eaaeggspre	-0.238053	0.145	eaa aa2	eaa bb1	eggs	pre	eaa	eaa	aa2	bb1	-0.21354	-0.0846953	2.52127	0.192722	0.71507	FALSE
eaaeggspre	-0.0570842	0.7336	sya aa2	eaa bb1	eggs	pre	sya	eaa	aa2	bb1	-0.0555144	-0.0220184	2.52127	0.791599	0.101495	FALSE
eaaeggspre	3.37333	0.0001	mar aa2	eaa bb1	eggs	pre	mar	eaa	aa2	bb1	1.47553	0.58523	2.52127	0.000215753	3.66604	TRUE
eaaeggspre	-0.324706	0.0217	eaa aa3	eaa bb1	eggs	pre	eaa	eaa	aa3	bb1	-0.28119	-0.111527	2.52127	0.0349642	1.45638	FALSE
eaaeggspre	-0.414914	0.006	eaa aa1	eaa bb3	eggs	pre	eaa	eaa	aa1	bb3	-0.347069	-0.137656	2.52127	0.0105292	1.9776	FALSE
eaaeggspre	0.259259	0.2508	sya aa1	eaa bb3	eggs	pre	sya	eaa	aa1	bb3	0.230524	0.0914314	2.52127	0.311031	0.507196	FALSE
eaaeggspre	4.66667	0.0001	mar aa1	eaa bb3	eggs	pre	mar	eaa	aa1	bb3	1.7346	0.687986	2.52127	0.000215753	3.66604	TRUE
eaaeggspre	-0.323009	0.0465	eaa aa2	eaa bb3	eggs	pre	eaa	eaa	aa2	bb3	-0.279909	-0.111019	2.52127	0.0699165	1.15542	FALSE
eaaeggspre	-0.162218	0.3329	sya aa2	eaa bb3	eggs	pre	sya	eaa	aa2	bb3	-0.15033	-0.0596246	2.52127	0.398721	0.399331	FALSE
eaaeggspre	2.88571	0.0001	mar aa2	eaa bb3	eggs	pre	mar	eaa	aa2	bb3	1.35731	0.538342	2.52127	0.000215753	3.66604	TRUE
eaaeggspre	-0.4	0.0048	eaa aa3	eaa bb3	eggs	pre	eaa	eaa	aa3	bb3	-0.336472	-0.133453	2.52127	0.00861538	2.06473	TRUE
eaaeggspre	-0.131915	0.4395	sya aa3	eaa bb3	eggs	pre	sya	eaa	aa3	bb3	-0.123911	-0.0491461	2.52127	0.513701	0.289289	FALSE
eaaeggspre	4.66667	0.0001	mar aa3	eaa bb3	eggs	pre	mar	eaa	aa3	bb3	1.7346	0.687986	2.52127	0.000215753	3.66604	TRUE
eaaeggspre	-0.26195	0.1432	eaa aa1	eaa ab1	eggs	pre	eaa	eaa	aa1	ab1	-0.232658	-0.0922781	2.52127	0.191136	0.718658	FALSE
eaaeggspre	0.588477	0.0296	sya aa1	eaa ab1	eggs	pre	sya	eaa	aa1	ab1	0.462776	0.183548	2.52127	0.0461584	1.33575	FALSE
eaaeggspre	2.09091	0.0001	mar ab1	eaa bb3	eggs	pre	mar	eaa	ab1	bb3	1.12847	0.447577	2.52127	0.000215753	3.66604	TRUE
eaaeggspre	0.431969	0.0623	eaa aa2	eaa ba3	eggs	pre	eaa	eaa	aa2	ba3	0.35905	0.142408	2.52127	0.091065	1.04065	FALSE
eaaeggspre	0.772074	0.0014	sya aa2	eaa ba3	eggs	pre	sya	eaa	aa2	ba3	0.572151	0.226929	2.52127	0.00264072	2.57828	TRUE
eaaeggspre	7.21905	0.0001	mar aa2	eaa ba3	eggs	pre	mar	eaa	aa2	ba3	2.10645	0.835472	2.52127	0.000215753	3.66604	TRUE
eaaeggspre	0.269118	0.1796	eaa aa3	eaa ba3	eggs	pre	eaa	eaa	aa3	ba3	0.238322	0.0945244	2.52127	0.229976	0.638318	FALSE
eaaeggspre	-0.116118	0.4776	sya ab3	eaa bb3	eggs	pre	sya	eaa	ab3	bb3	-0.109856	-0.0435718	2.52127	0.552088	0.257992	FALSE
eaaeggspre	1.30075	0.0001	mar ab3	eaa bb3	eggs	pre	mar	eaa	ab3	bb3	0.833236	0.330482	2.52127	0.000215753	3.66604	TRUE
eaaeggspre	0.676813	0.0076	eaa ab1	eaa ba3	eggs	pre	eaa	eaa	ab1	ba3	0.516895	0.205013	2.52127	0.013082	1.88333	FALSE
eaaeggspre	1.97997	0.0001	sya ab1	eaa ba3	eggs	pre	sya	eaa	ab1	ba3	1.09191	0.43308	2.52127	0.000215753	3.66604	TRUE
eaaeggspre	5.53788	0.0001	mar ab1	eaa ba3	eggs	pre	mar	eaa	ab1	ba3	1.87761	0.744708	2.52127	0.000215753	3.66604	TRUE
eaaeggspre	0.475718	0.0213	eaa ab2	eaa ba3	eggs	pre	eaa	eaa	ab2	ba3	0.389145	0.154344	2.52127	0.0345851	1.46111	FALSE
eaaeggspre	0.876087	0.0002	sya ab2	eaa ba3	eggs	pre	sya	eaa	ab2	ba3	0.629188	0.249552	2.52127	0.000415842	3.38107	TRUE
eaaeggspre	5.03497	0.0001	mar ab2	eaa ba3	eggs	pre	mar	eaa	ab2	ba3	1.79757	0.712961	2.52127	0.000215753	3.66604	TRUE
eaaeggspre	0.77572	0.0014	eaa ab3	eaa ba3	eggs	pre	eaa	eaa	ab3	ba3	0.574206	0.227744	2.52127	0.00264072	2.57828	TRUE
eaaeggspre	0.284895	0.1718	eaa aa1	eaa ba2	eggs	pre	eaa	eaa	aa1	ba2	0.250677	0.0994247	2.52127	0.221791	0.654056	FALSE
eaaeggspre	1.76543	0.0001	sya aa1	eaa ba2	eggs	pre	sya	eaa	aa1	ba2	1.0172	0.403446	2.52127	0.000215753	3.66604	TRUE
eaaeggspre	0.53286	0.0167	eaa ba1	eaa ba3	eggs	pre	eaa	eaa	ba1	ba3	0.427135	0.169412	2.52127	0.0276868	1.55773	FALSE
eaaeggspre	0.948081	0.0002	sya ba1	eaa ba3	eggs	pre	sya	eaa	ba1	ba3	0.666845	0.264487	2.52127	0.000415842	3.38107	TRUE
eaaeggspre	3.12919	0.0001	mar ba1	eaa ba3	eggs	pre	mar	eaa	ba1	ba3	1.41808	0.562446	2.52127	0.000215753	3.66604	TRUE
eaaeggspre	-0.0368304	0.8228	eaa ba2	eaa ba3	eggs	pre	eaa	eaa	ba2	ba3	-0.0361683	-0.0143453	2.52127	0.866644	0.0621591	FALSE
eaaeggspre	0.936715	0.0001	sya ba2	eaa ba3	eggs	pre	sya	eaa	ba2	ba3	0.660993	0.262166	2.52127	0.000215753	3.66604	TRUE
eaaeggspre	-0.403631	0.0076	eaa ba3	eaa ab1	eggs	pre	eaa	eaa	ba3	ab1	-0.339062	-0.134481	2.52127	0.013082	1.88333	FALSE
eaaeggspre	-0.232986	0.1726	sya ba3	eaa ab1	eggs	pre	sya	eaa	ba3	ab1	-0.209439	-0.0830685	2.52127	0.222368	0.652928	FALSE
eaaeggspre	0.417284	0.0687	sya aa1	eaa bb1	eggs	pre	sya	eaa	aa1	bb1	0.348742	0.13832	2.52127	0.0981429	1.00814	FALSE
eaaeggspre	0.879355	0.0002	eaa bb1	eaa ba3	eggs	pre	eaa	eaa	bb1	ba3	0.630929	0.250242	2.52127	0.000415842	3.38107	TRUE
eaaeggspre	1.35535	0.0001	sya bb1	eaa ba3	eggs	pre	sya	eaa	bb1	ba3	0.856689	0.339784	2.52127	0.000215753	3.66604	TRUE
eaaeggspre	0.125056	0.4955	sya ba1	eaa bb2	eggs	pre	sya	eaa	ba1	bb2	0.117833	0.0467356	2.52127	0.566543	0.246767	FALSE
eaaeggspre	1.38469	0.0001	mar ba1	eaa bb2	eggs	pre	mar	eaa	ba1	bb2	0.869069	0.344694	2.52127	0.000215753	3.66604	TRUE
eaaeggspre	-0.44375	0.0002	eaa ba2	eaa bb2	eggs	pre	eaa	eaa	ba2	bb2	-0.367244	-0.145658	2.52127	0.000415842	3.38107	TRUE
eaaeggspre	-0.0229787	0.893	sya aa3	eaa bb1	eggs	pre	sya	eaa	aa3	bb1	-0.0227187	-0.0090108	2.52127	0.909073	0.0414014	FALSE
eaaeggspre	0.261438	0.2382	eaa bb3	eaa ab1	eggs	pre	eaa	eaa	bb3	ab1	0.232252	0.092117	2.52127	0.29775	0.526148	FALSE
eaaeggspre	0.0880902	0.6668	sya bb3	eaa ab1	eggs	pre	sya	eaa	bb3	ab1	0.0844241	0.0334847	2.52127	0.728049	0.13784	FALSE
eaaeggspre	4.84848	0.0001	mar bb3	eaa ab1	eggs	pre	mar	eaa	bb3	ab1	1.76618	0.700512	2.52127	0.000215753	3.66604	TRUE
eaaeggspre	0.360262	0.0608	sya bb1	eaa bb2	eggs	pre	sya	eaa	bb1	bb2	0.307677	0.122032	2.52127	0.0894953	1.0482	FALSE
eaaeggspre	2.93474	0.0001	mar bb1	eaa bb2	eggs	pre	mar	eaa	bb1	bb2	1.36984	0.543314	2.52127	0.000215753	3.66604	TRUE
eaaeggspre	0.459016	0.0217	sya bb2	eaa bb2	eggs	pre	sya	eaa	bb2	bb2	0.377763	0.14983	2.52127	0.0349642	1.45638	FALSE
eaaeggspre	3.20946	0.0001	mar bb2	eaa bb2	eggs	pre	mar	eaa	bb2	bb2	1.43733	0.570082	2.52127	0.000215753	3.66604	TRUE
eaaeggspre	0.221569	0.2485	eaa bb3	eaa bb2	eggs	pre	eaa	eaa	bb3	bb2	0.200136	0.0793788	2.52127	0.308787	0.510341	FALSE
eaaeggspre	0.0536998	0.7617	sya bb3	eaa bb2	eggs	pre	sya	eaa	bb3	bb2	0.0523076	0.0207465	2.52127	0.810593	0.0911972	FALSE
eaaeggspre	4.66364	0.0001	mar bb3	eaa bb2	eggs	pre	mar	eaa	bb3	bb2	1.73407	0.687774	2.52127	0.000215753	3.66604	TRUE
eaaeggspre	10.9861	0.0001	mar aa1	eaa ba3	eggs	pre	mar	eaa	aa1	ba3	2.48375	0.985116	2.52127	0.000215753	3.66604	TRUE
eaaeggspre	-0.184369	0.2357	eaa ba1	eaa bb1	eggs	pre	eaa	eaa	ba1	bb1	-0.169211	-0.0671131	2.52127	0.295211	0.529868	FALSE
eaaeggspre	0.0365688	0.8358	sya ba1	eaa bb1	eggs	pre	sya	eaa	ba1	bb1	0.0359161	0.0142452	2.52127	0.873224	0.0588744	FALSE
eaaeggspre	1.19713	0.0001	mar ba1	eaa bb1	eggs	pre	mar	eaa	ba1	bb1	0.787152	0.312204	2.52127	0.000215753	3.66604	TRUE
eaaeggspre	-0.4875	0.0001	eaa ba2	eaa bb1	eggs	pre	eaa	eaa	ba2	bb1	-0.397097	-0.157498	2.52127	0.000215753	3.66604	TRUE
eaaeggspre	0.83617	0.0007	sya aa3	eaa ba3	eggs	pre	sya	eaa	aa3	ba3	0.607682	0.241022	2.52127	0.00136111	2.86611	TRUE
eaaeggspre	10.9861	0.0001	mar aa3	eaa ba3	eggs	pre	mar	eaa	aa3	ba3	2.48375	0.985116	2.52127	0.000215753	3.66604	TRUE
eaaeggspre	-0.285277	0.07	eaa aa1	eaa bb2	eggs	pre	eaa	eaa	aa1	bb2	-0.250974	-0.0995427	2.52127	0.0995485	1.00197	FALSE
eaaeggspre	0.538272	0.0243	sya aa1	eaa bb2	eggs	pre	sya	eaa	aa1	bb2	0.430659	0.17081	2.52127	0.038757	1.41165	FALSE
eaaeggspre	5.92222	0.0001	mar aa1	eaa bb2	eggs	pre	mar	eaa	aa1	bb2	1.93474	0.767365	2.52127	0.000215753	3.66604	TRUE
eaaeggspre	-0.173009	0.3076	eaa aa2	eaa bb2	eggs	pre	eaa	eaa	aa2	bb2	-0.159572	-0.0632903	2.52127	0.374108	0.427003	FALSE
eaaeggspre	0.0234086	0.8932	sya aa2	eaa bb2	eggs	pre	sya	eaa	aa2	bb2	0.0231388	0.00917744	2.52127	0.909073	0.0414014	FALSE
eaaeggspre	3.74667	0.0001	mar aa2	eaa bb2	eggs	pre	mar	eaa	aa2	bb2	1.55744	0.61772	2.52127	0.000215753	3.66604	TRUE
eaaeggspre	-0.267059	0.0686	eaa aa3	eaa bb2	eggs	pre	eaa	eaa	aa3	bb2	-0.236698	-0.0938804	2.52127	0.0981429	1.00814	FALSE
eaaeggspre	0.0604255	0.7338	sya aa3	eaa bb2	eggs	pre	sya	eaa	aa3	bb2	0.0586703	0.0232701	2.52127	0.791599	0.101495	FALSE
eaaeggspre	-0.391952	0.0061	sya ba3	eaa bb3	eggs	pre	sya	eaa	ba3	bb3	-0.330707	-0.131167	2.52127	0.0106454	1.97284	FALSE
eaaeggspre	0.728814	0.0074	mar ba3	eaa bb3	eggs	pre	mar	eaa	ba3	bb3	0.547435	0.217126	2.52127	0.0127726	1.89372	FALSE
eaaeggspre	-0.111498	0.4965	eaa bb1	eaa bb3	eggs	pre	eaa	eaa	bb1	bb3	-0.105709	-0.0419268	2.52127	0.566658	0.246679	FALSE
eaaeggspre	2.77576	0.0001	mar ab1	eaa bb2	eggs	pre	mar	eaa	ab1	bb2	1.3286	0.526956	2.52127	0.000215753	3.66604	TRUE
eaaeggspre	-0.147743	0.3224	eaa ab2	eaa bb2	eggs	pre	eaa	eaa	ab2	bb2	-0.137797	-0.0546538	2.52127	0.389103	0.409935	FALSE
eaaeggspre	0.0834783	0.6222	sya ab2	eaa bb2	eggs	pre	sya	eaa	ab2	bb2	0.0801765	0.0318	2.52127	0.68529	0.164125	FALSE
eaaeggspre	3.64978	0.0001	mar ba2	eaa ba3	eggs	pre	mar	eaa	ba2	ba3	1.53682	0.609541	2.52127	0.000215753	3.66604	TRUE
eaaeggspre	0.28614	0.1567	sya ba3	eaa ba3	eggs	pre	sya	eaa	ba3	ba3	0.251646	0.0998089	2.52127	0.205241	0.687736	FALSE
eaaeggspre	2.65678	0.0001	mar ba3	eaa ba3	eggs	pre	mar	eaa	ba3	ba3	1.29658	0.514257	2.52127	0.000215753	3.66604	TRUE
eaaeggspre	1.81053	0.0001	mar ab3	eaa bb2	eggs	pre	mar	eaa	ab3	bb2	1.03337	0.409861	2.52127	0.000215753	3.66604	TRUE
eaaeggspre	-0.114742	0.4772	eaa ba1	eaa bb2	eggs	pre	eaa	eaa	ba1	bb2	-0.108623	-0.0430827	2.52127	0.552088	0.257992	FALSE
eaaeggspre	-0.207254	0.2382	eaa ab1	eaa bb3	eggs	pre	eaa	eaa	ab1	bb3	-0.188348	-0.0747036	2.52127	0.29775	0.526148	FALSE
eaaeggspre	0.40884	0.0525	sya ab1	eaa bb3	eggs	pre	sya	eaa	ab1	bb3	0.342767	0.13595	2.52127	0.0783768	1.10581	FALSE
eaaeggspre	1.58947	0.0001	mar ab3	eaa bb1	eggs	pre	mar	eaa	ab3	bb1	0.951455	0.377371	2.52127	0.000215753	3.66604	TRUE
eaaeggspre	0.118492	0.4918	sya ba2	eaa bb2	eggs	pre	sya	eaa	ba2	bb2	0.111981	0.0444146	2.52127	0.564361	0.248443	FALSE
eaaeggspre	0.941075	0.0001	sya ab3	eaa ba2	eggs	pre	sya	eaa	ab3	ba2	0.663242	0.263058	2.52127	0.000215753	3.66604	TRUE
eaaeggspre	4.05263	0.0001	mar ab3	eaa ba2	eggs	pre	mar	eaa	ab3	ba2	1.61991	0.642496	2.52127	0.000215753	3.66604	TRUE
eaaeggspre	-0.107772	0.5432	eaa ab1	eaa bb1	eggs	pre	eaa	eaa	ab1	bb1	-0.102351	-0.0405949	2.52127	0.614391	0.211555	FALSE
eaaeggspre	0.585635	0.0056	sya ab1	eaa bb1	eggs	pre	sya	eaa	ab1	bb1	0.460985	0.182838	2.52127	0.00988235	2.00514	TRUE
eaaeggspre	2.47879	0.0001	mar ab1	eaa bb1	eggs	pre	mar	eaa	ab1	bb1	1.24668	0.494466	2.52127	0.000215753	3.66604	TRUE
eaaeggspre	-0.214774	0.1356	eaa ab2	eaa bb1	eggs	pre	eaa	eaa	ab2	bb1	-0.194558	-0.0771666	2.52127	0.182538	0.738646	FALSE
eaaeggspre	-0.00173913	0.9915	sya ab2	eaa bb1	eggs	pre	sya	eaa	ab2	bb1	-0.00173762	-0.000689183	2.52127	0.993076	0.00301738	FALSE
eaaeggspre	2.21119	0.0001	mar ab2	eaa bb1	eggs	pre	mar	eaa	ab2	bb1	1.16664	0.462719	2.52127	0.000215753	3.66604	TRUE
eaaeggspre	-0.055144	0.7426	eaa ab3	eaa bb1	eggs	pre	eaa	eaa	ab3	bb1	-0.0536773	-0.0212897	2.52127	0.798358	0.0978021	FALSE
eaaeggspre	3.86654	0.0001	mar ab3	eaa ba3	eggs	pre	mar	eaa	ab3	ba3	1.58238	0.627613	2.52127	0.000215753	3.66604	TRUE
eaaeggspre	0.237572	0.2665	eaa aa1	eaa ba3	eggs	pre	eaa	eaa	aa1	ba3	0.213151	0.084541	2.52127	0.329853	0.48168	FALSE
eaaeggspre	1.66358	0.0001	sya aa1	eaa ba3	eggs	pre	sya	eaa	aa1	ba3	0.979671	0.388562	2.52127	0.000215753	3.66604	TRUE
eaaeggspre	0.869584	0.0002	sya ab3	eaa ba3	eggs	pre	sya	eaa	ab3	ba3	0.625716	0.248174	2.52127	0.000415842	3.38107	TRUE
eaaeggspre	-0.467903	0.0002	eaa ba3	eaa bb1	eggs	pre	eaa	eaa	ba3	bb1	-0.383835	-0.152238	2.52127	0.000415842	3.38107	TRUE
eaaeggspre	-0.0316062	0.8638	eaa ab1	eaa bb2	eggs	pre	eaa	eaa	ab1	bb2	-0.031117	-0.0123418	2.52127	0.892311	0.0494838	FALSE
eaaeggspre	0.0305206	0.8539	sya ba2	eaa bb1	eggs	pre	sya	eaa	ba2	bb1	0.0300642	0.0119242	2.52127	0.884901	0.0531052	FALSE
eaaeggspre	1.47414	0.0001	mar ba2	eaa bb1	eggs	pre	mar	eaa	ba2	bb1	0.905892	0.359299	2.52127	0.000215753	3.66604	TRUE
eaaeggspre	0.0797227	0.6373	sya ab3	eaa bb2	eggs	pre	sya	eaa	ab3	bb2	0.0767043	0.0304228	2.52127	0.700696	0.15447	FALSE
eaaeggspre	-0.315648	0.0266	sya ba3	eaa bb1	eggs	pre	sya	eaa	ba3	bb1	-0.27433	-0.108806	2.52127	0.0417905	1.37892	FALSE
eaaeggspre	0.945763	0.0007	mar ba3	eaa bb1	eggs	pre	mar	eaa	ba3	bb1	0.665654	0.264015	2.52127	0.00136111	2.86611	TRUE
eaaeggspre	0.253275	0.1699	sya bb1	eaa bb1	eggs	pre	sya	eaa	bb1	bb1	0.22576	0.0895421	2.52127	0.219789	0.657995	FALSE
eaaeggspre	-0.00519931	0.9745	sya ab3	eaa bb1	eggs	pre	sya	eaa	ab3	bb1	-0.00518584	-0.00205683	2.52127	0.980727	0.00845194	FALSE
eaaeggspre	-0.257228	0.0814	sya ba3	eaa bb2	eggs	pre	sya	eaa	ba3	bb2	-0.228909	-0.0907911	2.52127	0.113456	0.945173	FALSE
eaaeggspre	1.68534	0.0001	mar ba2	eaa bb2	eggs	pre	mar	eaa	ba2	bb2	0.987809	0.39179	2.52127	0.000215753	3.66604	TRUE
eaaeggspre	0.720994	0.0011	sya ab1	eaa bb2	eggs	pre	sya	eaa	ab1	bb2	0.542902	0.215329	2.52127	0.00210638	2.67646	TRUE
eaaeggspre	-0.42248	0.0012	eaa ba3	eaa bb2	eggs	pre	eaa	eaa	ba3	bb2	-0.352402	-0.139771	2.52127	0.00227711	2.64262	TRUE
eaaeggspre	2.48531	0.0001	mar ab2	eaa bb2	eggs	pre	mar	eaa	ab2	bb2	1.24856	0.495209	2.52127	0.000215753	3.66604	TRUE
eaaeggspre	0.0255144	0.8837	eaa ab3	eaa bb2	eggs	pre	eaa	eaa	ab3	bb2	0.0251943	0.0099927	2.52127	0.903784	0.0439353	FALSE
eaaeggspre	-0.341491	0.0245	eaa aa1	eaa bb1	eggs	pre	eaa	eaa	aa1	bb1	-0.293782	-0.116521	2.52127	0.0389773	1.40919	FALSE
eaaeggspre	5.92222	0.0001	mar aa3	eaa bb2	eggs	pre	mar	eaa	aa3	bb2	1.93474	0.767365	2.52127	0.000215753	3.66604	TRUE
eaaeggspre	5.37778	0.0001	mar aa3	eaa bb1	eggs	pre	mar	eaa	aa3	bb1	1.85282	0.734874	2.52127	0.000215753	3.66604	TRUE
eaaeggspre	1.11186	0.0001	mar ba3	eaa bb2	eggs	pre	mar	eaa	ba3	bb2	0.747571	0.296505	2.52127	0.000215753	3.66604	TRUE
eaaeggspre	0.0853659	0.6147	eaa bb1	eaa bb2	eggs	pre	eaa	eaa	bb1	bb2	0.0819171	0.0324904	2.52127	0.6804	0.167236	FALSE
mareggspre	0.458333	0.0991	mar aa3	mar aa2	eggs	pre	mar	mar	aa3	aa2	0.377294	0.317811	1.18717	0.136615	0.864502	FALSE
mareggspre	-0.795984	0.0001	eaa ab1	mar aa2	eggs	pre	eaa	mar	ab1	aa2	-0.585553	-0.493236	1.18717	0.000215753	3.66604	TRUE
mareggspre	-0.843206	0.0001	eaa bb1	mar aa3	eggs	pre	eaa	mar	bb1	aa3	-0.611506	-0.515098	1.18717	0.000215753	3.66604	TRUE
mareggspre	-0.771341	0.0001	eaa bb1	mar aa2	eggs	pre	eaa	mar	bb1	aa2	-0.571737	-0.481598	1.18717	0.000215753	3.66604	TRUE
mareggspre	-0.181818	0.3886	mar bb3	mar aa3	eggs	pre	mar	mar	bb3	aa3	-0.167054	-0.140717	1.18717	0.460184	0.337068	FALSE
mareggspre	-0.497608	0.0009	mar ba1	mar aa2	eggs	pre	mar	mar	ba1	aa2	-0.403869	-0.340196	1.18717	0.00173394	2.76096	TRUE
mareggspre	-0.882812	0.0001	eaa ba2	mar aa2	eggs	pre	eaa	mar	ba2	aa2	-0.632767	-0.533006	1.18717	0.000215753	3.66604	TRUE
mareggspre	-0.204545	0.3218	mar ab1	mar aa2	eggs	pre	mar	mar	ab1	aa2	-0.186102	-0.156762	1.18717	0.389103	0.409935	FALSE
mareggspre	-0.843517	0.0001	sya ba3	mar aa2	eggs	pre	sya	mar	ba3	aa2	-0.611675	-0.51524	1.18717	0.000215753	3.66604	TRUE
mareggspre	-0.820451	0.0001	eaa ab2	mar aa2	eggs	pre	eaa	mar	ab2	aa2	-0.599085	-0.504634	1.18717	0.000215753	3.66604	TRUE
mareggspre	-0.637431	0.0001	sya ab1	mar aa2	eggs	pre	sya	mar	ab1	aa2	-0.493129	-0.415383	1.18717	0.000215753	3.66604	TRUE
mareggspre	-0.837472	0.0001	sya ba1	mar aa3	eggs	pre	sya	mar	ba1	aa3	-0.608391	-0.512473	1.18717	0.000215753	3.66604	TRUE
mareggspre	-0.846809	0.0001	sya aa3	mar aa3	eggs	pre	sya	mar	aa3	aa3	-0.613459	-0.516743	1.18717	0.000215753	3.66604	TRUE
mareggspre	-0.860104	0.0001	eaa ab1	mar aa3	eggs	pre	eaa	mar	ab1	aa3	-0.620632	-0.522785	1.18717	0.000215753	3.66604	TRUE
mareggspre	-0.751381	0.0001	sya ab1	mar aa3	eggs	pre	sya	mar	ab1	aa3	-0.560405	-0.472053	1.18717	0.000215753	3.66604	TRUE
mareggspre	-0.76298	0.0001	sya ba1	mar aa2	eggs	pre	sya	mar	ba1	aa2	-0.567005	-0.477613	1.18717	0.000215753	3.66604	TRUE
mareggspre	-0.876881	0.0001	eaa ab2	mar aa3	eggs	pre	eaa	mar	ab2	aa3	-0.629611	-0.530348	1.18717	0.000215753	3.66604	TRUE
mareggspre	-0.843478	0.0001	sya ab2	mar aa3	eggs	pre	sya	mar	ab2	aa3	-0.611654	-0.515222	1.18717	0.000215753	3.66604	TRUE
mareggspre	-0.555085	0.0003	mar ba3	mar aa2	eggs	pre	mar	mar	ba3	aa2	-0.44153	-0.371919	1.18717	0.000607717	3.2163	TRUE
mareggspre	-0.454545	0.0116	mar ab1	mar aa3	eggs	pre	mar	mar	ab1	aa3	-0.374693	-0.31562	1.18717	0.0196981	1.70558	FALSE
mareggspre	-0.702032	0.0001	sya ba1	mar ab1	eggs	pre	sya	mar	ba1	ab1	-0.531823	-0.447977	1.18717	0.000215753	3.66604	TRUE
mareggspre	-0.72093	0.0001	sya bb3	mar ab1	eggs	pre	sya	mar	bb3	ab1	-0.542865	-0.457278	1.18717	0.000215753	3.66604	TRUE
mareggspre	0.5	0.0844	mar bb3	mar ab1	eggs	pre	mar	mar	bb3	ab1	0.405465	0.34154	1.18717	0.117377	0.930415	FALSE
mareggspre	-0.765542	0.0001	eaa ba1	mar ab1	eggs	pre	eaa	mar	ba1	ab1	-0.568458	-0.478836	1.18717	0.000215753	3.66604	TRUE
mareggspre	-0.655502	0.0001	mar ba1	mar aa3	eggs	pre	mar	mar	ba1	aa3	-0.504105	-0.424629	1.18717	0.000215753	3.66604	TRUE
mareggspre	-0.919643	0.0001	eaa ba2	mar aa3	eggs	pre	eaa	mar	ba2	aa3	-0.652139	-0.549324	1.18717	0.000215753	3.66604	TRUE
mareggspre	-0.83842	0.0001	sya ba2	mar aa3	eggs	pre	sya	mar	ba2	aa3	-0.608907	-0.512908	1.18717	0.000215753	3.66604	TRUE
mareggspre	-0.612069	0.0001	mar ba2	mar aa3	eggs	pre	mar	mar	ba2	aa3	-0.477518	-0.402234	1.18717	0.000215753	3.66604	TRUE
mareggspre	-0.91657	0.0001	eaa ba3	mar aa3	eggs	pre	eaa	mar	ba3	aa3	-0.650537	-0.547975	1.18717	0.000215753	3.66604	TRUE
mareggspre	-0.892697	0.0001	sya ba3	mar aa3	eggs	pre	sya	mar	ba3	aa3	-0.638003	-0.537417	1.18717	0.000215753	3.66604	TRUE
mareggspre	-0.694915	0.0001	mar ba3	mar aa3	eggs	pre	mar	mar	ba3	aa3	-0.527633	-0.444447	1.18717	0.000215753	3.66604	TRUE
mareggspre	-0.746004	0.0001	eaa ba1	mar ab2	eggs	pre	eaa	mar	ba1	ab2	-0.557329	-0.469462	1.18717	0.000215753	3.66604	TRUE
mareggspre	-0.677201	0.0001	sya ba1	mar ab2	eggs	pre	sya	mar	ba1	ab2	-0.517126	-0.435597	1.18717	0.000215753	3.66604	TRUE
mareggspre	-0.771739	0.0001	sya ab2	mar aa2	eggs	pre	sya	mar	ab2	aa2	-0.571962	-0.481788	1.18717	0.000215753	3.66604	TRUE
mareggspre	-0.872114	0.0001	eaa ba1	mar aa3	eggs	pre	eaa	mar	ba1	aa3	-0.627068	-0.528206	1.18717	0.000215753	3.66604	TRUE
mareggspre	-0.892697	0.0001	sya ba3	mar aa1	eggs	pre	sya	mar	ba3	aa1	-0.638003	-0.537417	1.18717	0.000215753	3.66604	TRUE
mareggspre	-0.694915	0.0001	mar ba3	mar aa1	eggs	pre	mar	mar	ba3	aa1	-0.527633	-0.444447	1.18717	0.000215753	3.66604	TRUE
mareggspre	-0.407895	0.02	mar ab3	mar aa2	eggs	pre	mar	mar	ab3	aa2	-0.342095	-0.288162	1.18717	0.0326425	1.48622	FALSE
mareggspre	-0.813499	0.0001	eaa ba1	mar aa2	eggs	pre	eaa	mar	ba1	aa2	-0.595258	-0.501411	1.18717	0.000215753	3.66604	TRUE
mareggspre	-0.743523	0.0001	eaa ab1	mar ab1	eggs	pre	eaa	mar	ab1	ab1	-0.555908	-0.468265	1.18717	0.000215753	3.66604	TRUE
mareggspre	-0.544199	0.0002	sya ab1	mar ab1	eggs	pre	sya	mar	ab1	ab1	-0.434505	-0.366002	1.18717	0.000415842	3.38107	TRUE
mareggspre	-0.774282	0.0001	eaa ab2	mar ab1	eggs	pre	eaa	mar	ab2	ab1	-0.573396	-0.482996	1.18717	0.000215753	3.66604	TRUE
mareggspre	-0.764363	0.0001	sya ba2	mar aa2	eggs	pre	sya	mar	ba2	aa2	-0.56779	-0.478273	1.18717	0.000215753	3.66604	TRUE
mareggspre	-0.434267	0.0043	mar ba2	mar aa2	eggs	pre	mar	mar	ba2	aa2	-0.360654	-0.303794	1.18717	0.00774	2.11126	TRUE
mareggspre	-0.878331	0.0001	eaa ba3	mar aa2	eggs	pre	eaa	mar	ba3	aa2	-0.630384	-0.530999	1.18717	0.000215753	3.66604	TRUE
mareggspre	-3.94746e-16	1	mar aa3	mar aa1	eggs	pre	mar	mar	aa3	aa1	-4.44089e-16	-3.74075e-16	1.18717	1	0	FALSE
mareggspre	-0.860104	0.0001	eaa ab1	mar aa1	eggs	pre	eaa	mar	ab1	aa1	-0.620632	-0.522785	1.18717	0.000215753	3.66604	TRUE
mareggspre	-0.751381	0.0001	sya ab1	mar aa1	eggs	pre	sya	mar	ab1	aa1	-0.560405	-0.472053	1.18717	0.000215753	3.66604	TRUE
mareggspre	-0.713428	0.0001	sya bb1	mar aa2	eggs	pre	sya	mar	bb1	aa2	-0.538496	-0.453598	1.18717	0.000215753	3.66604	TRUE
mareggspre	-0.171053	0.4186	mar bb1	mar aa2	eggs	pre	mar	mar	bb1	aa2	-0.157903	-0.133008	1.18717	0.492599	0.307507	FALSE
mareggspre	-0.789326	0.0001	eaa bb2	mar aa2	eggs	pre	eaa	mar	bb2	aa2	-0.581839	-0.490108	1.18717	0.000215753	3.66604	TRUE
mareggspre	-0.692623	0.0001	sya bb2	mar aa2	eggs	pre	sya	mar	bb2	aa2	-0.526279	-0.443307	1.18717	0.000215753	3.66604	TRUE
mareggspre	-0.113176	0.5593	mar bb2	mar aa2	eggs	pre	mar	mar	bb2	aa2	-0.107217	-0.0903133	1.18717	0.630338	0.200426	FALSE
mareggspre	-0.742647	0.0001	eaa bb3	mar aa2	eggs	pre	eaa	mar	bb3	aa2	-0.555405	-0.467841	1.18717	0.000215753	3.66604	TRUE
mareggspre	-0.778013	0.0001	sya bb3	mar aa2	eggs	pre	sya	mar	bb3	aa2	-0.575496	-0.484765	1.18717	0.000215753	3.66604	TRUE
mareggspre	0.193182	0.4287	mar bb3	mar aa2	eggs	pre	mar	mar	bb3	aa2	0.176624	0.148777	1.18717	0.502009	0.299288	FALSE
mareggspre	-0.712544	0.0001	eaa bb1	mar ab1	eggs	pre	eaa	mar	bb1	ab1	-0.53798	-0.453163	1.18717	0.000215753	3.66604	TRUE
mareggspre	-0.639738	0.0001	sya bb1	mar ab1	eggs	pre	sya	mar	bb1	ab1	-0.494536	-0.416569	1.18717	0.000215753	3.66604	TRUE
mareggspre	-0.496503	0.0021	mar ab2	mar aa3	eggs	pre	mar	mar	ab2	aa3	-0.403131	-0.339575	1.18717	0.00390265	2.40864	TRUE
mareggspre	-0.851852	0.0001	eaa ab3	mar aa3	eggs	pre	eaa	mar	ab3	aa3	-0.616186	-0.51904	1.18717	0.000215753	3.66604	TRUE
mareggspre	-0.844021	0.0001	sya ab3	mar aa3	eggs	pre	sya	mar	ab3	aa3	-0.611948	-0.51547	1.18717	0.000215753	3.66604	TRUE
mareggspre	-0.593985	0.0001	mar ab3	mar aa3	eggs	pre	mar	mar	ab3	aa3	-0.466237	-0.392731	1.18717	0.000215753	3.66604	TRUE
mareggspre	-0.676471	0.0001	eaa bb3	mar ab1	eggs	pre	eaa	mar	bb3	ab1	-0.516691	-0.435231	1.18717	0.000215753	3.66604	TRUE
mareggspre	-0.849426	0.0001	eaa aa1	mar aa2	eggs	pre	eaa	mar	aa1	aa2	-0.614876	-0.517936	1.18717	0.000215753	3.66604	TRUE
mareggspre	-0.675926	0.0001	sya aa1	mar aa2	eggs	pre	sya	mar	aa1	aa2	-0.516366	-0.434957	1.18717	0.000215753	3.66604	TRUE
mareggspre	0.458333	0.1841	mar aa1	mar aa2	eggs	pre	mar	mar	aa1	aa2	0.377294	0.317811	1.18717	0.23526	0.628453	FALSE
mareggspre	-0.825774	0.0001	eaa aa2	mar aa2	eggs	pre	eaa	mar	aa2	aa2	-0.602004	-0.507094	1.18717	0.000215753	3.66604	TRUE
mareggspre	-0.784394	0.0001	sya aa2	mar aa2	eggs	pre	sya	mar	aa2	aa2	-0.579079	-0.487783	1.18717	0.000215753	3.66604	TRUE
mareggspre	-0.845588	0.0001	eaa aa3	mar aa2	eggs	pre	eaa	mar	aa3	aa2	-0.612798	-0.516186	1.18717	0.000215753	3.66604	TRUE
mareggspre	-0.776596	0.0001	sya aa3	mar aa2	eggs	pre	sya	mar	aa3	aa2	-0.574699	-0.484093	1.18717	0.000215753	3.66604	TRUE
mareggspre	-0.661568	0.0001	eaa aa1	mar ba3	eggs	pre	eaa	mar	aa1	ba3	-0.507762	-0.427709	1.18717	0.000215753	3.66604	TRUE
mareggspre	-0.271605	0.1494	sya aa1	mar ba3	eggs	pre	sya	mar	aa1	ba3	-0.24028	-0.202398	1.18717	0.197321	0.704827	FALSE
mareggspre	2.27778	0.0001	mar aa1	mar ba3	eggs	pre	mar	mar	aa1	ba3	1.18717	1	1.18717	0.000215753	3.66604	TRUE
mareggspre	-0.803493	0.0001	sya bb1	mar aa3	eggs	pre	sya	mar	bb1	aa3	-0.589726	-0.496751	1.18717	0.000215753	3.66604	TRUE
mareggspre	-0.265734	0.1473	mar ab2	mar aa2	eggs	pre	mar	mar	ab2	aa2	-0.235652	-0.1985	1.18717	0.195353	0.70918	FALSE
mareggspre	-0.783951	0.0001	eaa ab3	mar aa2	eggs	pre	eaa	mar	ab3	aa2	-0.57883	-0.487573	1.18717	0.000215753	3.66604	TRUE
mareggspre	-0.77253	0.0001	sya ab3	mar aa2	eggs	pre	sya	mar	ab3	aa2	-0.572408	-0.482164	1.18717	0.000215753	3.66604	TRUE
mareggspre	-0.719149	0.0001	sya aa3	mar ab1	eggs	pre	sya	mar	aa3	ab1	-0.541829	-0.456406	1.18717	0.000215753	3.66604	TRUE
mareggspre	0.833333	0.0116	mar aa3	mar ab1	eggs	pre	mar	mar	aa3	ab1	0.606136	0.510574	1.18717	0.0196981	1.70558	FALSE
mareggspre	-0.84778	0.0001	sya bb3	mar aa3	eggs	pre	sya	mar	bb3	aa3	-0.613985	-0.517186	1.18717	0.000215753	3.66604	TRUE
mareggspre	-0.185083	0.3016	sya ab1	mar ba3	eggs	pre	sya	mar	ab1	ba3	-0.169813	-0.14304	1.18717	0.36752	0.434719	FALSE
mareggspre	0.787879	0.0127	mar ab1	mar ba3	eggs	pre	mar	mar	ab1	ba3	0.58103	0.489426	1.18717	0.0215081	1.6674	FALSE
mareggspre	-0.713043	0.0001	sya ab2	mar ab1	eggs	pre	sya	mar	ab2	ab1	-0.538272	-0.453409	1.18717	0.000215753	3.66604	TRUE
mareggspre	-0.0769231	0.7226	mar ab2	mar ab1	eggs	pre	mar	mar	ab2	ab1	-0.074108	-0.0624243	1.18717	0.784893	0.105189	FALSE
mareggspre	-0.728395	0.0001	eaa ab3	mar ab1	eggs	pre	eaa	mar	ab3	ab1	-0.547193	-0.460924	1.18717	0.000215753	3.66604	TRUE
mareggspre	-0.714038	0.0001	sya ab3	mar ab1	eggs	pre	sya	mar	ab3	ab1	-0.538852	-0.453898	1.18717	0.000215753	3.66604	TRUE
mareggspre	-0.255639	0.2129	mar ab3	mar ab1	eggs	pre	mar	mar	ab3	ab1	-0.227645	-0.191755	1.18717	0.269331	0.569713	FALSE
mareggspre	-0.697674	0.0001	sya bb3	mar ab2	eggs	pre	sya	mar	bb3	ab2	-0.529259	-0.445818	1.18717	0.000215753	3.66604	TRUE
mareggspre	0.625	0.0255	mar bb3	mar ab2	eggs	pre	mar	mar	bb3	ab2	0.485508	0.408964	1.18717	0.0402632	1.39509	FALSE
mareggspre	-0.368421	0.0372	mar ba1	mar ab1	eggs	pre	mar	mar	ba1	ab1	-0.313658	-0.264207	1.18717	0.0573007	1.24184	FALSE
mareggspre	-0.852679	0.0001	eaa ba2	mar ab1	eggs	pre	eaa	mar	ba2	ab1	-0.616632	-0.519416	1.18717	0.000215753	3.66604	TRUE
mareggspre	-0.70377	0.0001	sya ba2	mar ab1	eggs	pre	sya	mar	ba2	ab1	-0.532844	-0.448837	1.18717	0.000215753	3.66604	TRUE
mareggspre	-0.288793	0.1092	mar ba2	mar ab1	eggs	pre	mar	mar	ba2	ab1	-0.253706	-0.213707	1.18717	0.148267	0.828955	FALSE
mareggspre	-0.847045	0.0001	eaa ba3	mar ab1	eggs	pre	eaa	mar	ba3	ab1	-0.613587	-0.51685	1.18717	0.000215753	3.66604	TRUE
mareggspre	-0.803279	0.0001	sya ba3	mar ab1	eggs	pre	sya	mar	ba3	ab1	-0.589607	-0.496651	1.18717	0.000215753	3.66604	TRUE
mareggspre	-0.440678	0.0127	mar ba3	mar ab1	eggs	pre	mar	mar	ba3	ab1	-0.365114	-0.307551	1.18717	0.0215081	1.6674	FALSE
mareggspre	-0.872114	0.0001	eaa ba1	mar aa1	eggs	pre	eaa	mar	ba1	aa1	-0.627068	-0.528206	1.18717	0.000215753	3.66604	TRUE
mareggspre	-0.837472	0.0001	sya ba1	mar aa1	eggs	pre	sya	mar	ba1	aa1	-0.608391	-0.512473	1.18717	0.000215753	3.66604	TRUE
mareggspre	0.0421053	0.8654	mar bb1	mar ab1	eggs	pre	mar	mar	bb1	ab1	0.041243	0.0347407	1.18717	0.892311	0.0494838	FALSE
mareggspre	-0.735152	0.0001	eaa bb2	mar ab1	eggs	pre	eaa	mar	bb2	ab1	-0.551095	-0.464211	1.18717	0.000215753	3.66604	TRUE
mareggspre	-0.613583	0.0001	sya bb2	mar ab1	eggs	pre	sya	mar	bb2	ab1	-0.478457	-0.403025	1.18717	0.000215753	3.66604	TRUE
mareggspre	0.114865	0.6186	mar bb2	mar ab1	eggs	pre	mar	mar	bb2	ab1	0.108733	0.0915906	1.18717	0.682518	0.165886	FALSE
mareggspre	-0.91657	0.0001	eaa ba3	mar aa1	eggs	pre	eaa	mar	ba3	aa1	-0.650537	-0.547975	1.18717	0.000215753	3.66604	TRUE
mareggspre	-0.501057	0.0006	sya bb3	mar ba3	eggs	pre	sya	mar	bb3	ba3	-0.40617	-0.342134	1.18717	0.00117757	2.92901	TRUE
mareggspre	1.68182	0.0001	mar bb3	mar ba3	eggs	pre	mar	mar	bb3	ba3	0.986495	0.830967	1.18717	0.000215753	3.66604	TRUE
mareggspre	-0.843206	0.0001	eaa bb1	mar aa1	eggs	pre	eaa	mar	bb1	aa1	-0.611506	-0.515098	1.18717	0.000215753	3.66604	TRUE
mareggspre	-0.803493	0.0001	sya bb1	mar aa1	eggs	pre	sya	mar	bb1	aa1	-0.589726	-0.496751	1.18717	0.000215753	3.66604	TRUE
mareggspre	-0.431579	0.0548	mar bb1	mar aa1	eggs	pre	mar	mar	bb1	aa1	-0.358778	-0.302214	1.18717	0.081617	1.08822	FALSE
mareggspre	-0.855538	0.0001	eaa bb2	mar aa1	eggs	pre	eaa	mar	bb2	aa1	-0.618175	-0.520715	1.18717	0.000215753	3.66604	TRUE
mareggspre	-0.789227	0.0001	sya bb2	mar aa1	eggs	pre	sya	mar	bb2	aa1	-0.581784	-0.490061	1.18717	0.000215753	3.66604	TRUE
mareggspre	-0.391892	0.0694	mar bb2	mar aa1	eggs	pre	mar	mar	bb2	aa1	-0.330664	-0.278532	1.18717	0.0989186	1.00472	FALSE
mareggspre	-0.823529	0.0001	eaa bb3	mar aa1	eggs	pre	eaa	mar	bb3	aa1	-0.600774	-0.506057	1.18717	0.000215753	3.66604	TRUE
mareggspre	-0.84778	0.0001	sya bb3	mar aa1	eggs	pre	sya	mar	bb3	aa1	-0.613985	-0.517186	1.18717	0.000215753	3.66604	TRUE
mareggspre	-0.181818	0.4848	mar bb3	mar aa1	eggs	pre	mar	mar	bb3	aa1	-0.167054	-0.140717	1.18717	0.558362	0.253084	FALSE
mareggspre	-0.431579	0.0192	mar bb1	mar aa3	eggs	pre	mar	mar	bb1	aa3	-0.358778	-0.302214	1.18717	0.0315822	1.50056	FALSE
mareggspre	-0.855538	0.0001	eaa bb2	mar aa3	eggs	pre	eaa	mar	bb2	aa3	-0.618175	-0.520715	1.18717	0.000215753	3.66604	TRUE
mareggspre	-0.789227	0.0001	sya bb2	mar aa3	eggs	pre	sya	mar	bb2	aa3	-0.581784	-0.490061	1.18717	0.000215753	3.66604	TRUE
mareggspre	-0.391892	0.0213	mar bb2	mar aa3	eggs	pre	mar	mar	bb2	aa3	-0.330664	-0.278532	1.18717	0.0345851	1.46111	FALSE
mareggspre	-0.823529	0.0001	eaa bb3	mar aa3	eggs	pre	eaa	mar	bb3	aa3	-0.600774	-0.506057	1.18717	0.000215753	3.66604	TRUE
mareggspre	-0.745698	0.0001	eaa aa1	mar ab3	eggs	pre	eaa	mar	aa1	ab3	-0.557154	-0.469315	1.18717	0.000215753	3.66604	TRUE
mareggspre	-0.452675	0.0071	sya aa1	mar ab3	eggs	pre	sya	mar	aa1	ab3	-0.373407	-0.314536	1.18717	0.0123223	1.90931	FALSE
mareggspre	1.46296	0.0018	mar aa1	mar ab3	eggs	pre	mar	mar	aa1	ab3	0.901365	0.759258	1.18717	0.00338507	2.47043	TRUE
mareggspre	-0.596443	0.0001	eaa ab2	mar ba3	eggs	pre	eaa	mar	ab2	ba3	-0.467778	-0.394029	1.18717	0.000215753	3.66604	TRUE
mareggspre	-0.486957	0.0006	sya ab2	mar ba3	eggs	pre	sya	mar	ab2	ba3	-0.396731	-0.334184	1.18717	0.00117757	2.92901	TRUE
mareggspre	0.65035	0.02	mar ab2	mar ba3	eggs	pre	mar	mar	ab2	ba3	0.500987	0.422003	1.18717	0.0326425	1.48622	FALSE
mareggspre	-0.514403	0.0004	eaa ab3	mar ba3	eggs	pre	eaa	mar	ab3	ba3	-0.415021	-0.34959	1.18717	0.000794953	3.09966	TRUE
mareggspre	-0.488735	0.0006	sya ab3	mar ba3	eggs	pre	sya	mar	ab3	ba3	-0.397927	-0.33519	1.18717	0.00117757	2.92901	TRUE
mareggspre	0.330827	0.2089	mar ab3	mar ba3	eggs	pre	mar	mar	ab3	ba3	0.285801	0.240742	1.18717	0.264803	0.577077	FALSE
mareggspre	-0.580817	0.0001	eaa ba1	mar ba3	eggs	pre	eaa	mar	ba1	ba3	-0.457942	-0.385744	1.18717	0.000215753	3.66604	TRUE
mareggspre	-0.454545	0.0388	mar ab1	mar aa1	eggs	pre	mar	mar	ab1	aa1	-0.374693	-0.31562	1.18717	0.0596195	1.22461	FALSE
mareggspre	-0.876881	0.0001	eaa ab2	mar aa1	eggs	pre	eaa	mar	ab2	aa1	-0.629611	-0.530348	1.18717	0.000215753	3.66604	TRUE
mareggspre	-0.843478	0.0001	sya ab2	mar aa1	eggs	pre	sya	mar	ab2	aa1	-0.611654	-0.515222	1.18717	0.000215753	3.66604	TRUE
mareggspre	-0.496503	0.0141	mar ab2	mar aa1	eggs	pre	mar	mar	ab2	aa1	-0.403131	-0.339575	1.18717	0.023688	1.62547	FALSE
mareggspre	-0.851852	0.0001	eaa ab3	mar aa1	eggs	pre	eaa	mar	ab3	aa1	-0.616186	-0.51904	1.18717	0.000215753	3.66604	TRUE
mareggspre	-0.844021	0.0001	sya ab3	mar aa1	eggs	pre	sya	mar	ab3	aa1	-0.611948	-0.51547	1.18717	0.000215753	3.66604	TRUE
mareggspre	-0.593985	0.0018	mar ab3	mar aa1	eggs	pre	mar	mar	ab3	aa1	-0.466237	-0.392731	1.18717	0.00338507	2.47043	TRUE
mareggspre	-0.685021	0.0001	eaa ba1	mar ab3	eggs	pre	eaa	mar	ba1	ab3	-0.521778	-0.439516	1.18717	0.000215753	3.66604	TRUE
mareggspre	-0.599699	0.0001	sya ba1	mar ab3	eggs	pre	sya	mar	ba1	ab3	-0.469816	-0.395746	1.18717	0.000215753	3.66604	TRUE
mareggspre	-0.655502	0.0001	mar ba1	mar aa1	eggs	pre	mar	mar	ba1	aa1	-0.504105	-0.424629	1.18717	0.000215753	3.66604	TRUE
mareggspre	-0.919643	0.0001	eaa ba2	mar aa1	eggs	pre	eaa	mar	ba2	aa1	-0.652139	-0.549324	1.18717	0.000215753	3.66604	TRUE
mareggspre	-0.83842	0.0001	sya ba2	mar aa1	eggs	pre	sya	mar	ba2	aa1	-0.608907	-0.512908	1.18717	0.000215753	3.66604	TRUE
mareggspre	-0.612069	0.0004	mar ba2	mar aa1	eggs	pre	mar	mar	ba2	aa1	-0.477518	-0.402234	1.18717	0.000794953	3.09966	TRUE
mareggspre	-0.695745	0.0001	sya aa3	mar ab2	eggs	pre	sya	mar	aa3	ab2	-0.528122	-0.44486	1.18717	0.000215753	3.66604	TRUE
mareggspre	0.986111	0.0021	mar aa3	mar ab2	eggs	pre	mar	mar	aa3	ab2	0.686179	0.577997	1.18717	0.00390265	2.40864	TRUE
mareggspre	-0.72215	0.0001	eaa ab1	mar ab2	eggs	pre	eaa	mar	ab1	ab2	-0.543574	-0.457875	1.18717	0.000215753	3.66604	TRUE
mareggspre	-0.506215	0.0002	sya ab1	mar ab2	eggs	pre	sya	mar	ab1	ab2	-0.4096	-0.345024	1.18717	0.000415842	3.38107	TRUE
mareggspre	0.0833333	0.7226	mar ab1	mar ab2	eggs	pre	mar	mar	ab1	ab2	0.0800427	0.0674234	1.18717	0.784893	0.105189	FALSE
mareggspre	-0.755472	0.0001	eaa ab2	mar ab2	eggs	pre	eaa	mar	ab2	ab2	-0.562738	-0.474018	1.18717	0.000215753	3.66604	TRUE
mareggspre	-0.68913	0.0001	sya ab2	mar ab2	eggs	pre	sya	mar	ab2	ab2	-0.524214	-0.441568	1.18717	0.000215753	3.66604	TRUE
mareggspre	-0.705761	0.0001	eaa ab3	mar ab2	eggs	pre	eaa	mar	ab3	ab2	-0.534012	-0.449821	1.18717	0.000215753	3.66604	TRUE
mareggspre	-0.690208	0.0001	sya ab3	mar ab2	eggs	pre	sya	mar	ab3	ab2	-0.524852	-0.442105	1.18717	0.000215753	3.66604	TRUE
mareggspre	-0.193609	0.3272	mar ab3	mar ab2	eggs	pre	mar	mar	ab3	ab2	-0.176982	-0.149079	1.18717	0.393389	0.405177	FALSE
mareggspre	-0.625088	0.0001	sya bb3	mar ab3	eggs	pre	sya	mar	bb3	ab3	-0.485562	-0.409009	1.18717	0.000215753	3.66604	TRUE
mareggspre	1.01515	0.0023	mar bb3	mar ab3	eggs	pre	mar	mar	bb3	ab3	0.700694	0.590225	1.18717	0.00426176	2.37041	TRUE
mareggspre	-0.315789	0.0599	mar ba1	mar ab2	eggs	pre	mar	mar	ba1	ab2	-0.274437	-0.23117	1.18717	0.0885845	1.05264	FALSE
mareggspre	-0.840402	0.0001	eaa ba2	mar ab2	eggs	pre	eaa	mar	ba2	ab2	-0.609984	-0.513815	1.18717	0.000215753	3.66604	TRUE
mareggspre	-0.679084	0.0001	sya ba2	mar ab2	eggs	pre	sya	mar	ba2	ab2	-0.518249	-0.436543	1.18717	0.000215753	3.66604	TRUE
mareggspre	-0.229526	0.1771	mar ba2	mar ab2	eggs	pre	mar	mar	ba2	ab2	-0.206629	-0.174052	1.18717	0.227236	0.643522	FALSE
mareggspre	-0.834299	0.0001	eaa ba3	mar ab2	eggs	pre	eaa	mar	ba3	ab2	-0.606662	-0.511017	1.18717	0.000215753	3.66604	TRUE
mareggspre	-0.786885	0.0001	sya ba3	mar ab2	eggs	pre	sya	mar	ba3	ab2	-0.580474	-0.488958	1.18717	0.000215753	3.66604	TRUE
mareggspre	-0.394068	0.02	mar ba3	mar ab2	eggs	pre	mar	mar	ba3	ab2	-0.332226	-0.279848	1.18717	0.0326425	1.48622	FALSE
mareggspre	-0.688589	0.0001	eaa bb1	mar ab2	eggs	pre	eaa	mar	bb1	ab2	-0.523893	-0.441297	1.18717	0.000215753	3.66604	TRUE
mareggspre	-0.609716	0.0001	sya bb1	mar ab2	eggs	pre	sya	mar	bb1	ab2	-0.476058	-0.401004	1.18717	0.000215753	3.66604	TRUE
mareggspre	0.128947	0.5921	mar bb1	mar ab2	eggs	pre	mar	mar	bb1	ab2	0.121286	0.102164	1.18717	0.661388	0.179543	FALSE
mareggspre	-0.713082	0.0001	eaa bb2	mar ab2	eggs	pre	eaa	mar	bb2	ab2	-0.538294	-0.453428	1.18717	0.000215753	3.66604	TRUE
mareggspre	-0.581382	0.0001	sya bb2	mar ab2	eggs	pre	sya	mar	bb2	ab2	-0.458299	-0.386045	1.18717	0.000215753	3.66604	TRUE
mareggspre	0.20777	0.3439	mar bb2	mar ab2	eggs	pre	mar	mar	bb2	ab2	0.188776	0.159014	1.18717	0.408787	0.388503	FALSE
mareggspre	-0.64951	0.0001	eaa bb3	mar ab2	eggs	pre	eaa	mar	bb3	ab2	-0.500478	-0.421574	1.18717	0.000215753	3.66604	TRUE
mareggspre	-0.89675	0.0001	eaa aa1	mar aa3	eggs	pre	eaa	mar	aa1	aa3	-0.640142	-0.539218	1.18717	0.000215753	3.66604	TRUE
mareggspre	-0.777778	0.0001	sya aa1	mar aa3	eggs	pre	sya	mar	aa1	aa3	-0.575364	-0.484654	1.18717	0.000215753	3.66604	TRUE
mareggspre	3.94746e-16	1	mar aa1	mar aa3	eggs	pre	mar	mar	aa1	aa3	4.44089e-16	3.74075e-16	1.18717	1	0	FALSE
mareggspre	-0.880531	0.0001	eaa aa2	mar aa3	eggs	pre	eaa	mar	aa2	aa3	-0.631554	-0.531985	1.18717	0.000215753	3.66604	TRUE
mareggspre	-0.852156	0.0001	sya aa2	mar aa3	eggs	pre	sya	mar	aa2	aa3	-0.61635	-0.519178	1.18717	0.000215753	3.66604	TRUE
mareggspre	-0.314286	0.0991	mar aa2	mar aa3	eggs	pre	mar	mar	aa2	aa3	-0.273293	-0.230207	1.18717	0.136615	0.864502	FALSE
mareggspre	-0.894118	0.0001	eaa aa3	mar aa3	eggs	pre	eaa	mar	aa3	aa3	-0.638753	-0.538049	1.18717	0.000215753	3.66604	TRUE
mareggspre	-0.818356	0.0001	eaa aa1	mar bb1	eggs	pre	eaa	mar	aa1	bb1	-0.597933	-0.503664	1.18717	0.000215753	3.66604	TRUE
mareggspre	-0.609053	0.0001	sya aa1	mar bb1	eggs	pre	sya	mar	aa1	bb1	-0.475646	-0.400657	1.18717	0.000215753	3.66604	TRUE
mareggspre	0.759259	0.0548	mar aa1	mar bb1	eggs	pre	mar	mar	aa1	bb1	0.564893	0.475833	1.18717	0.081617	1.08822	FALSE
mareggspre	-0.789823	0.0001	eaa aa2	mar bb1	eggs	pre	eaa	mar	aa2	bb1	-0.582117	-0.490342	1.18717	0.000215753	3.66604	TRUE
mareggspre	-0.739904	0.0001	sya aa2	mar bb1	eggs	pre	sya	mar	aa2	bb1	-0.55383	-0.466515	1.18717	0.000215753	3.66604	TRUE
mareggspre	0.206349	0.4186	mar aa2	mar bb1	eggs	pre	mar	mar	aa2	bb1	0.187599	0.158022	1.18717	0.492599	0.307507	FALSE
mareggspre	-0.813725	0.0001	eaa aa3	mar bb1	eggs	pre	eaa	mar	aa3	bb1	-0.595383	-0.501516	1.18717	0.000215753	3.66604	TRUE
mareggspre	-0.730496	0.0001	sya aa3	mar bb1	eggs	pre	sya	mar	aa3	bb1	-0.548408	-0.461948	1.18717	0.000215753	3.66604	TRUE
mareggspre	0.759259	0.0192	mar aa3	mar bb1	eggs	pre	mar	mar	aa3	bb1	0.564893	0.475833	1.18717	0.0315822	1.50056	FALSE
mareggspre	-0.753886	0.0001	eaa ab1	mar bb1	eggs	pre	eaa	mar	ab1	bb1	-0.561834	-0.473257	1.18717	0.000215753	3.66604	TRUE
mareggspre	-0.562615	0.0001	sya ab1	mar bb1	eggs	pre	sya	mar	ab1	bb1	-0.446361	-0.375989	1.18717	0.000215753	3.66604	TRUE
mareggspre	-0.040404	0.8654	mar ab1	mar bb1	eggs	pre	mar	mar	ab1	bb1	-0.0396091	-0.0333645	1.18717	0.892311	0.0494838	FALSE
mareggspre	-0.783402	0.0001	eaa ab2	mar bb1	eggs	pre	eaa	mar	ab2	bb1	-0.578523	-0.487314	1.18717	0.000215753	3.66604	TRUE
mareggspre	-0.724638	0.0001	sya ab2	mar bb1	eggs	pre	sya	mar	ab2	bb1	-0.545017	-0.459091	1.18717	0.000215753	3.66604	TRUE
mareggspre	-0.114219	0.5921	mar ab2	mar bb1	eggs	pre	mar	mar	ab2	bb1	-0.108154	-0.0911025	1.18717	0.661388	0.179543	FALSE
mareggspre	-0.739369	0.0001	eaa ab3	mar bb1	eggs	pre	eaa	mar	ab3	bb1	-0.553522	-0.466255	1.18717	0.000215753	3.66604	TRUE
mareggspre	-0.725592	0.0001	sya ab3	mar bb1	eggs	pre	sya	mar	ab3	bb1	-0.54557	-0.459557	1.18717	0.000215753	3.66604	TRUE
mareggspre	-0.285714	0.1573	mar ab3	mar bb1	eggs	pre	mar	mar	ab3	bb1	-0.251314	-0.211693	1.18717	0.2056	0.686978	FALSE
mareggspre	-0.775015	0.0001	eaa ba1	mar bb1	eggs	pre	eaa	mar	ba1	bb1	-0.573809	-0.483343	1.18717	0.000215753	3.66604	TRUE
mareggspre	-0.608407	0.0001	eaa aa2	mar ba3	eggs	pre	eaa	mar	aa2	ba3	-0.475244	-0.400318	1.18717	0.000215753	3.66604	TRUE
mareggspre	-0.5154	0.0004	sya aa2	mar ba3	eggs	pre	sya	mar	aa2	ba3	-0.41568	-0.350145	1.18717	0.000794953	3.09966	TRUE
mareggspre	1.24762	0.0003	mar aa2	mar ba3	eggs	pre	mar	mar	aa2	ba3	0.809871	0.682189	1.18717	0.000607717	3.2163	TRUE
mareggspre	-0.652941	0.0001	eaa aa3	mar ba3	eggs	pre	eaa	mar	aa3	ba3	-0.502556	-0.423324	1.18717	0.000215753	3.66604	TRUE
mareggspre	-0.497872	0.0007	sya aa3	mar ba3	eggs	pre	sya	mar	aa3	ba3	-0.404046	-0.340345	1.18717	0.00136111	2.86611	TRUE
mareggspre	2.27778	0.0001	mar aa3	mar ba3	eggs	pre	mar	mar	aa3	ba3	1.18717	1	1.18717	0.000215753	3.66604	TRUE
mareggspre	-0.541451	0.0003	eaa ab1	mar ba3	eggs	pre	eaa	mar	ab1	ba3	-0.432724	-0.364502	1.18717	0.000607717	3.2163	TRUE
mareggspre	-0.463277	0.0078	mar ba3	mar bb1	eggs	pre	mar	mar	ba3	bb1	-0.380678	-0.320661	1.18717	0.0133896	1.87323	FALSE
mareggspre	-0.724158	0.0001	eaa bb1	mar bb1	eggs	pre	eaa	mar	bb1	bb1	-0.544739	-0.458857	1.18717	0.000215753	3.66604	TRUE
mareggspre	-0.654294	0.0001	sya bb1	mar bb1	eggs	pre	sya	mar	bb1	bb1	-0.503374	-0.424014	1.18717	0.000215753	3.66604	TRUE
mareggspre	-0.745853	0.0001	eaa bb2	mar bb1	eggs	pre	eaa	mar	bb2	bb1	-0.557243	-0.46939	1.18717	0.000215753	3.66604	TRUE
mareggspre	-0.629196	0.0001	sya bb2	mar bb1	eggs	pre	sya	mar	bb2	bb1	-0.488087	-0.411136	1.18717	0.000215753	3.66604	TRUE
mareggspre	0.0698198	0.7584	mar bb2	mar bb1	eggs	pre	mar	mar	bb2	bb1	0.0674902	0.0568499	1.18717	0.808447	0.0923486	FALSE
mareggspre	-0.689542	0.0001	eaa bb3	mar bb1	eggs	pre	eaa	mar	bb3	bb1	-0.524458	-0.441773	1.18717	0.000215753	3.66604	TRUE
mareggspre	-0.732206	0.0001	sya bb3	mar bb1	eggs	pre	sya	mar	bb3	bb1	-0.549396	-0.462779	1.18717	0.000215753	3.66604	TRUE
mareggspre	0.439394	0.1225	mar bb3	mar bb1	eggs	pre	mar	mar	bb3	bb1	0.364222	0.3068	1.18717	0.165257	0.78184	FALSE
mareggspre	-0.467269	0.002	sya ba1	mar ba3	eggs	pre	sya	mar	ba1	ba3	-0.383403	-0.322956	1.18717	0.00372781	2.42855	TRUE
mareggspre	0.129187	0.5632	mar ba1	mar ba3	eggs	pre	mar	mar	ba1	ba3	0.121498	0.102343	1.18717	0.631457	0.199656	FALSE
mareggspre	-0.736607	0.0001	eaa ba2	mar ba3	eggs	pre	eaa	mar	ba2	ba3	-0.551933	-0.464917	1.18717	0.000215753	3.66604	TRUE
mareggspre	-0.470377	0.0012	sya ba2	mar ba3	eggs	pre	sya	mar	ba2	ba3	-0.385519	-0.324739	1.18717	0.00227711	2.64262	TRUE
mareggspre	0.271552	0.2343	mar ba2	mar ba3	eggs	pre	mar	mar	ba2	ba3	0.240238	0.202363	1.18717	0.294418	0.531035	FALSE
mareggspre	-0.726535	0.0001	eaa ba3	mar ba3	eggs	pre	eaa	mar	ba3	ba3	-0.546117	-0.460017	1.18717	0.000215753	3.66604	TRUE
mareggspre	-0.648286	0.0001	sya ba3	mar ba3	eggs	pre	sya	mar	ba3	ba3	-0.499736	-0.420949	1.18717	0.000215753	3.66604	TRUE
mareggspre	-0.486063	0.0007	eaa bb1	mar ba3	eggs	pre	eaa	mar	bb1	ba3	-0.39613	-0.333677	1.18717	0.00136111	2.86611	TRUE
mareggspre	-0.355895	0.0253	sya bb1	mar ba3	eggs	pre	sya	mar	bb1	ba3	-0.304462	-0.256461	1.18717	0.0400477	1.39742	FALSE
mareggspre	0.863158	0.0078	mar bb1	mar ba3	eggs	pre	mar	mar	bb1	ba3	0.622273	0.524167	1.18717	0.0133896	1.87323	FALSE
mareggspre	-0.526485	0.0001	eaa bb2	mar ba3	eggs	pre	eaa	mar	bb2	ba3	-0.422968	-0.356283	1.18717	0.000215753	3.66604	TRUE
mareggspre	-0.309133	0.0606	sya bb2	mar ba3	eggs	pre	sya	mar	bb2	ba3	-0.269365	-0.226898	1.18717	0.0894098	1.04861	FALSE
mareggspre	0.993243	0.0009	mar bb2	mar ba3	eggs	pre	mar	mar	bb2	ba3	0.689763	0.581017	1.18717	0.00173394	2.76096	TRUE
mareggspre	-0.421569	0.0074	eaa bb3	mar ba3	eggs	pre	eaa	mar	bb3	ba3	-0.351761	-0.296303	1.18717	0.0127726	1.89372	FALSE
mareggspre	-0.700287	0.0001	eaa aa1	mar ba1	eggs	pre	eaa	mar	aa1	ba1	-0.530797	-0.447113	1.18717	0.000215753	3.66604	TRUE
mareggspre	-0.354938	0.0337	sya aa1	mar ba1	eggs	pre	sya	mar	aa1	ba1	-0.303756	-0.255866	1.18717	0.0521646	1.28262	FALSE
mareggspre	1.90278	0.0001	mar aa1	mar ba1	eggs	pre	mar	mar	aa1	ba1	1.06567	0.897657	1.18717	0.000215753	3.66604	TRUE
mareggspre	-0.653208	0.0001	eaa aa2	mar ba1	eggs	pre	eaa	mar	aa2	ba1	-0.502718	-0.42346	1.18717	0.000215753	3.66604	TRUE
mareggspre	-0.570842	0.0001	sya aa2	mar ba1	eggs	pre	sya	mar	aa2	ba1	-0.451612	-0.380412	1.18717	0.000215753	3.66604	TRUE
mareggspre	0.990476	0.0009	mar aa2	mar ba1	eggs	pre	mar	mar	aa2	ba1	0.688374	0.579847	1.18717	0.00173394	2.76096	TRUE
mareggspre	-0.692647	0.0001	eaa aa3	mar ba1	eggs	pre	eaa	mar	aa3	ba1	-0.526294	-0.443319	1.18717	0.000215753	3.66604	TRUE
mareggspre	-0.555319	0.0001	sya aa3	mar ba1	eggs	pre	sya	mar	aa3	ba1	-0.441681	-0.372046	1.18717	0.000215753	3.66604	TRUE
mareggspre	1.90278	0.0001	mar aa3	mar ba1	eggs	pre	mar	mar	aa3	ba1	1.06567	0.897657	1.18717	0.000215753	3.66604	TRUE
mareggspre	-0.593912	0.0001	eaa ab1	mar ba1	eggs	pre	eaa	mar	ab1	ba1	-0.466191	-0.392693	1.18717	0.000215753	3.66604	TRUE
mareggspre	-0.278315	0.0751	sya ab1	mar ba1	eggs	pre	sya	mar	ab1	ba1	-0.245543	-0.206831	1.18717	0.10528	0.977654	FALSE
mareggspre	0.583333	0.0372	mar ab1	mar ba1	eggs	pre	mar	mar	ab1	ba1	0.459532	0.387084	1.18717	0.0573007	1.24184	FALSE
mareggspre	-0.642613	0.0001	eaa ab2	mar ba1	eggs	pre	eaa	mar	ab2	ba1	-0.496288	-0.418045	1.18717	0.000215753	3.66604	TRUE
mareggspre	-0.545652	0.0001	sya ab2	mar ba1	eggs	pre	sya	mar	ab2	ba1	-0.435446	-0.366795	1.18717	0.000215753	3.66604	TRUE
mareggspre	0.461538	0.0599	mar ab2	mar ba1	eggs	pre	mar	mar	ab2	ba1	0.37949	0.31966	1.18717	0.0885845	1.05264	FALSE
mareggspre	-0.569959	0.0001	eaa ab3	mar ba1	eggs	pre	eaa	mar	ab3	ba1	-0.451049	-0.379938	1.18717	0.000215753	3.66604	TRUE
mareggspre	-0.547227	0.0001	sya ab3	mar ba1	eggs	pre	sya	mar	ab3	ba1	-0.436464	-0.367652	1.18717	0.000215753	3.66604	TRUE
mareggspre	0.178571	0.4438	mar ab3	mar ba1	eggs	pre	mar	mar	ab3	ba1	0.164303	0.138399	1.18717	0.51681	0.286669	FALSE
mareggspre	-0.628774	0.0001	eaa ba1	mar ba1	eggs	pre	eaa	mar	ba1	ba1	-0.487828	-0.410918	1.18717	0.000215753	3.66604	TRUE
mareggspre	-0.705752	0.0001	eaa aa2	mar ab3	eggs	pre	eaa	mar	aa2	ab3	-0.534006	-0.449816	1.18717	0.000215753	3.66604	TRUE
mareggspre	-0.635866	0.0001	sya aa2	mar ab3	eggs	pre	sya	mar	aa2	ab3	-0.492172	-0.414578	1.18717	0.000215753	3.66604	TRUE
mareggspre	0.688889	0.02	mar aa2	mar ab3	eggs	pre	mar	mar	aa2	ab3	0.524071	0.441447	1.18717	0.0326425	1.48622	FALSE
mareggspre	-0.739216	0.0001	eaa aa3	mar ab3	eggs	pre	eaa	mar	aa3	ab3	-0.553434	-0.466181	1.18717	0.000215753	3.66604	TRUE
mareggspre	-0.622695	0.0001	sya aa3	mar ab3	eggs	pre	sya	mar	aa3	ab3	-0.484088	-0.407768	1.18717	0.000215753	3.66604	TRUE
mareggspre	1.46296	0.0001	mar aa3	mar ab3	eggs	pre	mar	mar	aa3	ab3	0.901365	0.759258	1.18717	0.000215753	3.66604	TRUE
mareggspre	-0.65544	0.0001	eaa ab1	mar ab3	eggs	pre	eaa	mar	ab1	ab3	-0.504067	-0.424597	1.18717	0.000215753	3.66604	TRUE
mareggspre	-0.387661	0.0156	sya ab1	mar ab3	eggs	pre	sya	mar	ab1	ab3	-0.32762	-0.275968	1.18717	0.026069	1.58388	FALSE
mareggspre	0.343434	0.2129	mar ab1	mar ab3	eggs	pre	mar	mar	ab1	ab3	0.295229	0.248684	1.18717	0.269331	0.569713	FALSE
mareggspre	-0.696762	0.0001	eaa ab2	mar ab3	eggs	pre	eaa	mar	ab2	ab3	-0.528722	-0.445365	1.18717	0.000215753	3.66604	TRUE
mareggspre	-0.614493	0.0001	sya ab2	mar ab3	eggs	pre	sya	mar	ab2	ab3	-0.479021	-0.4035	1.18717	0.000215753	3.66604	TRUE
mareggspre	0.240093	0.3272	mar ab2	mar ab3	eggs	pre	mar	mar	ab2	ab3	0.215187	0.181261	1.18717	0.393389	0.405177	FALSE
mareggspre	-0.635117	0.0001	eaa ab3	mar ab3	eggs	pre	eaa	mar	ab3	ab3	-0.491714	-0.414192	1.18717	0.000215753	3.66604	TRUE
mareggspre	-0.615829	0.0001	sya ab3	mar ab3	eggs	pre	sya	mar	ab3	ab3	-0.479848	-0.404196	1.18717	0.000215753	3.66604	TRUE
mareggspre	-0.55814	0.0001	sya bb3	mar ba1	eggs	pre	sya	mar	bb3	ba1	-0.443493	-0.373573	1.18717	0.000215753	3.66604	TRUE
mareggspre	1.375	0.0001	mar bb3	mar ba1	eggs	pre	mar	mar	bb3	ba1	0.864997	0.728624	1.18717	0.000215753	3.66604	TRUE
mareggspre	-0.151515	0.4438	mar ba1	mar ab3	eggs	pre	mar	mar	ba1	ab3	-0.141079	-0.118836	1.18717	0.51681	0.286669	FALSE
mareggspre	-0.802083	0.0001	eaa ba2	mar ab3	eggs	pre	eaa	mar	ba2	ab3	-0.588943	-0.496092	1.18717	0.000215753	3.66604	TRUE
mareggspre	-0.602035	0.0001	sya ba2	mar ab3	eggs	pre	sya	mar	ba2	ab3	-0.471275	-0.396975	1.18717	0.000215753	3.66604	TRUE
mareggspre	-0.0445402	0.8254	mar ba2	mar ab3	eggs	pre	mar	mar	ba2	ab3	-0.0435768	-0.0367066	1.18717	0.86667	0.0621462	FALSE
mareggspre	-0.794515	0.0001	eaa ba3	mar ab3	eggs	pre	eaa	mar	ba3	ab3	-0.584735	-0.492547	1.18717	0.000215753	3.66604	TRUE
mareggspre	-0.735718	0.0001	sya ba3	mar ab3	eggs	pre	sya	mar	ba3	ab3	-0.551421	-0.464485	1.18717	0.000215753	3.66604	TRUE
mareggspre	-0.248588	0.2089	mar ba3	mar ab3	eggs	pre	mar	mar	ba3	ab3	-0.222013	-0.187011	1.18717	0.264803	0.577077	FALSE
mareggspre	-0.613821	0.0001	eaa bb1	mar ab3	eggs	pre	eaa	mar	bb1	ab3	-0.478605	-0.403149	1.18717	0.000215753	3.66604	TRUE
mareggspre	-0.516012	0.0003	sya bb1	mar ab3	eggs	pre	sya	mar	bb1	ab3	-0.416083	-0.350484	1.18717	0.000607717	3.2163	TRUE
mareggspre	0.4	0.1573	mar bb1	mar ab3	eggs	pre	mar	mar	bb1	ab3	0.336472	0.283425	1.18717	0.2056	0.686978	FALSE
mareggspre	-0.644195	0.0001	eaa bb2	mar ab3	eggs	pre	eaa	mar	bb2	ab3	-0.497251	-0.418855	1.18717	0.000215753	3.66604	TRUE
mareggspre	-0.480874	0.0012	sya bb2	mar ab3	eggs	pre	sya	mar	bb2	ab3	-0.392633	-0.330731	1.18717	0.00227711	2.64262	TRUE
mareggspre	0.497748	0.0572	mar bb2	mar ab3	eggs	pre	mar	mar	bb2	ab3	0.403962	0.340275	1.18717	0.0849906	1.07063	FALSE
mareggspre	-0.565359	0.0001	eaa bb3	mar ab3	eggs	pre	eaa	mar	bb3	ab3	-0.448115	-0.377467	1.18717	0.000215753	3.66604	TRUE
mareggspre	-0.810707	0.0001	eaa aa1	mar ab1	eggs	pre	eaa	mar	aa1	ab1	-0.593718	-0.500114	1.18717	0.000215753	3.66604	TRUE
mareggspre	-0.592593	0.0001	sya aa1	mar ab1	eggs	pre	sya	mar	aa1	ab1	-0.465363	-0.391995	1.18717	0.000215753	3.66604	TRUE
mareggspre	0.833333	0.0388	mar aa1	mar ab1	eggs	pre	mar	mar	aa1	ab1	0.606136	0.510574	1.18717	0.0596195	1.22461	FALSE
mareggspre	-0.780973	0.0001	eaa aa2	mar ab1	eggs	pre	eaa	mar	aa2	ab1	-0.57716	-0.486166	1.18717	0.000215753	3.66604	TRUE
mareggspre	-0.728953	0.0001	sya aa2	mar ab1	eggs	pre	sya	mar	aa2	ab1	-0.547516	-0.461196	1.18717	0.000215753	3.66604	TRUE
mareggspre	0.257143	0.3218	mar aa2	mar ab1	eggs	pre	mar	mar	aa2	ab1	0.228842	0.192763	1.18717	0.389103	0.409935	FALSE
mareggspre	-0.805882	0.0001	eaa aa3	mar ab1	eggs	pre	eaa	mar	aa3	ab1	-0.591049	-0.497866	1.18717	0.000215753	3.66604	TRUE
mareggspre	-0.83021	0.0001	eaa aa1	mar bb2	eggs	pre	eaa	mar	aa1	bb2	-0.604431	-0.509138	1.18717	0.000215753	3.66604	TRUE
mareggspre	-0.634568	0.0001	sya aa1	mar bb2	eggs	pre	sya	mar	aa1	bb2	-0.491378	-0.413909	1.18717	0.000215753	3.66604	TRUE
mareggspre	0.644444	0.0694	mar aa1	mar bb2	eggs	pre	mar	mar	aa1	bb2	0.497403	0.418983	1.18717	0.0989186	1.00472	FALSE
mareggspre	-0.80354	0.0001	eaa aa2	mar bb2	eggs	pre	eaa	mar	aa2	bb2	-0.589751	-0.496773	1.18717	0.000215753	3.66604	TRUE
mareggspre	-0.756879	0.0001	sya aa2	mar bb2	eggs	pre	sya	mar	aa2	bb2	-0.563539	-0.474693	1.18717	0.000215753	3.66604	TRUE
mareggspre	0.127619	0.5593	mar aa2	mar bb2	eggs	pre	mar	mar	aa2	bb2	0.120108	0.101172	1.18717	0.630338	0.200426	FALSE
mareggspre	-0.825882	0.0001	eaa aa3	mar bb2	eggs	pre	eaa	mar	aa3	bb2	-0.602063	-0.507143	1.18717	0.000215753	3.66604	TRUE
mareggspre	-0.748085	0.0001	sya aa3	mar bb2	eggs	pre	sya	mar	aa3	bb2	-0.558521	-0.470466	1.18717	0.000215753	3.66604	TRUE
mareggspre	0.644444	0.0213	mar aa3	mar bb2	eggs	pre	mar	mar	aa3	bb2	0.497403	0.418983	1.18717	0.0345851	1.46111	FALSE
mareggspre	-0.769948	0.0001	eaa ab1	mar bb2	eggs	pre	eaa	mar	ab1	bb2	-0.57095	-0.480936	1.18717	0.000215753	3.66604	TRUE
mareggspre	-0.59116	0.0001	sya ab1	mar bb2	eggs	pre	sya	mar	ab1	bb2	-0.464463	-0.391237	1.18717	0.000215753	3.66604	TRUE
mareggspre	-0.10303	0.6186	mar ab1	mar bb2	eggs	pre	mar	mar	ab1	bb2	-0.0980612	-0.0826011	1.18717	0.682518	0.165886	FALSE
mareggspre	-0.797538	0.0001	eaa ab2	mar bb2	eggs	pre	eaa	mar	ab2	bb2	-0.586418	-0.493965	1.18717	0.000215753	3.66604	TRUE
mareggspre	-0.742609	0.0001	sya ab2	mar bb2	eggs	pre	sya	mar	ab2	bb2	-0.555383	-0.467823	1.18717	0.000215753	3.66604	TRUE
mareggspre	-0.172028	0.3439	mar ab2	mar bb2	eggs	pre	mar	mar	ab2	bb2	-0.158736	-0.13371	1.18717	0.408787	0.388503	FALSE
mareggspre	-0.756379	0.0001	eaa ab3	mar bb2	eggs	pre	eaa	mar	ab3	bb2	-0.563254	-0.474453	1.18717	0.000215753	3.66604	TRUE
mareggspre	-0.743501	0.0001	sya ab3	mar bb2	eggs	pre	sya	mar	ab3	bb2	-0.555895	-0.468254	1.18717	0.000215753	3.66604	TRUE
mareggspre	-0.332331	0.0572	mar ab3	mar bb2	eggs	pre	mar	mar	ab3	bb2	-0.28693	-0.241693	1.18717	0.0849906	1.07063	FALSE
mareggspre	-0.789698	0.0001	eaa ba1	mar bb2	eggs	pre	eaa	mar	ba1	bb2	-0.582047	-0.490283	1.18717	0.000215753	3.66604	TRUE
mareggspre	-0.732731	0.0001	sya ba1	mar bb2	eggs	pre	sya	mar	ba1	bb2	-0.549699	-0.463035	1.18717	0.000215753	3.66604	TRUE
mareggspre	-0.433493	0.0034	mar ba1	mar bb2	eggs	pre	mar	mar	ba1	bb2	-0.360114	-0.303339	1.18717	0.00617291	2.20951	TRUE
mareggspre	-0.867857	0.0001	eaa ba2	mar bb2	eggs	pre	eaa	mar	ba2	bb2	-0.624792	-0.526289	1.18717	0.000215753	3.66604	TRUE
mareggspre	-0.734291	0.0001	sya ba2	mar bb2	eggs	pre	sya	mar	ba2	bb2	-0.550599	-0.463793	1.18717	0.000215753	3.66604	TRUE
mareggspre	-0.362069	0.0151	mar ba2	mar bb2	eggs	pre	mar	mar	ba2	bb2	-0.309005	-0.260288	1.18717	0.0253005	1.59687	FALSE
mareggspre	-0.862804	0.0001	eaa ba3	mar bb2	eggs	pre	eaa	mar	ba3	bb2	-0.622083	-0.524007	1.18717	0.000215753	3.66604	TRUE
mareggspre	-0.823547	0.0001	sya ba3	mar bb2	eggs	pre	sya	mar	ba3	bb2	-0.600783	-0.506065	1.18717	0.000215753	3.66604	TRUE
mareggspre	-0.498305	0.0009	mar ba3	mar bb2	eggs	pre	mar	mar	ba3	bb2	-0.404335	-0.340588	1.18717	0.00173394	2.76096	TRUE
mareggspre	-0.74216	0.0001	eaa bb1	mar bb2	eggs	pre	eaa	mar	bb1	bb2	-0.555126	-0.467606	1.18717	0.000215753	3.66604	TRUE
mareggspre	-0.676856	0.0001	sya bb1	mar bb2	eggs	pre	sya	mar	bb1	bb2	-0.516921	-0.435424	1.18717	0.000215753	3.66604	TRUE
mareggspre	-0.0652632	0.7584	mar bb1	mar bb2	eggs	pre	mar	mar	bb1	bb2	-0.0632219	-0.0532545	1.18717	0.808447	0.0923486	FALSE
mareggspre	-0.76244	0.0001	eaa bb2	mar bb2	eggs	pre	eaa	mar	bb2	bb2	-0.566699	-0.477355	1.18717	0.000215753	3.66604	TRUE
mareggspre	-0.653396	0.0001	sya bb2	mar bb2	eggs	pre	sya	mar	bb2	bb2	-0.502831	-0.423556	1.18717	0.000215753	3.66604	TRUE
mareggspre	-0.709804	0.0001	eaa bb3	mar bb2	eggs	pre	eaa	mar	bb3	bb2	-0.536379	-0.451815	1.18717	0.000215753	3.66604	TRUE
mareggspre	-0.749683	0.0001	sya bb3	mar bb2	eggs	pre	sya	mar	bb3	bb2	-0.559435	-0.471235	1.18717	0.000215753	3.66604	TRUE
mareggspre	0.345455	0.1579	mar bb3	mar bb2	eggs	pre	mar	mar	bb3	bb2	0.296732	0.24995	1.18717	0.205957	0.686224	FALSE
mareggspre	-0.714071	0.0001	sya ba1	mar bb1	eggs	pre	sya	mar	ba1	bb1	-0.538871	-0.453914	1.18717	0.000215753	3.66604	TRUE
mareggspre	-0.393939	0.0237	mar ba1	mar bb1	eggs	pre	mar	mar	ba1	bb1	-0.332134	-0.27977	1.18717	0.0378959	1.42141	FALSE
mareggspre	-0.858631	0.0001	eaa ba2	mar bb1	eggs	pre	eaa	mar	ba2	bb1	-0.61984	-0.522118	1.18717	0.000215753	3.66604	TRUE
mareggspre	-0.715739	0.0001	sya ba2	mar bb1	eggs	pre	sya	mar	ba2	bb1	-0.539844	-0.454733	1.18717	0.000215753	3.66604	TRUE
mareggspre	-0.317529	0.0739	mar ba2	mar bb1	eggs	pre	mar	mar	ba2	bb1	-0.275758	-0.232282	1.18717	0.103922	0.983293	FALSE
mareggspre	-0.853225	0.0001	eaa ba3	mar bb1	eggs	pre	eaa	mar	ba3	bb1	-0.616927	-0.519664	1.18717	0.000215753	3.66604	TRUE
mareggspre	-0.811227	0.0001	sya ba3	mar bb1	eggs	pre	sya	mar	ba3	bb1	-0.594005	-0.500355	1.18717	0.000215753	3.66604	TRUE
mareggspre	-0.89675	0.0001	eaa aa1	mar aa1	eggs	pre	eaa	mar	aa1	aa1	-0.640142	-0.539218	1.18717	0.000215753	3.66604	TRUE
mareggspre	-0.777778	0.0001	sya aa1	mar aa1	eggs	pre	sya	mar	aa1	aa1	-0.575364	-0.484654	1.18717	0.000215753	3.66604	TRUE
mareggspre	-0.880531	0.0001	eaa aa2	mar aa1	eggs	pre	eaa	mar	aa2	aa1	-0.631554	-0.531985	1.18717	0.000215753	3.66604	TRUE
mareggspre	-0.852156	0.0001	sya aa2	mar aa1	eggs	pre	sya	mar	aa2	aa1	-0.61635	-0.519178	1.18717	0.000215753	3.66604	TRUE
mareggspre	-0.314286	0.1841	mar aa2	mar aa1	eggs	pre	mar	mar	aa2	aa1	-0.273293	-0.230207	1.18717	0.23526	0.628453	FALSE
mareggspre	-0.894118	0.0001	eaa aa3	mar aa1	eggs	pre	eaa	mar	aa3	aa1	-0.638753	-0.538049	1.18717	0.000215753	3.66604	TRUE
mareggspre	-0.846809	0.0001	sya aa3	mar aa1	eggs	pre	sya	mar	aa3	aa1	-0.613459	-0.516743	1.18717	0.000215753	3.66604	TRUE
mareggspre	-0.733843	0.0001	eaa aa1	mar ba2	eggs	pre	eaa	mar	aa1	ba2	-0.55034	-0.463575	1.18717	0.000215753	3.66604	TRUE
mareggspre	-0.42716	0.0049	sya aa1	mar ba2	eggs	pre	sya	mar	aa1	ba2	-0.355687	-0.29961	1.18717	0.00876989	2.05701	TRUE
mareggspre	1.57778	0.0004	mar aa1	mar ba2	eggs	pre	mar	mar	aa1	ba2	0.946928	0.797637	1.18717	0.000794953	3.09966	TRUE
mareggspre	-0.692035	0.0001	eaa aa2	mar ba2	eggs	pre	eaa	mar	aa2	ba2	-0.525932	-0.443015	1.18717	0.000215753	3.66604	TRUE
mareggspre	-0.618891	0.0001	sya aa2	mar ba2	eggs	pre	sya	mar	aa2	ba2	-0.481741	-0.405791	1.18717	0.000215753	3.66604	TRUE
mareggspre	0.767619	0.0043	mar aa2	mar ba2	eggs	pre	mar	mar	aa2	ba2	0.569633	0.479826	1.18717	0.00774	2.11126	TRUE
mareggspre	-0.727059	0.0001	eaa aa3	mar ba2	eggs	pre	eaa	mar	aa3	ba2	-0.54642	-0.460273	1.18717	0.000215753	3.66604	TRUE
mareggspre	-0.605106	0.0001	sya aa3	mar ba2	eggs	pre	sya	mar	aa3	ba2	-0.47319	-0.398588	1.18717	0.000215753	3.66604	TRUE
mareggspre	1.57778	0.0001	mar aa3	mar ba2	eggs	pre	mar	mar	aa3	ba2	0.946928	0.797637	1.18717	0.000215753	3.66604	TRUE
mareggspre	-0.639378	0.0001	eaa ab1	mar ba2	eggs	pre	eaa	mar	ab1	ba2	-0.494317	-0.416384	1.18717	0.000215753	3.66604	TRUE
mareggspre	-0.359116	0.0105	sya ab1	mar ba2	eggs	pre	sya	mar	ab1	ba2	-0.306835	-0.25846	1.18717	0.0178784	1.74767	FALSE
mareggspre	0.406061	0.1092	mar ab1	mar ba2	eggs	pre	mar	mar	ab1	ba2	0.340792	0.287063	1.18717	0.148267	0.828955	FALSE
mareggspre	-0.682627	0.0001	eaa ab2	mar ba2	eggs	pre	eaa	mar	ab2	ba2	-0.520356	-0.438318	1.18717	0.000215753	3.66604	TRUE
mareggspre	-0.596522	0.0001	sya ab2	mar ba2	eggs	pre	sya	mar	ab2	ba2	-0.467827	-0.394071	1.18717	0.000215753	3.66604	TRUE
mareggspre	0.297902	0.1771	mar ab2	mar ba2	eggs	pre	mar	mar	ab2	ba2	0.260749	0.21964	1.18717	0.227236	0.643522	FALSE
mareggspre	-0.618107	0.0001	eaa ab3	mar ba2	eggs	pre	eaa	mar	ab3	ba2	-0.481257	-0.405383	1.18717	0.000215753	3.66604	TRUE
mareggspre	-0.59792	0.0001	sya ab3	mar ba2	eggs	pre	sya	mar	ab3	ba2	-0.468703	-0.394808	1.18717	0.000215753	3.66604	TRUE
mareggspre	0.0466165	0.8254	mar ab3	mar ba2	eggs	pre	mar	mar	ab3	ba2	0.0455626	0.0383793	1.18717	0.86667	0.0621462	FALSE
mareggspre	-0.670337	0.0001	eaa ba1	mar ba2	eggs	pre	eaa	mar	ba1	ba2	-0.513026	-0.432143	1.18717	0.000215753	3.66604	TRUE
mareggspre	-0.581038	0.0001	sya ba1	mar ba2	eggs	pre	sya	mar	ba1	ba2	-0.458082	-0.385862	1.18717	0.000215753	3.66604	TRUE
mareggspre	-0.111962	0.5263	mar ba1	mar ba2	eggs	pre	mar	mar	ba1	ba2	-0.106126	-0.0893942	1.18717	0.5985	0.222936	FALSE
mareggspre	-0.792857	0.0001	eaa ba2	mar ba2	eggs	pre	eaa	mar	ba2	ba2	-0.583811	-0.491768	1.18717	0.000215753	3.66604	TRUE
mareggspre	-0.583483	0.0001	sya ba2	mar ba2	eggs	pre	sya	mar	ba2	ba2	-0.459627	-0.387163	1.18717	0.000215753	3.66604	TRUE
mareggspre	-0.784936	0.0001	eaa ba3	mar ba2	eggs	pre	eaa	mar	ba3	ba2	-0.579383	-0.488039	1.18717	0.000215753	3.66604	TRUE
mareggspre	-0.723398	0.0001	sya ba3	mar ba2	eggs	pre	sya	mar	ba3	ba2	-0.544298	-0.458485	1.18717	0.000215753	3.66604	TRUE
mareggspre	-0.213559	0.2343	mar ba3	mar ba2	eggs	pre	mar	mar	ba3	ba2	-0.193558	-0.163042	1.18717	0.294418	0.531035	FALSE
mareggspre	-0.595819	0.0001	eaa bb1	mar ba2	eggs	pre	eaa	mar	bb1	ba2	-0.467387	-0.3937	1.18717	0.000215753	3.66604	TRUE
mareggspre	-0.49345	0.0001	sya bb1	mar ba2	eggs	pre	sya	mar	bb1	ba2	-0.401089	-0.337854	1.18717	0.000215753	3.66604	TRUE
mareggspre	0.465263	0.0739	mar bb1	mar ba2	eggs	pre	mar	mar	bb1	ba2	0.382035	0.321804	1.18717	0.103922	0.983293	FALSE
mareggspre	-0.627608	0.0001	eaa bb2	mar ba2	eggs	pre	eaa	mar	bb2	ba2	-0.487112	-0.410315	1.18717	0.000215753	3.66604	TRUE
mareggspre	-0.456674	0.0004	sya bb2	mar ba2	eggs	pre	sya	mar	bb2	ba2	-0.376156	-0.316852	1.18717	0.000794953	3.09966	TRUE
mareggspre	0.567568	0.0151	mar bb2	mar ba2	eggs	pre	mar	mar	bb2	ba2	0.449525	0.378654	1.18717	0.0253005	1.59687	FALSE
mareggspre	-0.545098	0.0001	eaa bb3	mar ba2	eggs	pre	eaa	mar	bb3	ba2	-0.435087	-0.366493	1.18717	0.000215753	3.66604	TRUE
mareggspre	-0.607611	0.0001	sya bb3	mar ba2	eggs	pre	sya	mar	bb3	ba2	-0.474749	-0.399901	1.18717	0.000215753	3.66604	TRUE
mareggspre	1.10909	0.0003	mar bb3	mar ba2	eggs	pre	mar	mar	bb3	ba2	0.746257	0.628604	1.18717	0.000607717	3.2163	TRUE
mareggspre	-0.528217	0.0001	sya ba1	mar ba1	eggs	pre	sya	mar	ba1	ba1	-0.424102	-0.357239	1.18717	0.000215753	3.66604	TRUE
mareggspre	-0.766741	0.0001	eaa ba2	mar ba1	eggs	pre	eaa	mar	ba2	ba1	-0.569137	-0.479408	1.18717	0.000215753	3.66604	TRUE
mareggspre	-0.530969	0.0001	sya ba2	mar ba1	eggs	pre	sya	mar	ba2	ba1	-0.425901	-0.358755	1.18717	0.000215753	3.66604	TRUE
mareggspre	0.126078	0.5263	mar ba2	mar ba1	eggs	pre	mar	mar	ba2	ba1	0.11874	0.10002	1.18717	0.5985	0.222936	FALSE
mareggspre	-0.757822	0.0001	eaa ba3	mar ba1	eggs	pre	eaa	mar	ba3	ba1	-0.564075	-0.475145	1.18717	0.000215753	3.66604	TRUE
mareggspre	-0.688525	0.0001	sya ba3	mar ba1	eggs	pre	sya	mar	ba3	ba1	-0.523855	-0.441265	1.18717	0.000215753	3.66604	TRUE
mareggspre	-0.114407	0.5632	mar ba3	mar ba1	eggs	pre	mar	mar	ba3	ba1	-0.108322	-0.0912444	1.18717	0.631457	0.199656	FALSE
mareggspre	-0.544861	0.0001	eaa bb1	mar ba1	eggs	pre	eaa	mar	bb1	ba1	-0.434934	-0.366363	1.18717	0.000215753	3.66604	TRUE
mareggspre	-0.429585	0.002	sya bb1	mar ba1	eggs	pre	sya	mar	bb1	ba1	-0.357384	-0.30104	1.18717	0.00372781	2.42855	TRUE
mareggspre	0.65	0.0237	mar bb1	mar ba1	eggs	pre	mar	mar	bb1	ba1	0.500775	0.421824	1.18717	0.0378959	1.42141	FALSE
mareggspre	-0.580658	0.0001	eaa bb2	mar ba1	eggs	pre	eaa	mar	bb2	ba1	-0.457841	-0.385659	1.18717	0.000215753	3.66604	TRUE
mareggspre	-0.388173	0.007	sya bb2	mar ba1	eggs	pre	sya	mar	bb2	ba1	-0.327989	-0.276279	1.18717	0.0121823	1.91427	FALSE
mareggspre	0.765203	0.0034	mar bb2	mar ba1	eggs	pre	mar	mar	bb2	ba1	0.568266	0.478674	1.18717	0.00617291	2.20951	TRUE
mareggspre	-0.487745	0.0004	eaa bb3	mar ba1	eggs	pre	eaa	mar	bb3	ba1	-0.397262	-0.33463	1.18717	0.000794953	3.09966	TRUE
mareggspre	-0.794933	0.0001	eaa aa1	mar ab2	eggs	pre	eaa	mar	aa1	ab2	-0.584968	-0.492743	1.18717	0.000215753	3.66604	TRUE
mareggspre	-0.558642	0.0001	sya aa1	mar ab2	eggs	pre	sya	mar	aa1	ab2	-0.443815	-0.373844	1.18717	0.000215753	3.66604	TRUE
mareggspre	0.986111	0.0141	mar aa1	mar ab2	eggs	pre	mar	mar	aa1	ab2	0.686179	0.577997	1.18717	0.023688	1.62547	FALSE
mareggspre	-0.762721	0.0001	eaa aa2	mar ab2	eggs	pre	eaa	mar	aa2	ab2	-0.566859	-0.477489	1.18717	0.000215753	3.66604	TRUE
mareggspre	-0.706366	0.0001	sya aa2	mar ab2	eggs	pre	sya	mar	aa2	ab2	-0.534366	-0.450119	1.18717	0.000215753	3.66604	TRUE
mareggspre	0.361905	0.1473	mar aa2	mar ab2	eggs	pre	mar	mar	aa2	ab2	0.308884	0.260186	1.18717	0.195353	0.70918	FALSE
mareggspre	-0.789706	0.0001	eaa aa3	mar ab2	eggs	pre	eaa	mar	aa3	ab2	-0.582051	-0.490286	1.18717	0.000215753	3.66604	TRUE
mareggspre	-0.873805	0.0001	eaa aa1	mar bb3	eggs	pre	eaa	mar	aa1	bb3	-0.627971	-0.528967	1.18717	0.000215753	3.66604	TRUE
mareggspre	-0.728395	0.0001	sya aa1	mar bb3	eggs	pre	sya	mar	aa1	bb3	-0.547193	-0.460924	1.18717	0.000215753	3.66604	TRUE
mareggspre	0.222222	0.4848	mar aa1	mar bb3	eggs	pre	mar	mar	aa1	bb3	0.200671	0.169033	1.18717	0.558362	0.253084	FALSE
mareggspre	-0.853982	0.0001	eaa aa2	mar bb3	eggs	pre	eaa	mar	aa2	bb3	-0.617336	-0.520008	1.18717	0.000215753	3.66604	TRUE
mareggspre	-0.819302	0.0001	sya aa2	mar bb3	eggs	pre	sya	mar	aa2	bb3	-0.598453	-0.504102	1.18717	0.000215753	3.66604	TRUE
mareggspre	-0.161905	0.4287	mar aa2	mar bb3	eggs	pre	mar	mar	aa2	bb3	-0.150061	-0.126402	1.18717	0.502009	0.299288	FALSE
mareggspre	-0.870588	0.0001	eaa aa3	mar bb3	eggs	pre	eaa	mar	aa3	bb3	-0.626253	-0.527519	1.18717	0.000215753	3.66604	TRUE
mareggspre	-0.812766	0.0001	sya aa3	mar bb3	eggs	pre	sya	mar	aa3	bb3	-0.594854	-0.501071	1.18717	0.000215753	3.66604	TRUE
mareggspre	0.222222	0.3886	mar aa3	mar bb3	eggs	pre	mar	mar	aa3	bb3	0.200671	0.169033	1.18717	0.460184	0.337068	FALSE
mareggspre	-0.829016	0.0001	eaa ab1	mar bb3	eggs	pre	eaa	mar	ab1	bb3	-0.603778	-0.508588	1.18717	0.000215753	3.66604	TRUE
mareggspre	-0.696133	0.0001	sya ab1	mar bb3	eggs	pre	sya	mar	ab1	bb3	-0.528351	-0.445052	1.18717	0.000215753	3.66604	TRUE
mareggspre	-0.333333	0.0844	mar ab1	mar bb3	eggs	pre	mar	mar	ab1	bb3	-0.287682	-0.242327	1.18717	0.117377	0.930415	FALSE
mareggspre	-0.849521	0.0001	eaa ab2	mar bb3	eggs	pre	eaa	mar	ab2	bb3	-0.614927	-0.517979	1.18717	0.000215753	3.66604	TRUE
mareggspre	-0.808696	0.0001	sya ab2	mar bb3	eggs	pre	sya	mar	ab2	bb3	-0.592606	-0.499177	1.18717	0.000215753	3.66604	TRUE
mareggspre	-0.384615	0.0255	mar ab2	mar bb3	eggs	pre	mar	mar	ab2	bb3	-0.325422	-0.274117	1.18717	0.0402632	1.39509	FALSE
mareggspre	-0.81893	0.0001	eaa ab3	mar bb3	eggs	pre	eaa	mar	ab3	bb3	-0.598248	-0.50393	1.18717	0.000215753	3.66604	TRUE
mareggspre	-0.809359	0.0001	sya ab3	mar bb3	eggs	pre	sya	mar	ab3	bb3	-0.592973	-0.499486	1.18717	0.000215753	3.66604	TRUE
mareggspre	-0.503759	0.0023	mar ab3	mar bb3	eggs	pre	mar	mar	ab3	bb3	-0.407968	-0.343649	1.18717	0.00426176	2.37041	TRUE
mareggspre	-0.843694	0.0001	eaa ba1	mar bb3	eggs	pre	eaa	mar	ba1	bb3	-0.611771	-0.515321	1.18717	0.000215753	3.66604	TRUE
mareggspre	-0.801354	0.0001	sya ba1	mar bb3	eggs	pre	sya	mar	ba1	bb3	-0.588539	-0.495751	1.18717	0.000215753	3.66604	TRUE
mareggspre	-0.578947	0.0001	mar ba1	mar bb3	eggs	pre	mar	mar	ba1	bb3	-0.456758	-0.384747	1.18717	0.000215753	3.66604	TRUE
mareggspre	-0.901786	0.0001	eaa ba2	mar bb3	eggs	pre	eaa	mar	ba2	bb3	-0.642793	-0.541452	1.18717	0.000215753	3.66604	TRUE
mareggspre	-0.802513	0.0001	sya ba2	mar bb3	eggs	pre	sya	mar	ba2	bb3	-0.589182	-0.496293	1.18717	0.000215753	3.66604	TRUE
mareggspre	-0.525862	0.0003	mar ba2	mar bb3	eggs	pre	mar	mar	ba2	bb3	-0.42256	-0.35594	1.18717	0.000607717	3.2163	TRUE
mareggspre	-0.89803	0.0001	eaa ba3	mar bb3	eggs	pre	eaa	mar	ba3	bb3	-0.640817	-0.539787	1.18717	0.000215753	3.66604	TRUE
mareggspre	-0.868852	0.0001	sya ba3	mar bb3	eggs	pre	sya	mar	ba3	bb3	-0.625325	-0.526737	1.18717	0.000215753	3.66604	TRUE
mareggspre	-0.627119	0.0001	mar ba3	mar bb3	eggs	pre	mar	mar	ba3	bb3	-0.486811	-0.410061	1.18717	0.000215753	3.66604	TRUE
mareggspre	-0.808362	0.0001	eaa bb1	mar bb3	eggs	pre	eaa	mar	bb1	bb3	-0.592422	-0.499022	1.18717	0.000215753	3.66604	TRUE
mareggspre	-0.759825	0.0001	sya bb1	mar bb3	eggs	pre	sya	mar	bb1	bb3	-0.565215	-0.476104	1.18717	0.000215753	3.66604	TRUE
mareggspre	-0.305263	0.1225	mar bb1	mar bb3	eggs	pre	mar	mar	bb1	bb3	-0.266405	-0.224404	1.18717	0.165257	0.78184	FALSE
mareggspre	-0.823435	0.0001	eaa bb2	mar bb3	eggs	pre	eaa	mar	bb2	bb3	-0.600722	-0.506014	1.18717	0.000215753	3.66604	TRUE
mareggspre	-0.742389	0.0001	sya bb2	mar bb3	eggs	pre	sya	mar	bb2	bb3	-0.555257	-0.467717	1.18717	0.000215753	3.66604	TRUE
mareggspre	-0.256757	0.1579	mar bb2	mar bb3	eggs	pre	mar	mar	bb2	bb3	-0.228534	-0.192504	1.18717	0.205957	0.686224	FALSE
mareggspre	-0.784314	0.0001	eaa bb3	mar bb3	eggs	pre	eaa	mar	bb3	bb3	-0.579034	-0.487745	1.18717	0.000215753	3.66604	TRUE
mareggspre	-0.813953	0.0001	sya bb3	mar bb3	eggs	pre	sya	mar	bb3	bb3	-0.595509	-0.501622	1.18717	0.000215753	3.66604	TRUE
syaeggspre	-0.295652	0.0673	sya ab2	sya aa1	eggs	pre	sya	sya	ab2	aa1	-0.259014	-0.11604	2.2321	0.0970229	1.01313	FALSE
syaeggspre	1.33014	0.0001	mar ba1	sya aa2	eggs	pre	mar	sya	ba1	aa2	0.84593	0.378983	2.2321	0.000215753	3.66604	TRUE
syaeggspre	-0.264934	0.1153	eaa aa2	sya ba1	eggs	pre	eaa	sya	aa2	ba1	-0.23502	-0.105291	2.2321	0.156213	0.806283	FALSE
syaeggspre	-0.445964	0.0019	eaa ab2	sya aa1	eggs	pre	eaa	sya	ab2	aa1	-0.368777	-0.165215	2.2321	0.0035625	2.44825	TRUE
syaeggspre	0.367284	0.1183	sya aa1	sya ba1	eggs	pre	sya	sya	aa1	ba1	0.312826	0.140149	2.2321	0.159933	0.796061	FALSE
syaeggspre	0.0993228	0.6034	sya ba1	sya aa2	eggs	pre	sya	sya	ba1	aa2	0.0946944	0.0424238	2.2321	0.672818	0.172103	FALSE
syaeggspre	-0.475446	0.0002	eaa ba2	sya aa3	eggs	pre	eaa	sya	ba2	aa3	-0.388961	-0.174257	2.2321	0.000415842	3.38107	TRUE
syaeggspre	-0.0903491	0.6034	sya aa2	sya ba1	eggs	pre	sya	sya	aa2	ba1	-0.0864979	-0.0387518	2.2321	0.672818	0.172103	FALSE
syaeggspre	5.15278	0.0001	mar aa1	sya ba1	eggs	pre	mar	sya	aa1	ba1	1.8169	0.813987	2.2321	0.000215753	3.66604	TRUE
syaeggspre	0.550239	0.0337	mar ba1	sya aa1	eggs	pre	mar	sya	ba1	aa1	0.438409	0.196411	2.2321	0.0521646	1.28262	FALSE
syaeggspre	-0.638393	0.0001	eaa ba2	sya aa1	eggs	pre	eaa	sya	ba2	aa1	-0.493716	-0.221189	2.2321	0.000215753	3.66604	TRUE
syaeggspre	1.26573	0.0001	mar ab2	sya aa1	eggs	pre	mar	sya	ab2	aa1	0.817899	0.366425	2.2321	0.000215753	3.66604	TRUE
syaeggspre	-0.333333	0.0424	eaa ab3	sya aa1	eggs	pre	eaa	sya	ab3	aa1	-0.287682	-0.128884	2.2321	0.0643663	1.19134	FALSE
syaeggspre	-0.167237	0.2862	eaa ab2	sya aa2	eggs	pre	eaa	sya	ab2	aa2	-0.154639	-0.0692796	2.2321	0.350109	0.455797	FALSE
syaeggspre	0.0586957	0.7412	sya ab2	sya aa2	eggs	pre	sya	sya	ab2	aa2	0.0570376	0.0255533	2.2321	0.798215	0.0978799	FALSE
syaeggspre	2.40559	0.0001	mar ab2	sya aa2	eggs	pre	mar	sya	ab2	aa2	1.22542	0.548998	2.2321	0.000215753	3.66604	TRUE
syaeggspre	-0.165187	0.319	eaa ba1	sya aa3	eggs	pre	eaa	sya	ba1	aa3	-0.152881	-0.068492	2.2321	0.386481	0.412872	FALSE
syaeggspre	0.0609481	0.7458	sya ba1	sya aa3	eggs	pre	sya	sya	ba1	aa3	0.0591629	0.0265055	2.2321	0.800433	0.0966752	FALSE
syaeggspre	1.2488	0.0001	mar ba1	sya aa3	eggs	pre	mar	sya	ba1	aa3	0.810398	0.363065	2.2321	0.000215753	3.66604	TRUE
syaeggspre	-0.535373	0.0003	eaa aa1	sya aa1	eggs	pre	eaa	sya	aa1	aa1	-0.428773	-0.192094	2.2321	0.000607717	3.2163	TRUE
syaeggspre	-0.456473	0.0003	eaa ba2	sya aa2	eggs	pre	eaa	sya	ba2	aa2	-0.376018	-0.168459	2.2321	0.000607717	3.2163	TRUE
syaeggspre	-0.462389	0.0034	eaa aa2	sya aa1	eggs	pre	eaa	sya	aa2	aa1	-0.380072	-0.170275	2.2321	0.00617291	2.20951	TRUE
syaeggspre	-0.334702	0.0413	sya aa2	sya aa1	eggs	pre	sya	sya	aa2	aa1	-0.288708	-0.129344	2.2321	0.0631529	1.19961	FALSE
syaeggspre	2.08571	0.0001	mar aa2	sya aa1	eggs	pre	mar	sya	aa2	aa1	1.12678	0.504808	2.2321	0.000215753	3.66604	TRUE
syaeggspre	3.5	0.0001	mar aa3	sya aa1	eggs	pre	mar	sya	aa3	aa1	1.50408	0.673839	2.2321	0.000215753	3.66604	TRUE
syaeggspre	-0.370466	0.0296	eaa ab1	sya aa1	eggs	pre	eaa	sya	ab1	aa1	-0.315151	-0.14119	2.2321	0.0461584	1.33575	FALSE
syaeggspre	0.118785	0.5633	sya ab1	sya aa1	eggs	pre	sya	sya	ab1	aa1	0.112243	0.0502857	2.2321	0.631457	0.199656	FALSE
syaeggspre	1.45455	0.0001	mar ab1	sya aa1	eggs	pre	mar	sya	ab1	aa1	0.897942	0.402285	2.2321	0.000215753	3.66604	TRUE
syaeggspre	5.18889	0.0001	mar aa1	sya ba2	eggs	pre	mar	sya	aa1	ba2	1.82276	0.816609	2.2321	0.000215753	3.66604	TRUE
syaeggspre	-0.260619	0.1058	eaa aa2	sya ba2	eggs	pre	eaa	sya	aa2	ba2	-0.231603	-0.10376	2.2321	0.144586	0.839875	FALSE
syaeggspre	-0.0850103	0.6072	sya aa2	sya ba2	eggs	pre	sya	sya	aa2	ba2	-0.0815894	-0.0365527	2.2321	0.675859	0.170144	FALSE
syaeggspre	-0.134991	0.4229	eaa ba1	sya aa2	eggs	pre	eaa	sya	ba1	aa2	-0.126625	-0.0567289	2.2321	0.49614	0.304396	FALSE
syaeggspre	-0.298094	0.0646	sya ab3	sya aa1	eggs	pre	sya	sya	ab3	aa1	-0.260897	-0.116884	2.2321	0.093344	1.02991	FALSE
syaeggspre	3.5	0.0001	mar aa1	sya aa1	eggs	pre	mar	sya	aa1	aa1	1.50408	0.673839	2.2321	0.000215753	3.66604	TRUE
syaeggspre	-0.424512	0.0055	eaa ba1	sya aa1	eggs	pre	eaa	sya	ba1	aa1	-0.353829	-0.158518	2.2321	0.00973315	2.01175	TRUE
syaeggspre	-0.268623	0.1183	sya ba1	sya aa1	eggs	pre	sya	sya	ba1	aa1	-0.237932	-0.106595	2.2321	0.159933	0.796061	FALSE
syaeggspre	0.538674	0.0096	sya ab1	sya ba2	eggs	pre	sya	sya	ab1	ba2	0.430921	0.193056	2.2321	0.0163902	1.78541	FALSE
syaeggspre	2.37576	0.0001	mar ab1	sya ba2	eggs	pre	mar	sya	ab1	ba2	1.21662	0.545055	2.2321	0.000215753	3.66604	TRUE
syaeggspre	-0.23803	0.0937	eaa ab2	sya ba2	eggs	pre	eaa	sya	ab2	ba2	-0.213521	-0.0956593	2.2321	0.129738	0.886931	FALSE
syaeggspre	-0.0313043	0.8456	sya ab2	sya ba2	eggs	pre	sya	sya	ab2	ba2	-0.0308244	-0.0138096	2.2321	0.879089	0.0559671	FALSE
syaeggspre	-0.27289	0.0965	sya ba2	sya aa1	eggs	pre	sya	sya	ba2	aa1	-0.24129	-0.1081	2.2321	0.133322	0.875097	FALSE
syaeggspre	-0.364723	0.0198	eaa aa1	sya ba1	eggs	pre	eaa	sya	aa1	ba1	-0.310951	-0.139309	2.2321	0.0324844	1.48833	FALSE
syaeggspre	-0.624565	0.0001	eaa ba3	sya aa1	eggs	pre	eaa	sya	ba3	aa1	-0.48524	-0.217392	2.2321	0.000215753	3.66604	TRUE
syaeggspre	-0.517139	0.0002	sya ba3	sya aa1	eggs	pre	sya	sya	ba3	aa1	-0.416826	-0.186741	2.2321	0.000415842	3.38107	TRUE
syaeggspre	3.24381	0.0001	mar aa2	sya ba2	eggs	pre	mar	sya	aa2	ba2	1.44546	0.647578	2.2321	0.000215753	3.66604	TRUE
syaeggspre	-0.294425	0.0687	eaa bb1	sya aa1	eggs	pre	eaa	sya	bb1	aa1	-0.258067	-0.115616	2.2321	0.0981429	1.00814	FALSE
syaeggspre	-0.115721	0.5234	sya bb1	sya aa1	eggs	pre	sya	sya	bb1	aa1	-0.1095	-0.0490571	2.2321	0.596278	0.224551	FALSE
syaeggspre	3.21905	0.0001	mar aa2	sya ba1	eggs	pre	mar	sya	aa2	ba1	1.43961	0.644957	2.2321	0.000215753	3.66604	TRUE
syaeggspre	-0.348529	0.0177	eaa aa3	sya ba1	eggs	pre	eaa	sya	aa3	ba1	-0.299015	-0.133961	2.2321	0.0291911	1.53475	FALSE
syaeggspre	5.76389	0.0001	mar aa3	sya aa2	eggs	pre	mar	sya	aa3	aa2	1.9116	0.856411	2.2321	0.000215753	3.66604	TRUE
syaeggspre	-0.0537565	0.7779	eaa ab1	sya aa2	eggs	pre	eaa	sya	ab1	aa2	-0.0523614	-0.0234583	2.2321	0.823659	0.0842526	FALSE
syaeggspre	0.68163	0.0031	sya ab1	sya aa2	eggs	pre	sya	sya	ab1	aa2	0.519763	0.232858	2.2321	0.00567733	2.24586	TRUE
syaeggspre	2.68939	0.0001	mar ab1	sya aa2	eggs	pre	mar	sya	ab1	aa2	1.30546	0.584858	2.2321	0.000215753	3.66604	TRUE
syaeggspre	2.35606	0.0001	mar ab1	sya ba1	eggs	pre	mar	sya	ab1	ba1	1.21077	0.542434	2.2321	0.000215753	3.66604	TRUE
syaeggspre	-0.242476	0.1068	eaa ab2	sya ba1	eggs	pre	eaa	sya	ab2	ba1	-0.217106	-0.0972653	2.2321	0.145636	0.83673	FALSE
syaeggspre	-0.0369565	0.8279	sya ab2	sya ba1	eggs	pre	sya	sya	ab2	ba1	-0.03629	-0.0162582	2.2321	0.867453	0.0617538	FALSE
syaeggspre	0.00205761	0.991	eaa ab3	sya aa2	eggs	pre	eaa	sya	ab3	aa2	0.0020555	0.00092088	2.2321	0.993076	0.00301738	FALSE
syaeggspre	0.372881	0.1494	mar ba3	sya aa1	eggs	pre	mar	sya	ba3	aa1	0.316912	0.141979	2.2321	0.197321	0.704827	FALSE
syaeggspre	1.74624	0.0001	mar ab3	sya aa2	eggs	pre	mar	sya	ab3	aa2	1.01023	0.452592	2.2321	0.000215753	3.66604	TRUE
syaeggspre	0.424691	0.0646	sya aa1	sya ab3	eggs	pre	sya	sya	aa1	ab3	0.353955	0.158575	2.2321	0.093344	1.02991	FALSE
syaeggspre	5.41111	0.0001	mar aa1	sya ab3	eggs	pre	mar	sya	aa1	ab3	1.85803	0.832413	2.2321	0.000215753	3.66604	TRUE
syaeggspre	-0.234071	0.1528	eaa aa2	sya ab3	eggs	pre	eaa	sya	aa2	ab3	-0.210318	-0.0942243	2.2321	0.20055	0.697777	FALSE
syaeggspre	-0.0521561	0.7564	sya aa2	sya ab3	eggs	pre	sya	sya	aa2	ab3	-0.0508414	-0.0227774	2.2321	0.808447	0.0923486	FALSE
syaeggspre	3.39619	0.0001	mar aa2	sya ab3	eggs	pre	mar	sya	aa2	ab3	1.48074	0.663383	2.2321	0.000215753	3.66604	TRUE
syaeggspre	-0.523529	0.0002	eaa aa3	sya aa1	eggs	pre	eaa	sya	aa3	aa1	-0.42103	-0.188625	2.2321	0.000415842	3.38107	TRUE
syaeggspre	-0.310638	0.0628	sya aa3	sya aa1	eggs	pre	sya	sya	aa3	aa1	-0.270514	-0.121193	2.2321	0.0915833	1.03818	FALSE
syaeggspre	-0.360994	0.016	eaa aa1	sya ba2	eggs	pre	eaa	sya	aa1	ba2	-0.308216	-0.138083	2.2321	0.0265963	1.57518	FALSE
syaeggspre	0.375309	0.0965	sya aa1	sya ba2	eggs	pre	sya	sya	aa1	ba2	0.318678	0.14277	2.2321	0.133322	0.875097	FALSE
syaeggspre	-0.485613	0.0001	eaa ba1	sya ab1	eggs	pre	eaa	sya	ba1	ab1	-0.395827	-0.177334	2.2321	0.000215753	3.66604	TRUE
syaeggspre	-0.346275	0.0158	sya ba1	sya ab1	eggs	pre	sya	sya	ba1	ab1	-0.297342	-0.133212	2.2321	0.0263333	1.57949	FALSE
syaeggspre	0.385646	0.0751	mar ba1	sya ab1	eggs	pre	mar	sya	ba1	ab1	0.326166	0.146125	2.2321	0.10528	0.977654	FALSE
syaeggspre	-0.676786	0.0001	eaa ba2	sya ab1	eggs	pre	eaa	sya	ba2	ab1	-0.516879	-0.231566	2.2321	0.000215753	3.66604	TRUE
syaeggspre	-0.344706	0.0135	eaa aa3	sya ba2	eggs	pre	eaa	sya	aa3	ba2	-0.296175	-0.132689	2.2321	0.0227406	1.6432	FALSE
syaeggspre	0.827068	0.0071	mar ab3	sya aa1	eggs	pre	mar	sya	ab3	aa1	0.602712	0.27002	2.2321	0.0123223	1.90931	FALSE
syaeggspre	5.18889	0.0001	mar aa3	sya ba2	eggs	pre	mar	sya	aa3	ba2	1.82276	0.816609	2.2321	0.000215753	3.66604	TRUE
syaeggspre	-0.134197	0.4427	eaa ab1	sya ba2	eggs	pre	eaa	sya	ab1	ba2	-0.125925	-0.0564153	2.2321	0.516483	0.286944	FALSE
syaeggspre	0.622928	0.0059	sya ab1	sya aa3	eggs	pre	sya	sya	ab1	aa3	0.484232	0.21694	2.2321	0.0103827	1.98369	FALSE
syaeggspre	2.56061	0.0001	mar ab1	sya aa3	eggs	pre	mar	sya	ab1	aa3	1.26993	0.568939	2.2321	0.000215753	3.66604	TRUE
syaeggspre	-0.196306	0.2034	eaa ab2	sya aa3	eggs	pre	eaa	sya	ab2	aa3	-0.179239	-0.0803004	2.2321	0.258351	0.58779	FALSE
syaeggspre	0.0217391	0.901	sya ab2	sya aa3	eggs	pre	sya	sya	ab2	aa3	0.0215062	0.00963495	2.2321	0.914058	0.0390263	FALSE
syaeggspre	2.28671	0.0001	mar ab2	sya aa3	eggs	pre	mar	sya	ab2	aa3	1.18989	0.533079	2.2321	0.000215753	3.66604	TRUE
syaeggspre	0.74569	0.0049	mar ba2	sya aa1	eggs	pre	mar	sya	ba2	aa1	0.55715	0.249608	2.2321	0.00876989	2.05701	TRUE
syaeggspre	0.0181976	0.9169	sya ab3	sya aa3	eggs	pre	sya	sya	ab3	aa3	0.018034	0.00807937	2.2321	0.928693	0.0321279	FALSE
syaeggspre	1.65038	0.0001	mar ab3	sya aa3	eggs	pre	mar	sya	ab3	aa3	0.974701	0.436674	2.2321	0.000215753	3.66604	TRUE
syaeggspre	-0.301625	0.0645	eaa aa1	sya aa2	eggs	pre	eaa	sya	aa1	aa2	-0.263614	-0.118101	2.2321	0.093344	1.02991	FALSE
syaeggspre	0.503086	0.0413	sya aa1	sya aa2	eggs	pre	sya	sya	aa1	aa2	0.407521	0.182572	2.2321	0.0631529	1.19961	FALSE
syaeggspre	5.76389	0.0001	mar aa1	sya aa2	eggs	pre	mar	sya	aa1	aa2	1.9116	0.856411	2.2321	0.000215753	3.66604	TRUE
syaeggspre	-0.191925	0.2743	eaa aa2	sya aa2	eggs	pre	eaa	sya	aa2	aa2	-0.175569	-0.0786565	2.2321	0.337518	0.471704	FALSE
syaeggspre	3.6381	0.0001	mar aa2	sya aa2	eggs	pre	mar	sya	aa2	aa2	1.5343	0.68738	2.2321	0.000215753	3.66604	TRUE
syaeggspre	-0.0574468	0.7458	sya aa3	sya ba1	eggs	pre	sya	sya	aa3	ba1	-0.0558573	-0.0250245	2.2321	0.800433	0.0966752	FALSE
syaeggspre	5.15278	0.0001	mar aa3	sya ba1	eggs	pre	mar	sya	aa3	ba1	1.8169	0.813987	2.2321	0.000215753	3.66604	TRUE
syaeggspre	-0.139249	0.4452	eaa ab1	sya ba1	eggs	pre	eaa	sya	ab1	ba1	-0.130369	-0.0584064	2.2321	0.517483	0.286104	FALSE
syaeggspre	0.529696	0.0158	sya ab1	sya ba1	eggs	pre	sya	sya	ab1	ba1	0.425069	0.190434	2.2321	0.0263333	1.57949	FALSE
syaeggspre	8.31944	0.0001	mar aa1	sya ba3	eggs	pre	mar	sya	aa1	ba3	2.2321	1	2.2321	0.000215753	3.66604	TRUE
syaeggspre	0.113385	0.5788	eaa aa2	sya ba3	eggs	pre	eaa	sya	aa2	ba3	0.107405	0.0481182	2.2321	0.64768	0.188639	FALSE
syaeggspre	0.377823	0.0752	sya aa2	sya ba3	eggs	pre	sya	sya	aa2	ba3	0.320505	0.143589	2.2321	0.10528	0.977654	FALSE
syaeggspre	5.39048	0.0001	mar aa2	sya ba3	eggs	pre	mar	sya	aa2	ba3	1.85481	0.830969	2.2321	0.000215753	3.66604	TRUE
syaeggspre	0.055026	0.7564	sya ab3	sya aa2	eggs	pre	sya	sya	ab3	aa2	0.0535654	0.0239977	2.2321	0.808447	0.0923486	FALSE
syaeggspre	-0.33805	0.0263	eaa aa1	sya ab3	eggs	pre	eaa	sya	aa1	ab3	-0.291213	-0.130466	2.2321	0.0414225	1.38276	FALSE
syaeggspre	8.31944	0.0001	mar aa3	sya ba3	eggs	pre	mar	sya	aa3	ba3	2.2321	1	2.2321	0.000215753	3.66604	TRUE
syaeggspre	0.303756	0.1726	eaa ab1	sya ba3	eggs	pre	eaa	sya	ab1	ba3	0.26525	0.118834	2.2321	0.222368	0.652928	FALSE
syaeggspre	1.31699	0.0001	sya ab1	sya ba3	eggs	pre	sya	sya	ab1	ba3	0.840268	0.376447	2.2321	0.000215753	3.66604	TRUE
syaeggspre	4.08333	0.0001	mar ab1	sya ba3	eggs	pre	mar	sya	ab1	ba3	1.62597	0.728446	2.2321	0.000215753	3.66604	TRUE
syaeggspre	0.147401	0.4185	eaa ab2	sya ba3	eggs	pre	eaa	sya	ab2	ba3	0.137499	0.0616008	2.2321	0.492599	0.307507	FALSE
syaeggspre	0.458696	0.0273	sya ab2	sya ba3	eggs	pre	sya	sya	ab2	ba3	0.377543	0.169142	2.2321	0.0427836	1.36872	FALSE
syaeggspre	0.0929084	0.6072	sya ba2	sya aa2	eggs	pre	sya	sya	ba2	aa2	0.0888424	0.0398021	2.2321	0.675859	0.170144	FALSE
syaeggspre	1.62392	0.0001	mar ba2	sya aa2	eggs	pre	mar	sya	ba2	aa2	0.96467	0.43218	2.2321	0.000215753	3.66604	TRUE
syaeggspre	-0.435689	0.0014	eaa ba3	sya aa2	eggs	pre	eaa	sya	ba3	aa2	-0.361645	-0.16202	2.2321	0.00264072	2.57828	TRUE
syaeggspre	-0.274218	0.0752	sya ba3	sya aa2	eggs	pre	sya	sya	ba3	aa2	-0.242332	-0.108567	2.2321	0.10528	0.977654	FALSE
syaeggspre	1.06356	0.0004	mar ba3	sya aa2	eggs	pre	mar	sya	ba3	aa2	0.724432	0.324551	2.2321	0.000794953	3.09966	TRUE
syaeggspre	0.0605401	0.7336	eaa bb1	sya aa2	eggs	pre	eaa	sya	bb1	aa2	0.0587783	0.0263331	2.2321	0.791599	0.101495	FALSE
syaeggspre	0.329148	0.1019	sya bb1	sya aa2	eggs	pre	sya	sya	bb1	aa2	0.284538	0.127476	2.2321	0.139863	0.854298	FALSE
syaeggspre	2.84474	0.0001	mar bb1	sya aa2	eggs	pre	mar	sya	bb1	aa2	1.34671	0.603335	2.2321	0.000215753	3.66604	TRUE
syaeggspre	-0.0519149	0.758	sya aa3	sya ba2	eggs	pre	sya	sya	aa3	ba2	-0.0506122	-0.0226747	2.2321	0.808447	0.0923486	FALSE
syaeggspre	5.52778	0.0001	mar aa3	sya aa3	eggs	pre	mar	sya	aa3	aa3	1.87607	0.840493	2.2321	0.000215753	3.66604	TRUE
syaeggspre	-0.0867876	0.6434	eaa ab1	sya aa3	eggs	pre	eaa	sya	ab1	aa3	-0.0832262	-0.037286	2.2321	0.706171	0.15109	FALSE
syaeggspre	0.193627	0.3329	eaa bb3	sya aa2	eggs	pre	eaa	sya	bb3	aa2	0.176997	0.079296	2.2321	0.398721	0.399331	FALSE
syaeggspre	0.0295983	0.8726	sya bb3	sya aa2	eggs	pre	sya	sya	bb3	aa2	0.0291687	0.0130678	2.2321	0.895339	0.0480126	FALSE
syaeggspre	4.53409	0.0001	mar bb3	sya aa2	eggs	pre	mar	sya	bb3	aa2	1.71093	0.766509	2.2321	0.000215753	3.66604	TRUE
syaeggspre	4.29737	0.0001	mar bb1	sya ba3	eggs	pre	mar	sya	bb1	ba3	1.66721	0.746923	2.2321	0.000215753	3.66604	TRUE
syaeggspre	0.346308	0.0814	eaa bb2	sya ba3	eggs	pre	eaa	sya	bb2	ba3	0.297366	0.133222	2.2321	0.113456	0.945173	FALSE
syaeggspre	-0.0329218	0.854	eaa ab3	sya aa3	eggs	pre	eaa	sya	ab3	aa3	-0.0323915	-0.0145116	2.2321	0.884901	0.0531052	FALSE
syaeggspre	4.66723	0.0001	mar bb2	sya ba3	eggs	pre	mar	sya	bb2	ba3	1.7347	0.77716	2.2321	0.000215753	3.66604	TRUE
syaeggspre	0.644608	0.0061	eaa bb3	sya ba3	eggs	pre	eaa	sya	bb3	ba3	0.497502	0.222885	2.2321	0.0106454	1.97284	FALSE
syaeggspre	0.418605	0.0525	sya bb3	sya ba3	eggs	pre	sya	sya	bb3	ba3	0.349674	0.156657	2.2321	0.0783768	1.10581	FALSE
syaeggspre	6.625	0.0001	mar bb3	sya ba3	eggs	pre	mar	sya	bb3	ba3	2.03143	0.910098	2.2321	0.000215753	3.66604	TRUE
syaeggspre	-0.208526	0.174	eaa ba1	sya ba2	eggs	pre	eaa	sya	ba1	ba2	-0.189401	-0.0848533	2.2321	0.223714	0.650306	FALSE
syaeggspre	0.00586907	0.9731	sya ba1	sya ba2	eggs	pre	sya	sya	ba1	ba2	0.00585192	0.00262171	2.2321	0.980727	0.00845194	FALSE
syaeggspre	1.13206	0.0001	mar ba1	sya ba2	eggs	pre	mar	sya	ba1	ba2	0.757087	0.339181	2.2321	0.000215753	3.66604	TRUE
syaeggspre	-0.283824	0.0638	eaa aa3	sya aa2	eggs	pre	eaa	sya	aa3	aa2	-0.249843	-0.111932	2.2321	0.0926129	1.03333	FALSE
syaeggspre	0.0361702	0.8452	sya aa3	sya aa2	eggs	pre	sya	sya	aa3	aa2	0.0355314	0.0159184	2.2321	0.879089	0.0559671	FALSE
syaeggspre	-0.0377629	0.8417	eaa aa1	sya ba3	eggs	pre	eaa	sya	aa1	ba3	-0.0370673	-0.0166065	2.2321	0.877932	0.0565391	FALSE
syaeggspre	1.07099	0.0002	sya aa1	sya ba3	eggs	pre	sya	sya	aa1	ba3	0.728026	0.326161	2.2321	0.000415842	3.38107	TRUE
syaeggspre	-0.205882	0.2508	eaa bb3	sya aa1	eggs	pre	eaa	sya	bb3	aa1	-0.187212	-0.0838723	2.2321	0.311031	0.507196	FALSE
syaeggspre	-0.315011	0.0584	sya bb3	sya aa1	eggs	pre	sya	sya	bb3	aa1	-0.273845	-0.122685	2.2321	0.0865694	1.06264	FALSE
syaeggspre	2.68182	0.0001	mar bb3	sya aa1	eggs	pre	mar	sya	bb3	aa1	1.30341	0.583937	2.2321	0.000215753	3.66604	TRUE
syaeggspre	2.51789	0.0001	mar bb1	sya ba2	eggs	pre	mar	sya	bb1	ba2	1.25786	0.563533	2.2321	0.000215753	3.66604	TRUE
syaeggspre	-0.0132353	0.9405	eaa aa3	sya ba3	eggs	pre	eaa	sya	aa3	ba3	-0.0131485	-0.00589062	2.2321	0.951067	0.0217887	FALSE
syaeggspre	0.42766	0.0484	sya aa3	sya ba3	eggs	pre	sya	sya	aa3	ba3	0.356036	0.159507	2.2321	0.0726	1.13906	FALSE
syaeggspre	-0.0884774	0.6113	eaa ab3	sya ba1	eggs	pre	eaa	sya	ab3	ba1	-0.0847798	-0.037982	2.2321	0.679222	0.167988	FALSE
syaeggspre	-0.0402946	0.8123	sya ab3	sya ba1	eggs	pre	sya	sya	ab3	ba1	-0.039504	-0.0176981	2.2321	0.857201	0.0669173	FALSE
syaeggspre	1.49812	0.0001	mar ab3	sya ba1	eggs	pre	mar	sya	ab3	ba1	0.915539	0.410169	2.2321	0.000215753	3.66604	TRUE
syaeggspre	-0.213144	0.1866	eaa ba1	sya ba1	eggs	pre	eaa	sya	ba1	ba1	-0.193215	-0.086562	2.2321	0.237972	0.623475	FALSE
syaeggspre	1.11962	0.0001	mar ba1	sya ba1	eggs	pre	mar	sya	ba1	ba1	0.751236	0.33656	2.2321	0.000215753	3.66604	TRUE
syaeggspre	-0.50558	0.0001	eaa ba2	sya ba1	eggs	pre	eaa	sya	ba2	ba1	-0.409178	-0.183315	2.2321	0.000215753	3.66604	TRUE
syaeggspre	-0.321176	0.0235	eaa aa3	sya ab3	eggs	pre	eaa	sya	aa3	ab3	-0.278523	-0.12478	2.2321	0.0376718	1.42398	FALSE
syaeggspre	-0.0178723	0.9169	sya aa3	sya ab3	eggs	pre	sya	sya	aa3	ab3	-0.0177145	-0.00793624	2.2321	0.928693	0.0321279	FALSE
syaeggspre	5.41111	0.0001	mar aa3	sya ab3	eggs	pre	mar	sya	aa3	ab3	1.85803	0.832413	2.2321	0.000215753	3.66604	TRUE
syaeggspre	-0.103109	0.5617	eaa ab1	sya ab3	eggs	pre	eaa	sya	ab1	ab3	-0.0981324	-0.0439641	2.2321	0.631457	0.199656	FALSE
syaeggspre	0.593923	0.005	sya ab1	sya ab3	eggs	pre	sya	sya	ab1	ab3	0.466198	0.20886	2.2321	0.00892351	2.04946	TRUE
syaeggspre	2.49697	0.0001	mar ab1	sya ab3	eggs	pre	mar	sya	ab1	ab3	1.2519	0.56086	2.2321	0.000215753	3.66604	TRUE
syaeggspre	-0.21067	0.1441	eaa ab2	sya ab3	eggs	pre	eaa	sya	ab2	ab3	-0.191174	-0.0856476	2.2321	0.19193	0.716857	FALSE
syaeggspre	0.00347826	0.983	sya ab2	sya ab3	eggs	pre	sya	sya	ab2	ab3	0.00347223	0.00155558	2.2321	0.987703	0.00537347	FALSE
syaeggspre	-0.0228732	0.8932	eaa bb2	sya aa2	eggs	pre	eaa	sya	bb2	aa2	-0.0226155	-0.0101319	2.2321	0.909073	0.0414014	FALSE
syaeggspre	0.425644	0.042	sya bb2	sya aa2	eggs	pre	sya	sya	bb2	aa2	0.354624	0.158874	2.2321	0.0640678	1.19336	FALSE
syaeggspre	3.11318	0.0001	mar bb2	sya aa2	eggs	pre	mar	sya	bb2	aa2	1.4142	0.633571	2.2321	0.000215753	3.66604	TRUE
syaeggspre	-0.340344	0.0251	eaa aa1	sya ab2	eggs	pre	eaa	sya	aa1	ab2	-0.292926	-0.131233	2.2321	0.0398312	1.39978	FALSE
syaeggspre	0.419753	0.0673	sya aa1	sya ab2	eggs	pre	sya	sya	aa1	ab2	0.350483	0.157019	2.2321	0.0970229	1.01313	FALSE
syaeggspre	5.38889	0.0001	mar aa1	sya ab2	eggs	pre	mar	sya	aa1	ab2	1.85456	0.830858	2.2321	0.000215753	3.66604	TRUE
syaeggspre	-0.236726	0.1476	eaa aa2	sya ab2	eggs	pre	eaa	sya	aa2	ab2	-0.212467	-0.095187	2.2321	0.195353	0.70918	FALSE
syaeggspre	-0.0554415	0.7412	sya aa2	sya ab2	eggs	pre	sya	sya	aa2	ab2	-0.0539591	-0.0241741	2.2321	0.798215	0.0978799	FALSE
syaeggspre	0.964286	0.0001	sya bb2	sya ba3	eggs	pre	sya	sya	bb2	ba3	0.675129	0.302463	2.2321	0.000215753	3.66604	TRUE
syaeggspre	-0.0212766	0.901	sya aa3	sya ab2	eggs	pre	sya	sya	aa3	ab2	-0.0210534	-0.0094321	2.2321	0.914058	0.0390263	FALSE
syaeggspre	5.38889	0.0001	mar aa3	sya ab2	eggs	pre	mar	sya	aa3	ab2	1.85456	0.830858	2.2321	0.000215753	3.66604	TRUE
syaeggspre	-0.106218	0.5493	eaa ab1	sya ab2	eggs	pre	eaa	sya	ab1	ab2	-0.100947	-0.0452249	2.2321	0.620177	0.207484	FALSE
syaeggspre	0.588398	0.0054	sya ab1	sya ab2	eggs	pre	sya	sya	ab1	ab2	0.462726	0.207305	2.2321	0.0095831	2.01849	TRUE
syaeggspre	2.48485	0.0001	mar ab1	sya ab2	eggs	pre	mar	sya	ab1	ab2	1.24842	0.559304	2.2321	0.000215753	3.66604	TRUE
syaeggspre	-0.213406	0.1384	eaa ab2	sya ab2	eggs	pre	eaa	sya	ab2	ab2	-0.193432	-0.0866589	2.2321	0.185515	0.731621	FALSE
syaeggspre	2.21678	0.0001	mar ab2	sya ab2	eggs	pre	mar	sya	ab2	ab2	1.16838	0.523444	2.2321	0.000215753	3.66604	TRUE
syaeggspre	1.55789	0.0001	mar bb1	sya aa1	eggs	pre	mar	sya	bb1	aa1	0.939185	0.420762	2.2321	0.000215753	3.66604	TRUE
syaeggspre	-0.34992	0.0243	eaa bb2	sya aa1	eggs	pre	eaa	sya	bb2	aa1	-0.300045	-0.134423	2.2321	0.038757	1.41165	FALSE
syaeggspre	-0.0515222	0.7842	sya bb2	sya aa1	eggs	pre	sya	sya	bb2	aa1	-0.0502389	-0.0225074	2.2321	0.828936	0.0814789	FALSE
syaeggspre	1.73649	0.0001	mar bb2	sya aa1	eggs	pre	mar	sya	bb2	aa1	1.00667	0.450998	2.2321	0.000215753	3.66604	TRUE
syaeggspre	-0.182948	0.2397	eaa ba1	sya ab2	eggs	pre	eaa	sya	ba1	ab2	-0.16801	-0.0752698	2.2321	0.299032	0.524283	FALSE
syaeggspre	0.0383747	0.8279	sya ba1	sya ab2	eggs	pre	sya	sya	ba1	ab2	0.0376567	0.0168705	2.2321	0.867453	0.0617538	FALSE
syaeggspre	1.20096	0.0001	mar ba1	sya ab2	eggs	pre	mar	sya	ba1	ab2	0.788892	0.35343	2.2321	0.000215753	3.66604	TRUE
syaeggspre	-0.486607	0.0001	eaa ba2	sya ab2	eggs	pre	eaa	sya	ba2	ab2	-0.396496	-0.177634	2.2321	0.000215753	3.66604	TRUE
syaeggspre	-0.105939	0.4918	eaa bb2	sya ba2	eggs	pre	eaa	sya	bb2	ba2	-0.100695	-0.0451121	2.2321	0.564361	0.248443	FALSE
syaeggspre	2.0979	0.0001	mar ab2	sya ba1	eggs	pre	mar	sya	ab2	ba1	1.13073	0.506574	2.2321	0.000215753	3.66604	TRUE
syaeggspre	-0.38383	0.0059	sya aa3	sya ab1	eggs	pre	sya	sya	aa3	ab1	-0.324855	-0.145538	2.2321	0.0103827	1.98369	FALSE
syaeggspre	3.02222	0.0001	mar aa3	sya ab1	eggs	pre	mar	sya	aa3	ab1	1.39183	0.623553	2.2321	0.000215753	3.66604	TRUE
syaeggspre	-0.437306	0.0025	eaa ab1	sya ab1	eggs	pre	eaa	sya	ab1	ab1	-0.36277	-0.162524	2.2321	0.00460526	2.33675	TRUE
syaeggspre	1.19394	0.0002	mar ab1	sya ab1	eggs	pre	mar	sya	ab1	ab1	0.785699	0.351999	2.2321	0.000415842	3.38107	TRUE
syaeggspre	-0.504788	0.0001	eaa ab2	sya ab1	eggs	pre	eaa	sya	ab2	ab1	-0.408652	-0.183079	2.2321	0.000215753	3.66604	TRUE
syaeggspre	-0.370435	0.0054	sya ab2	sya ab1	eggs	pre	sya	sya	ab2	ab1	-0.315128	-0.14118	2.2321	0.0095831	2.01849	TRUE
syaeggspre	1.02517	0.0002	mar ab2	sya ab1	eggs	pre	mar	sya	ab2	ab1	0.705656	0.31614	2.2321	0.000415842	3.38107	TRUE
syaeggspre	-0.404115	0.0032	eaa ab3	sya ab1	eggs	pre	eaa	sya	ab3	ab1	-0.339407	-0.152057	2.2321	0.00584348	2.23333	TRUE
syaeggspre	-0.372617	0.005	sya ab3	sya ab1	eggs	pre	sya	sya	ab3	ab1	-0.316719	-0.141893	2.2321	0.00892351	2.04946	TRUE
syaeggspre	0.633083	0.0156	mar ab3	sya ab1	eggs	pre	mar	sya	ab3	ab1	0.490469	0.219734	2.2321	0.026069	1.58388	FALSE
syaeggspre	-0.326004	0.0424	eaa aa1	sya aa3	eggs	pre	eaa	sya	aa1	aa3	-0.28217	-0.126414	2.2321	0.0643663	1.19134	FALSE
syaeggspre	0.450617	0.0628	sya aa1	sya aa3	eggs	pre	sya	sya	aa1	aa3	0.371989	0.166654	2.2321	0.0915833	1.03818	FALSE
syaeggspre	5.52778	0.0001	mar aa1	sya aa3	eggs	pre	mar	sya	aa1	aa3	1.87607	0.840493	2.2321	0.000215753	3.66604	TRUE
syaeggspre	-0.220133	0.2026	eaa aa2	sya aa3	eggs	pre	eaa	sya	aa2	aa3	-0.19896	-0.0891355	2.2321	0.257855	0.588625	FALSE
syaeggspre	-0.0349076	0.8452	sya aa2	sya aa3	eggs	pre	sya	sya	aa2	aa3	-0.0343121	-0.0153721	2.2321	0.879089	0.0559671	FALSE
syaeggspre	3.47619	0.0001	mar aa2	sya aa3	eggs	pre	mar	sya	aa2	aa3	1.49877	0.671462	2.2321	0.000215753	3.66604	TRUE
syaeggspre	-0.308824	0.0405	eaa aa3	sya aa3	eggs	pre	eaa	sya	aa3	aa3	-0.269129	-0.120572	2.2321	0.0620803	1.20705	FALSE
syaeggspre	-0.47457	0.0006	eaa aa1	sya bb1	eggs	pre	eaa	sya	aa1	bb1	-0.388366	-0.173991	2.2321	0.00117757	2.92901	TRUE
syaeggspre	0.130864	0.5234	sya aa1	sya bb1	eggs	pre	sya	sya	aa1	bb1	0.122982	0.055097	2.2321	0.596278	0.224551	FALSE
syaeggspre	4.08889	0.0001	mar aa1	sya bb1	eggs	pre	mar	sya	aa1	bb1	1.62706	0.728936	2.2321	0.000215753	3.66604	TRUE
syaeggspre	-0.392035	0.008	eaa aa2	sya bb1	eggs	pre	eaa	sya	aa2	bb1	-0.330767	-0.148186	2.2321	0.0136957	1.86342	FALSE
syaeggspre	-0.247639	0.1019	sya aa2	sya bb1	eggs	pre	sya	sya	aa2	bb1	-0.221253	-0.099123	2.2321	0.139863	0.854298	FALSE
syaeggspre	2.48952	0.0001	mar aa2	sya bb1	eggs	pre	mar	sya	aa2	bb1	1.24977	0.559905	2.2321	0.000215753	3.66604	TRUE
syaeggspre	-0.461176	0.0003	eaa aa3	sya bb1	eggs	pre	eaa	sya	aa3	bb1	-0.379242	-0.169903	2.2321	0.000607717	3.2163	TRUE
syaeggspre	-0.220426	0.1528	sya aa3	sya bb1	eggs	pre	sya	sya	aa3	bb1	-0.1992	-0.089243	2.2321	0.20055	0.697777	FALSE
syaeggspre	4.08889	0.0001	mar aa3	sya bb1	eggs	pre	mar	sya	aa3	bb1	1.62706	0.728936	2.2321	0.000215753	3.66604	TRUE
syaeggspre	-0.288083	0.0718	eaa ab1	sya bb1	eggs	pre	eaa	sya	ab1	bb1	-0.253155	-0.113415	2.2321	0.101649	0.992895	FALSE
syaeggspre	0.265193	0.1604	sya ab1	sya bb1	eggs	pre	sya	sya	ab1	bb1	0.235225	0.105383	2.2321	0.208355	0.681197	FALSE
syaeggspre	1.77576	0.0001	mar ab1	sya bb1	eggs	pre	mar	sya	ab1	bb1	1.02092	0.457382	2.2321	0.000215753	3.66604	TRUE
syaeggspre	-0.373461	0.0042	eaa ab2	sya bb1	eggs	pre	eaa	sya	ab2	bb1	-0.317334	-0.142168	2.2321	0.00758166	2.12024	TRUE
syaeggspre	-0.203478	0.1666	sya ab2	sya bb1	eggs	pre	sya	sya	ab2	bb1	-0.185216	-0.0829782	2.2321	0.215963	0.665621	FALSE
syaeggspre	0.0547576	0.758	sya ba2	sya aa3	eggs	pre	sya	sya	ba2	aa3	0.053311	0.0238838	2.2321	0.808447	0.0923486	FALSE
syaeggspre	1.53233	0.0001	mar ba2	sya aa3	eggs	pre	mar	sya	ba2	aa3	0.929139	0.416262	2.2321	0.000215753	3.66604	TRUE
syaeggspre	-0.455388	0.0007	eaa ba3	sya aa3	eggs	pre	eaa	sya	ba3	aa3	-0.375273	-0.168125	2.2321	0.00136111	2.86611	TRUE
syaeggspre	-0.299553	0.0484	sya ba3	sya aa3	eggs	pre	sya	sya	ba3	aa3	-0.26202	-0.117387	2.2321	0.0726	1.13906	FALSE
syaeggspre	0.991525	0.0007	mar ba3	sya aa3	eggs	pre	mar	sya	ba3	aa3	0.688901	0.308633	2.2321	0.00136111	2.86611	TRUE
syaeggspre	0.0235192	0.893	eaa bb1	sya aa3	eggs	pre	eaa	sya	bb1	aa3	0.0232468	0.0104148	2.2321	0.909073	0.0414014	FALSE
syaeggspre	0.282751	0.1528	sya bb1	sya aa3	eggs	pre	sya	sya	bb1	aa3	0.249007	0.111557	2.2321	0.20055	0.697777	FALSE
syaeggspre	2.71053	0.0001	mar bb1	sya aa3	eggs	pre	mar	sya	bb1	aa3	1.31117	0.587416	2.2321	0.000215753	3.66604	TRUE
syaeggspre	-0.0569823	0.7338	eaa bb2	sya aa3	eggs	pre	eaa	sya	bb2	aa3	-0.055418	-0.0248277	2.2321	0.791599	0.101495	FALSE
syaeggspre	0.375878	0.0677	sya bb2	sya aa3	eggs	pre	sya	sya	bb2	aa3	0.319092	0.142956	2.2321	0.0973767	1.01154	FALSE
syaeggspre	2.96959	0.0001	mar bb2	sya aa3	eggs	pre	mar	sya	bb2	aa3	1.37866	0.617652	2.2321	0.000215753	3.66604	TRUE
syaeggspre	0.151961	0.4395	eaa bb3	sya aa3	eggs	pre	eaa	sya	bb3	aa3	0.141466	0.0633777	2.2321	0.513701	0.289289	FALSE
syaeggspre	-0.00634249	0.9721	sya bb3	sya aa3	eggs	pre	sya	sya	bb3	aa3	-0.00632247	-0.00283252	2.2321	0.980727	0.00845194	FALSE
syaeggspre	4.34091	0.0001	mar bb3	sya aa3	eggs	pre	mar	sya	bb3	aa3	1.6754	0.750591	2.2321	0.000215753	3.66604	TRUE
syaeggspre	1.89263	0.0001	mar bb1	sya bb1	eggs	pre	mar	sya	bb1	bb1	1.06217	0.475859	2.2321	0.000215753	3.66604	TRUE
syaeggspre	-0.264848	0.0608	eaa bb2	sya bb1	eggs	pre	eaa	sya	bb2	bb1	-0.234952	-0.10526	2.2321	0.0894953	1.0482	FALSE
syaeggspre	0.0725995	0.6734	sya bb2	sya bb1	eggs	pre	sya	sya	bb2	bb1	0.0700852	0.0313987	2.2321	0.733983	0.134314	FALSE
syaeggspre	2.09459	0.0001	mar bb2	sya bb1	eggs	pre	mar	sya	bb2	bb1	1.12966	0.506095	2.2321	0.000215753	3.66604	TRUE
syaeggspre	-0.101961	0.5391	eaa bb3	sya bb1	eggs	pre	eaa	sya	bb3	bb1	-0.0970911	-0.0434976	2.2321	0.610851	0.214065	FALSE
syaeggspre	-0.22537	0.1425	sya bb3	sya bb1	eggs	pre	sya	sya	bb3	bb1	-0.203243	-0.0910544	2.2321	0.190605	0.719865	FALSE
syaeggspre	3.16364	0.0001	mar bb3	sya bb1	eggs	pre	mar	sya	bb3	bb1	1.42639	0.639034	2.2321	0.000215753	3.66604	TRUE
syaeggspre	0.191829	0.328	eaa ba1	sya ba3	eggs	pre	eaa	sya	ba1	ba3	0.17549	0.0786207	2.2321	0.3936	0.404945	FALSE
syaeggspre	0.514673	0.0216	sya ba1	sya ba3	eggs	pre	sya	sya	ba1	ba3	0.415199	0.186013	2.2321	0.0349642	1.45638	FALSE
syaeggspre	2.21053	0.0001	mar ba1	sya ba3	eggs	pre	mar	sya	ba1	ba3	1.16643	0.522572	2.2321	0.000215753	3.66604	TRUE
syaeggspre	-0.251116	0.0862	eaa ba2	sya ba3	eggs	pre	eaa	sya	ba2	ba3	-0.224036	-0.10037	2.2321	0.119617	0.922208	FALSE
syaeggspre	0.505835	0.0168	sya ba2	sya ba3	eggs	pre	sya	sya	ba2	ba3	0.409347	0.183391	2.2321	0.0277795	1.55628	FALSE
syaeggspre	2.6153	0.0001	mar ba2	sya ba3	eggs	pre	mar	sya	ba2	ba3	1.28518	0.575769	2.2321	0.000215753	3.66604	TRUE
syaeggspre	-0.22248	0.1567	eaa ba3	sya ba3	eggs	pre	eaa	sya	ba3	ba3	-0.200881	-0.0899965	2.2321	0.205241	0.687736	FALSE
syaeggspre	1.84322	0.0001	mar ba3	sya ba3	eggs	pre	mar	sya	ba3	ba3	1.04494	0.46814	2.2321	0.000215753	3.66604	TRUE
syaeggspre	0.461237	0.0266	eaa bb1	sya ba3	eggs	pre	eaa	sya	bb1	ba3	0.379283	0.169922	2.2321	0.0417905	1.37892	FALSE
syaeggspre	0.831332	0.0004	sya bb1	sya ba3	eggs	pre	sya	sya	bb1	ba3	0.605044	0.271064	2.2321	0.000794953	3.09966	TRUE
syaeggspre	-0.484821	0.0001	eaa ba2	sya ab3	eggs	pre	eaa	sya	ba2	ab3	-0.395295	-0.177095	2.2321	0.000215753	3.66604	TRUE
syaeggspre	3.38095	0.0001	mar aa2	sya ab2	eggs	pre	mar	sya	aa2	ab2	1.47727	0.661827	2.2321	0.000215753	3.66604	TRUE
syaeggspre	2.11608	0.0001	mar ab2	sya ba2	eggs	pre	mar	sya	ab2	ba2	1.13658	0.509196	2.2321	0.000215753	3.66604	TRUE
syaeggspre	-0.0831276	0.6156	eaa ab3	sya ba2	eggs	pre	eaa	sya	ab3	ba2	-0.0798528	-0.0357747	2.2321	0.6804	0.167236	FALSE
syaeggspre	-0.034662	0.8289	sya ab3	sya ba2	eggs	pre	sya	sya	ab3	ba2	-0.0340748	-0.0152658	2.2321	0.867453	0.0617538	FALSE
syaeggspre	1.51278	0.0001	mar ab3	sya ba2	eggs	pre	mar	sya	ab3	ba2	0.92139	0.41279	2.2321	0.000215753	3.66604	TRUE
syaeggspre	-0.215155	0.2143	eaa aa2	sya bb3	eggs	pre	eaa	sya	aa2	bb3	-0.194872	-0.087304	2.2321	0.270559	0.567738	FALSE
syaeggspre	-0.0287474	0.8726	sya aa2	sya bb3	eggs	pre	sya	sya	aa2	bb3	-0.028342	-0.0126974	2.2321	0.895339	0.0480126	FALSE
syaeggspre	3.50476	0.0001	mar aa2	sya bb3	eggs	pre	mar	sya	aa2	bb3	1.50514	0.674313	2.2321	0.000215753	3.66604	TRUE
syaeggspre	-0.304412	0.0441	eaa aa3	sya bb3	eggs	pre	eaa	sya	aa3	bb3	-0.265752	-0.119059	2.2321	0.0666259	1.17636	FALSE
syaeggspre	-0.502679	0.0001	eaa ba2	sya ba2	eggs	pre	eaa	sya	ba2	ba2	-0.407249	-0.182451	2.2321	0.000215753	3.66604	TRUE
syaeggspre	1.40086	0.0001	mar ba2	sya ba2	eggs	pre	mar	sya	ba2	ba2	0.875828	0.392378	2.2321	0.000215753	3.66604	TRUE
syaeggspre	-0.483662	0.0001	eaa ba3	sya ba2	eggs	pre	eaa	sya	ba3	ba2	-0.394513	-0.176745	2.2321	0.000215753	3.66604	TRUE
syaeggspre	-0.335917	0.0168	sya ba3	sya ba2	eggs	pre	sya	sya	ba3	ba2	-0.289618	-0.129751	2.2321	0.0277795	1.55628	FALSE
syaeggspre	0.888136	0.0012	mar ba3	sya ba2	eggs	pre	mar	sya	ba3	ba2	0.63559	0.284749	2.2321	0.00227711	2.64262	TRUE
syaeggspre	-0.0296167	0.8539	eaa bb1	sya ba2	eggs	pre	eaa	sya	bb1	ba2	-0.0291866	-0.0130758	2.2321	0.884901	0.0531052	FALSE
syaeggspre	0.216157	0.2346	sya bb1	sya ba2	eggs	pre	sya	sya	bb1	ba2	0.195696	0.0876734	2.2321	0.294418	0.531035	FALSE
syaeggspre	-0.405339	0.0031	sya aa2	sya ab1	eggs	pre	sya	sya	aa2	ab1	-0.340278	-0.152447	2.2321	0.00567733	2.24586	TRUE
syaeggspre	0.30445	0.1075	sya bb2	sya ba2	eggs	pre	sya	sya	bb2	ba2	0.265781	0.119072	2.2321	0.146274	0.834832	FALSE
syaeggspre	2.76351	0.0001	mar bb2	sya ba2	eggs	pre	mar	sya	bb2	ba2	1.32535	0.593769	2.2321	0.000215753	3.66604	TRUE
syaeggspre	0.0921569	0.6124	eaa bb3	sya ba2	eggs	pre	eaa	sya	bb3	ba2	0.0881545	0.0394939	2.2321	0.679246	0.167973	FALSE
syaeggspre	-0.0579281	0.7302	sya bb3	sya ba2	eggs	pre	sya	sya	bb3	ba2	-0.0563124	-0.0252284	2.2321	0.790423	0.102141	FALSE
syaeggspre	4.06364	0.0001	mar bb3	sya ba2	eggs	pre	mar	sya	bb3	ba2	1.62208	0.726707	2.2321	0.000215753	3.66604	TRUE
syaeggspre	-0.433186	0.0025	eaa aa2	sya bb2	eggs	pre	eaa	sya	aa2	bb2	-0.3599	-0.161238	2.2321	0.00460526	2.33675	TRUE
syaeggspre	-0.298563	0.042	sya aa2	sya bb2	eggs	pre	sya	sya	aa2	bb2	-0.261258	-0.117046	2.2321	0.0640678	1.19336	FALSE
syaeggspre	2.25333	0.0001	mar aa2	sya bb2	eggs	pre	mar	sya	aa2	bb2	1.17968	0.528506	2.2321	0.000215753	3.66604	TRUE
syaeggspre	-0.00583483	0.9731	sya ba2	sya ba1	eggs	pre	sya	sya	ba2	ba1	-0.00581787	-0.00260645	2.2321	0.980727	0.00845194	FALSE
syaeggspre	1.38685	0.0001	mar ba2	sya ba1	eggs	pre	mar	sya	ba2	ba1	0.869976	0.389756	2.2321	0.000215753	3.66604	TRUE
syaeggspre	-0.486674	0.0002	eaa ba3	sya ba1	eggs	pre	eaa	sya	ba3	ba1	-0.396542	-0.177654	2.2321	0.000415842	3.38107	TRUE
syaeggspre	-0.339791	0.0216	sya ba3	sya ba1	eggs	pre	sya	sya	ba3	ba1	-0.292514	-0.131049	2.2321	0.0349642	1.45638	FALSE
syaeggspre	0.877119	0.002	mar ba3	sya ba1	eggs	pre	mar	sya	ba3	ba1	0.629738	0.282128	2.2321	0.00372781	2.42855	TRUE
syaeggspre	-0.0352787	0.8358	eaa bb1	sya ba1	eggs	pre	eaa	sya	bb1	ba1	-0.0346707	-0.0155328	2.2321	0.873224	0.0588744	FALSE
syaeggspre	0.209061	0.2767	sya bb1	sya ba1	eggs	pre	sya	sya	bb1	ba1	0.189844	0.0850517	2.2321	0.339807	0.468768	FALSE
syaeggspre	2.49737	0.0001	mar bb1	sya ba1	eggs	pre	mar	sya	bb1	ba1	1.25201	0.560911	2.2321	0.000215753	3.66604	TRUE
syaeggspre	2.22797	0.0001	mar ab2	sya ab3	eggs	pre	mar	sya	ab2	ab3	1.17185	0.525	2.2321	0.000215753	3.66604	TRUE
syaeggspre	-0.0502058	0.7655	eaa ab3	sya ab3	eggs	pre	eaa	sya	ab3	ab3	-0.0489861	-0.0219462	2.2321	0.813263	0.0897689	FALSE
syaeggspre	1.60301	0.0001	mar ab3	sya ab3	eggs	pre	mar	sya	ab3	ab3	0.956668	0.428595	2.2321	0.000215753	3.66604	TRUE
syaeggspre	-0.180107	0.2479	eaa ba1	sya ab3	eggs	pre	eaa	sya	ba1	ab3	-0.165605	-0.0741923	2.2321	0.30865	0.510533	FALSE
syaeggspre	0.0419865	0.8123	sya ba1	sya ab3	eggs	pre	sya	sya	ba1	ab3	0.0411289	0.0184261	2.2321	0.857201	0.0669173	FALSE
syaeggspre	1.20861	0.0001	mar ba1	sya ab3	eggs	pre	mar	sya	ba1	ab3	0.792364	0.354986	2.2321	0.000215753	3.66604	TRUE
syaeggspre	-0.209607	0.1604	sya bb1	sya ab1	eggs	pre	sya	sya	bb1	ab1	-0.190296	-0.0852539	2.2321	0.208355	0.681197	FALSE
syaeggspre	1.28632	0.0001	mar bb1	sya ab1	eggs	pre	mar	sya	bb1	ab1	0.826942	0.370476	2.2321	0.000215753	3.66604	TRUE
syaeggspre	-0.323529	0.0223	eaa aa3	sya ab2	eggs	pre	eaa	sya	aa3	ab2	-0.280302	-0.125578	2.2321	0.0358393	1.44564	FALSE
syaeggspre	-0.321702	0.0458	eaa aa1	sya bb3	eggs	pre	eaa	sya	aa1	bb3	-0.27892	-0.124958	2.2321	0.0690287	1.16097	FALSE
syaeggspre	0.459877	0.0584	sya aa1	sya bb3	eggs	pre	sya	sya	aa1	bb3	0.378352	0.169505	2.2321	0.0865694	1.06264	FALSE
syaeggspre	5.56944	0.0001	mar aa1	sya bb3	eggs	pre	mar	sya	aa1	bb3	1.88243	0.843343	2.2321	0.000215753	3.66604	TRUE
syaeggspre	-0.387738	0.0053	sya bb3	sya ab1	eggs	pre	sya	sya	bb3	ab1	-0.327675	-0.146801	2.2321	0.0094322	2.02539	TRUE
syaeggspre	2.29091	0.0001	mar bb3	sya ab1	eggs	pre	mar	sya	bb3	ab1	1.19116	0.533651	2.2321	0.000215753	3.66604	TRUE
syaeggspre	-0.0676856	0.6734	sya bb1	sya bb2	eggs	pre	sya	sya	bb1	bb2	-0.0654933	-0.0293415	2.2321	0.733983	0.134314	FALSE
syaeggspre	1.69684	0.0001	mar bb1	sya bb2	eggs	pre	mar	sya	bb1	bb2	0.992081	0.44446	2.2321	0.000215753	3.66604	TRUE
syaeggspre	-0.0534979	0.7502	eaa ab3	sya ab2	eggs	pre	eaa	sya	ab3	ab2	-0.052116	-0.0233484	2.2321	0.803786	0.0948597	FALSE
syaeggspre	-0.0034662	0.983	sya ab3	sya ab2	eggs	pre	sya	sya	ab3	ab2	-0.00346021	-0.0015502	2.2321	0.987703	0.00537347	FALSE
syaeggspre	1.59398	0.0001	mar ab3	sya ab2	eggs	pre	mar	sya	ab3	ab2	0.953195	0.427039	2.2321	0.000215753	3.66604	TRUE
syaeggspre	-0.584704	0.0001	eaa aa1	sya ab1	eggs	pre	eaa	sya	aa1	ab1	-0.460397	-0.206262	2.2321	0.000215753	3.66604	TRUE
syaeggspre	-0.106173	0.5633	sya aa1	sya ab1	eggs	pre	sya	sya	aa1	ab1	-0.100906	-0.0452068	2.2321	0.631457	0.199656	FALSE
syaeggspre	3.02222	0.0001	mar aa1	sya ab1	eggs	pre	mar	sya	aa1	ab1	1.39183	0.623553	2.2321	0.000215753	3.66604	TRUE
syaeggspre	-0.519469	0.0001	eaa aa2	sya ab1	eggs	pre	eaa	sya	aa2	ab1	-0.418361	-0.187429	2.2321	0.000215753	3.66604	TRUE
syaeggspre	0.75311	0.002	mar ba1	sya bb1	eggs	pre	mar	sya	ba1	bb1	0.561391	0.251508	2.2321	0.00372781	2.42855	TRUE
syaeggspre	1.7581	0.0001	mar aa2	sya ab1	eggs	pre	mar	sya	aa2	ab1	1.01454	0.454522	2.2321	0.000215753	3.66604	TRUE
syaeggspre	-0.574118	0.0001	eaa aa3	sya ab1	eggs	pre	eaa	sya	aa3	ab1	-0.453695	-0.203259	2.2321	0.000215753	3.66604	TRUE
syaeggspre	-0.510134	0.0001	eaa aa1	sya bb2	eggs	pre	eaa	sya	aa1	bb2	-0.412198	-0.184668	2.2321	0.000215753	3.66604	TRUE
syaeggspre	0.054321	0.7842	sya aa1	sya bb2	eggs	pre	sya	sya	aa1	bb2	0.0528969	0.0236983	2.2321	0.828936	0.0814789	FALSE
syaeggspre	3.74444	0.0001	mar aa1	sya bb2	eggs	pre	mar	sya	aa1	bb2	1.55697	0.697537	2.2321	0.000215753	3.66604	TRUE
syaeggspre	0.552542	0.0253	mar ba3	sya bb1	eggs	pre	mar	sya	ba3	bb1	0.439894	0.197076	2.2321	0.0400477	1.39742	FALSE
syaeggspre	-0.202091	0.1699	eaa bb1	sya bb1	eggs	pre	eaa	sya	bb1	bb1	-0.184062	-0.0824613	2.2321	0.219789	0.657995	FALSE
syaeggspre	0.255459	0.1666	sya bb1	sya ab2	eggs	pre	sya	sya	bb1	ab2	0.227501	0.101922	2.2321	0.215963	0.665621	FALSE
syaeggspre	-0.497647	0.0001	eaa aa3	sya bb2	eggs	pre	eaa	sya	aa3	bb2	-0.403895	-0.180948	2.2321	0.000215753	3.66604	TRUE
syaeggspre	-0.273191	0.0677	sya aa3	sya bb2	eggs	pre	sya	sya	aa3	bb2	-0.241527	-0.108206	2.2321	0.0973767	1.01154	FALSE
syaeggspre	3.74444	0.0001	mar aa3	sya bb2	eggs	pre	mar	sya	aa3	bb2	1.55697	0.697537	2.2321	0.000215753	3.66604	TRUE
syaeggspre	-0.336269	0.0302	eaa ab1	sya bb2	eggs	pre	eaa	sya	ab1	bb2	-0.289882	-0.129869	2.2321	0.0469778	1.32811	FALSE
syaeggspre	0.179558	0.3257	sya ab1	sya bb2	eggs	pre	sya	sya	ab1	bb2	0.16514	0.073984	2.2321	0.392335	0.406343	FALSE
syaeggspre	1.58788	0.0001	mar ab1	sya bb2	eggs	pre	mar	sya	ab1	bb2	0.950839	0.425983	2.2321	0.000215753	3.66604	TRUE
syaeggspre	-0.415869	0.001	eaa ab2	sya bb2	eggs	pre	eaa	sya	ab2	bb2	-0.347743	-0.155792	2.2321	0.00192073	2.71653	TRUE
syaeggspre	-0.257391	0.0712	sya ab2	sya bb2	eggs	pre	sya	sya	ab2	bb2	-0.229039	-0.102611	2.2321	0.101027	0.995562	FALSE
syaeggspre	-0.35009	0.0096	sya ba2	sya ab1	eggs	pre	sya	sya	ba2	ab1	-0.300171	-0.134479	2.2321	0.0163902	1.78541	FALSE
syaeggspre	0.560345	0.0105	mar ba2	sya ab1	eggs	pre	mar	sya	ba2	ab1	0.444907	0.199322	2.2321	0.0178784	1.74767	FALSE
syaeggspre	-0.664426	0.0001	eaa ba3	sya ab1	eggs	pre	eaa	sya	ba3	ab1	-0.509481	-0.228251	2.2321	0.000215753	3.66604	TRUE
syaeggspre	-0.568405	0.0001	sya ba3	sya ab1	eggs	pre	sya	sya	ba3	ab1	-0.450059	-0.20163	2.2321	0.000215753	3.66604	TRUE
syaeggspre	0.227119	0.3016	mar ba3	sya ab1	eggs	pre	mar	sya	ba3	ab1	0.204669	0.0916933	2.2321	0.36752	0.434719	FALSE
syaeggspre	-0.369338	0.0056	eaa bb1	sya ab1	eggs	pre	eaa	sya	bb1	ab1	-0.314327	-0.140821	2.2321	0.00988235	2.00514	TRUE
syaeggspre	4.03409	0.0001	mar bb3	sya ba1	eggs	pre	mar	sya	bb3	ba1	1.61623	0.724085	2.2321	0.000215753	3.66604	TRUE
syaeggspre	-0.228894	0.1375	sya ba1	sya bb2	eggs	pre	sya	sya	ba1	bb2	-0.206115	-0.0923409	2.2321	0.184701	0.73353	FALSE
syaeggspre	-0.418941	0.0011	eaa bb2	sya ab1	eggs	pre	eaa	sya	bb2	ab1	-0.349911	-0.156763	2.2321	0.00210638	2.67646	TRUE
syaeggspre	-0.152225	0.3257	sya bb2	sya ab1	eggs	pre	sya	sya	bb2	ab1	-0.141695	-0.0634804	2.2321	0.392335	0.406343	FALSE
syaeggspre	1.44595	0.0001	mar bb2	sya ab1	eggs	pre	mar	sya	bb2	ab1	0.894432	0.400713	2.2321	0.000215753	3.66604	TRUE
syaeggspre	-0.290196	0.0525	eaa bb3	sya ab1	eggs	pre	eaa	sya	bb3	ab1	-0.254794	-0.11415	2.2321	0.0783768	1.10581	FALSE
syaeggspre	-0.312072	0.0287	sya ba3	sya ab3	eggs	pre	sya	sya	ba3	ab3	-0.271607	-0.121682	2.2321	0.044866	1.34808	FALSE
syaeggspre	0.955932	0.0006	mar ba3	sya ab3	eggs	pre	mar	sya	ba3	ab3	0.670867	0.300554	2.2321	0.00117757	2.92901	TRUE
syaeggspre	0.00522648	0.9745	eaa bb1	sya ab3	eggs	pre	eaa	sya	bb1	ab3	0.00521287	0.00233541	2.2321	0.980727	0.00845194	FALSE
syaeggspre	0.259825	0.1602	sya bb1	sya ab3	eggs	pre	sya	sya	bb1	ab3	0.230973	0.103478	2.2321	0.208355	0.681197	FALSE
syaeggspre	-0.314607	0.0217	eaa bb2	sya bb2	eggs	pre	eaa	sya	bb2	bb2	-0.273538	-0.122547	2.2321	0.0349642	1.45638	FALSE
syaeggspre	1.88514	0.0001	mar bb2	sya bb2	eggs	pre	mar	sya	bb2	bb2	1.05957	0.474697	2.2321	0.000215753	3.66604	TRUE
syaeggspre	-0.162745	0.3116	eaa bb3	sya bb2	eggs	pre	eaa	sya	bb3	bb2	-0.150784	-0.0675523	2.2321	0.378243	0.422229	FALSE
syaeggspre	-0.277801	0.0623	sya bb3	sya bb2	eggs	pre	sya	sya	bb3	bb2	-0.245141	-0.109825	2.2321	0.091065	1.04065	FALSE
syaeggspre	2.88182	0.0001	mar bb3	sya bb2	eggs	pre	mar	sya	bb3	bb2	1.3563	0.607635	2.2321	0.000215753	3.66604	TRUE
syaeggspre	-0.349201	0.0131	eaa ba1	sya bb1	eggs	pre	eaa	sya	ba1	bb1	-0.299512	-0.134184	2.2321	0.022126	1.6551	FALSE
syaeggspre	-0.172912	0.2767	sya ba1	sya bb1	eggs	pre	sya	sya	ba1	bb1	-0.15949	-0.0714526	2.2321	0.339807	0.468768	FALSE
syaeggspre	-0.191176	0.2168	eaa ab2	sya bb3	eggs	pre	eaa	sya	ab2	bb3	-0.174941	-0.0783752	2.2321	0.273168	0.56357	FALSE
syaeggspre	-0.591071	0.0001	eaa ba2	sya bb1	eggs	pre	eaa	sya	ba2	bb1	-0.464408	-0.208058	2.2321	0.000215753	3.66604	TRUE
syaeggspre	-0.177738	0.2346	sya ba2	sya bb1	eggs	pre	sya	sya	ba2	bb1	-0.163596	-0.0732921	2.2321	0.294418	0.531035	FALSE
syaeggspre	0.974138	0.0001	mar ba2	sya bb1	eggs	pre	mar	sya	ba2	bb1	0.680132	0.304704	2.2321	0.000215753	3.66604	TRUE
syaeggspre	-0.575435	0.0001	eaa ba3	sya bb1	eggs	pre	eaa	sya	ba3	bb1	-0.454531	-0.203634	2.2321	0.000215753	3.66604	TRUE
syaeggspre	-0.453949	0.0004	sya ba3	sya bb1	eggs	pre	sya	sya	ba3	bb1	-0.374284	-0.167682	2.2321	0.000794953	3.09966	TRUE
syaeggspre	0.949153	0.0006	mar ba3	sya ab2	eggs	pre	mar	sya	ba3	ab2	0.667395	0.298998	2.2321	0.00117757	2.92901	TRUE
syaeggspre	0.00174216	0.9915	eaa bb1	sya ab2	eggs	pre	eaa	sya	bb1	ab2	0.00174064	0.000779823	2.2321	0.993076	0.00301738	FALSE
syaeggspre	-0.159858	0.3362	eaa ba1	sya bb3	eggs	pre	eaa	sya	ba1	bb3	-0.148298	-0.0664385	2.2321	0.401909	0.395872	FALSE
syaeggspre	2.63158	0.0001	mar bb1	sya ab2	eggs	pre	mar	sya	bb1	ab2	1.28967	0.577781	2.2321	0.000215753	3.66604	TRUE
syaeggspre	3.69231	0.0001	mar ab2	sya ba3	eggs	pre	mar	sya	ab2	ba3	1.54592	0.692587	2.2321	0.000215753	3.66604	TRUE
syaeggspre	0.380658	0.0734	eaa ab3	sya ba3	eggs	pre	eaa	sya	ab3	ba3	0.322561	0.14451	2.2321	0.10345	0.985271	FALSE
syaeggspre	0.45364	0.0287	sya ab3	sya ba3	eggs	pre	sya	sya	ab3	ba3	0.37407	0.167587	2.2321	0.044866	1.34808	FALSE
syaeggspre	2.78383	0.0001	mar ab3	sya ba3	eggs	pre	mar	sya	ab3	ba3	1.33074	0.596181	2.2321	0.000215753	3.66604	TRUE
syaeggspre	-0.0274841	0.8719	sya bb3	sya ab2	eggs	pre	sya	sya	bb3	ab2	-0.0271132	-0.0121469	2.2321	0.895339	0.0480126	FALSE
syaeggspre	4.22727	0.0001	mar bb3	sya ab2	eggs	pre	mar	sya	bb3	ab2	1.65389	0.740956	2.2321	0.000215753	3.66604	TRUE
syaeggspre	0.290939	0.1425	sya bb1	sya bb3	eggs	pre	sya	sya	bb1	bb3	0.25537	0.114408	2.2321	0.190605	0.719865	FALSE
syaeggspre	2.73421	0.0001	mar bb1	sya bb3	eggs	pre	mar	sya	bb1	bb3	1.31754	0.590267	2.2321	0.000215753	3.66604	TRUE
syaeggspre	-0.111156	0.4955	eaa bb2	sya ba1	eggs	pre	eaa	sya	bb2	ba1	-0.105401	-0.0472203	2.2321	0.566543	0.246767	FALSE
syaeggspre	0.296838	0.1375	sya bb2	sya ba1	eggs	pre	sya	sya	bb2	ba1	0.259929	0.11645	2.2321	0.184701	0.73353	FALSE
syaeggspre	2.74155	0.0001	mar bb2	sya ba1	eggs	pre	mar	sya	bb2	ba1	1.3195	0.591147	2.2321	0.000215753	3.66604	TRUE
syaeggspre	0.0857843	0.6535	eaa bb3	sya ba1	eggs	pre	eaa	sya	bb3	ba1	0.0823026	0.0368722	2.2321	0.714766	0.145836	FALSE
syaeggspre	-0.0634249	0.7195	sya bb3	sya ba1	eggs	pre	sya	sya	bb3	ba1	-0.0614948	-0.0275502	2.2321	0.782876	0.106307	FALSE
syaeggspre	-0.39325	0.004	eaa ba1	sya bb2	eggs	pre	eaa	sya	ba1	bb2	-0.331639	-0.148577	2.2321	0.00724138	2.14018	TRUE
syaeggspre	-0.0809585	0.6668	eaa ab1	sya bb3	eggs	pre	eaa	sya	ab1	bb3	-0.0778482	-0.0348766	2.2321	0.728049	0.13784	FALSE
syaeggspre	0.63445	0.007	mar ba1	sya bb2	eggs	pre	mar	sya	ba1	bb2	0.491306	0.220109	2.2321	0.0121823	1.91427	FALSE
syaeggspre	0.0359066	0.8289	sya ba2	sya ab3	eggs	pre	sya	sya	ba2	ab3	0.035277	0.0158044	2.2321	0.867453	0.0617538	FALSE
syaeggspre	1.48707	0.0001	mar ba2	sya ab3	eggs	pre	mar	sya	ba2	ab3	0.911105	0.408182	2.2321	0.000215753	3.66604	TRUE
syaeggspre	-0.465122	0.0002	eaa ba3	sya ab3	eggs	pre	eaa	sya	ba3	ab3	-0.381938	-0.171111	2.2321	0.000415842	3.38107	TRUE
syaeggspre	-0.604171	0.0001	eaa ba3	sya bb2	eggs	pre	eaa	sya	ba3	bb2	-0.472607	-0.211732	2.2321	0.000215753	3.66604	TRUE
syaeggspre	-0.490909	0.0001	sya ba3	sya bb2	eggs	pre	sya	sya	ba3	bb2	-0.399386	-0.178928	2.2321	0.000215753	3.66604	TRUE
syaeggspre	0.447458	0.0606	mar ba3	sya bb2	eggs	pre	mar	sya	ba3	bb2	0.369809	0.165677	2.2321	0.0894098	1.04861	FALSE
syaeggspre	-0.256098	0.0729	eaa bb1	sya bb2	eggs	pre	eaa	sya	bb1	bb2	-0.22801	-0.10215	2.2321	0.102975	0.987267	FALSE
syaeggspre	2.64421	0.0001	mar bb1	sya ab3	eggs	pre	mar	sya	bb1	ab3	1.29314	0.579337	2.2321	0.000215753	3.66604	TRUE
syaeggspre	-0.0738363	0.6373	eaa bb2	sya ab3	eggs	pre	eaa	sya	bb2	ab3	-0.0712375	-0.031915	2.2321	0.700696	0.15447	FALSE
syaeggspre	0.00638298	0.9721	sya aa3	sya bb3	eggs	pre	sya	sya	aa3	bb3	0.00636269	0.00285054	2.2321	0.980727	0.00845194	FALSE
syaeggspre	5.56944	0.0001	mar aa3	sya bb3	eggs	pre	mar	sya	aa3	bb3	1.88243	0.843343	2.2321	0.000215753	3.66604	TRUE
syaeggspre	-0.0770465	0.6222	eaa bb2	sya ab2	eggs	pre	eaa	sya	bb2	ab2	-0.0742226	-0.0332523	2.2321	0.68529	0.164125	FALSE
syaeggspre	0.633287	0.0053	sya ab1	sya bb3	eggs	pre	sya	sya	ab1	bb3	0.490595	0.21979	2.2321	0.0094322	2.02539	TRUE
syaeggspre	2.58333	0.0001	mar ab1	sya bb3	eggs	pre	mar	sya	ab1	bb3	1.27629	0.57179	2.2321	0.000215753	3.66604	TRUE
syaeggspre	4.24545	0.0001	mar bb3	sya ab3	eggs	pre	mar	sya	bb3	ab3	1.65736	0.742511	2.2321	0.000215753	3.66604	TRUE
syaeggspre	0.0282609	0.8719	sya ab2	sya bb3	eggs	pre	sya	sya	ab2	bb3	0.0278689	0.0124855	2.2321	0.895339	0.0480126	FALSE
syaeggspre	0.032316	0.8456	sya ba2	sya ab2	eggs	pre	sya	sya	ba2	ab2	0.0318048	0.0142488	2.2321	0.879089	0.0559671	FALSE
syaeggspre	1.47845	0.0001	mar ba2	sya ab2	eggs	pre	mar	sya	ba2	ab2	0.907633	0.406627	2.2321	0.000215753	3.66604	TRUE
syaeggspre	-0.466976	0.0002	eaa ba3	sya ab2	eggs	pre	eaa	sya	ba3	ab2	-0.383203	-0.171678	2.2321	0.000415842	3.38107	TRUE
syaeggspre	-0.314456	0.0273	sya ba3	sya ab2	eggs	pre	sya	sya	ba3	ab2	-0.273423	-0.122496	2.2321	0.0427836	1.36872	FALSE
syaeggspre	0.0246967	0.8877	sya ab3	sya bb3	eggs	pre	sya	sya	ab3	bb3	0.0243967	0.0109299	2.2321	0.906404	0.0426784	FALSE
syaeggspre	1.66729	0.0001	mar ab3	sya bb3	eggs	pre	mar	sya	ab3	bb3	0.981064	0.439525	2.2321	0.000215753	3.66604	TRUE
syaeggspre	0.159314	0.4191	eaa bb3	sya bb3	eggs	pre	eaa	sya	bb3	bb3	0.147828	0.0662282	2.2321	0.492599	0.307507	FALSE
syaeggspre	0.0677201	0.7195	sya ba1	sya bb3	eggs	pre	sya	sya	ba1	bb3	0.0655256	0.029356	2.2321	0.782876	0.106307	FALSE
syaeggspre	0.926316	0.0012	mar ab3	sya bb2	eggs	pre	mar	sya	ab3	bb2	0.655609	0.293718	2.2321	0.00227711	2.64262	TRUE
syaeggspre	0.346604	0.0712	sya bb2	sya ab2	eggs	pre	sya	sya	bb2	ab2	0.297586	0.133321	2.2321	0.101027	0.995562	FALSE
syaeggspre	2.88514	0.0001	mar bb2	sya ab2	eggs	pre	mar	sya	bb2	ab2	1.35716	0.608018	2.2321	0.000215753	3.66604	TRUE
syaeggspre	0.127451	0.4901	eaa bb3	sya ab2	eggs	pre	eaa	sya	bb3	ab2	0.119959	0.0537427	2.2321	0.563436	0.249155	FALSE
syaeggspre	-0.451912	0.0008	eaa ba3	sya bb3	eggs	pre	eaa	sya	ba3	bb3	-0.372881	-0.167054	2.2321	0.00155077	2.80945	TRUE
syaeggspre	-0.295082	0.0525	sya ba3	sya bb3	eggs	pre	sya	sya	ba3	bb3	-0.258574	-0.115843	2.2321	0.0783768	1.10581	FALSE
syaeggspre	1.00424	0.0006	mar ba3	sya bb3	eggs	pre	mar	sya	ba3	bb3	0.695264	0.311484	2.2321	0.00117757	2.92901	TRUE
syaeggspre	0.0300523	0.864	eaa bb1	sya bb3	eggs	pre	eaa	sya	bb1	bb3	0.0296095	0.0132653	2.2321	0.892311	0.0494838	FALSE
syaeggspre	-0.0509631	0.7617	eaa bb2	sya bb3	eggs	pre	eaa	sya	bb2	bb3	-0.049707	-0.0222691	2.2321	0.810593	0.0911972	FALSE
syaeggspre	0.38466	0.0623	sya bb2	sya bb3	eggs	pre	sya	sya	bb2	bb3	0.325455	0.145806	2.2321	0.091065	1.04065	FALSE
syaeggspre	2.99493	0.0001	mar bb2	sya bb3	eggs	pre	mar	sya	bb2	bb3	1.38503	0.620503	2.2321	0.000215753	3.66604	TRUE
syaeggspre	1.38881	0.0001	mar ab2	sya bb2	eggs	pre	mar	sya	ab2	bb2	0.870796	0.390123	2.2321	0.000215753	3.66604	TRUE
syaeggspre	4.375	0.0001	mar bb3	sya bb3	eggs	pre	mar	sya	bb3	bb3	1.68176	0.753441	2.2321	0.000215753	3.66604	TRUE
syaeggspre	-0.246091	0.1044	eaa ab3	sya bb1	eggs	pre	eaa	sya	ab3	bb1	-0.220011	-0.0985667	2.2321	0.142983	0.844717	FALSE
syaeggspre	-0.206239	0.1602	sya ab3	sya bb1	eggs	pre	sya	sya	ab3	bb1	-0.187507	-0.0840048	2.2321	0.208355	0.681197	FALSE
syaeggspre	1.06617	0.0003	mar ab3	sya bb1	eggs	pre	mar	sya	ab3	bb1	0.725694	0.325117	2.2321	0.000607717	3.2163	TRUE
syaeggspre	-0.61875	0.0001	eaa ba2	sya bb2	eggs	pre	eaa	sya	ba2	bb2	-0.481654	-0.215785	2.2321	0.000215753	3.66604	TRUE
syaeggspre	-0.233393	0.1075	sya ba2	sya bb2	eggs	pre	sya	sya	ba2	bb2	-0.209769	-0.0939782	2.2321	0.146274	0.834832	FALSE
syaeggspre	0.840517	0.0004	mar ba2	sya bb2	eggs	pre	mar	sya	ba2	bb2	0.610047	0.273306	2.2321	0.000794953	3.09966	TRUE
syaeggspre	1.26316	0.0001	mar ba1	sya bb3	eggs	pre	mar	sya	ba1	bb3	0.816761	0.365916	2.2321	0.000215753	3.66604	TRUE
syaeggspre	-0.472098	0.0002	eaa ba2	sya bb3	eggs	pre	eaa	sya	ba2	bb3	-0.386689	-0.17324	2.2321	0.000415842	3.38107	TRUE
syaeggspre	2.30769	0.0001	mar ab2	sya bb3	eggs	pre	mar	sya	ab2	bb3	1.19625	0.53593	2.2321	0.000215753	3.66604	TRUE
syaeggspre	-0.026749	0.8815	eaa ab3	sya bb3	eggs	pre	eaa	sya	ab3	bb3	-0.0263975	-0.0118263	2.2321	0.903	0.0443122	FALSE
syaeggspre	0.131373	0.4776	eaa bb3	sya ab3	eggs	pre	eaa	sya	bb3	ab3	0.123432	0.0552983	2.2321	0.552088	0.257992	FALSE
syaeggspre	0.351288	0.068	sya bb2	sya ab3	eggs	pre	sya	sya	bb2	ab3	0.301058	0.134877	2.2321	0.0975854	1.01062	FALSE
syaeggspre	1.56224	0.0001	mar ab2	sya bb1	eggs	pre	mar	sya	ab2	bb1	0.940881	0.421522	2.2321	0.000215753	3.66604	TRUE
syaeggspre	-0.259965	0.068	sya ab3	sya bb2	eggs	pre	sya	sya	ab3	bb2	-0.231084	-0.103528	2.2321	0.0975854	1.01062	FALSE
syaeggspre	-0.0241015	0.8877	sya bb3	sya ab3	eggs	pre	sya	sya	bb3	ab3	-0.0238156	-0.0106696	2.2321	0.906404	0.0426784	FALSE
syaeggspre	1.54849	0.0001	mar ba2	sya bb3	eggs	pre	mar	sya	ba2	bb3	0.935502	0.419112	2.2321	0.000215753	3.66604	TRUE
syaeggspre	2.89865	0.0001	mar bb2	sya ab3	eggs	pre	mar	sya	bb2	ab3	1.36063	0.609573	2.2321	0.000215753	3.66604	TRUE
syaeggspre	-0.297119	0.0432	eaa ab3	sya bb2	eggs	pre	eaa	sya	ab3	bb2	-0.260146	-0.116547	2.2321	0.0654231	1.18427	FALSE
syaeggspre	0.0614901	0.7302	sya ba2	sya bb3	eggs	pre	sya	sya	ba2	bb3	0.0596737	0.0267343	2.2321	0.790423	0.102141	FALSE
eaaeggspost	0.124498	0.6133	sya aa1	eaa aa1	eggs	post	sya	eaa	aa1	aa1	0.117337	0.0573285	2.04674	0.702507	0.153349	FALSE
eaaeggspost	1.52252	0.0007	mar aa1	eaa aa1	eggs	post	mar	eaa	aa1	aa1	0.925259	0.452064	2.04674	0.0021	2.67778	TRUE
eaaeggspost	-0.0311419	0.8911	eaa aa2	eaa aa1	eggs	post	eaa	eaa	aa2	aa1	-0.0306668	-0.0149832	2.04674	0.931627	0.030758	FALSE
eaaeggspost	0.0916179	0.686	sya aa2	eaa aa1	eggs	post	sya	eaa	aa2	aa1	0.0876609	0.0428295	2.04674	0.768421	0.114401	FALSE
eaaeggspost	1.50559	0.0001	mar aa2	eaa aa1	eggs	post	mar	eaa	aa2	aa1	0.918525	0.448774	2.04674	0.000366279	3.43619	TRUE
eaaeggspost	-0.157261	0.4268	eaa aa3	eaa aa1	eggs	post	eaa	eaa	aa3	aa1	-0.146056	-0.0713602	2.04674	0.545404	0.263282	FALSE
eaaeggspost	0.00628931	0.9769	sya aa3	eaa aa1	eggs	post	sya	eaa	aa3	aa1	0.00626961	0.00306321	2.04674	0.983847	0.00707259	FALSE
eaaeggspost	1.45614	0.0001	mar aa3	eaa aa1	eggs	post	mar	eaa	aa3	aa1	0.898591	0.439035	2.04674	0.000366279	3.43619	TRUE
eaaeggspost	0.22807	0.3779	eaa ab1	eaa aa1	eggs	post	eaa	eaa	ab1	aa1	0.205444	0.100376	2.04674	0.495994	0.304524	FALSE
eaaeggspost	-0.0318119	0.8757	sya ab1	eaa aa1	eggs	post	sya	eaa	ab1	aa1	-0.0313164	-0.0153006	2.04674	0.92102	0.0357309	FALSE
eaaeggspost	1.71845	0.0001	mar ab1	eaa aa1	eggs	post	mar	eaa	ab1	aa1	1.00006	0.488611	2.04674	0.000366279	3.43619	TRUE
eaaeggspost	-0.124453	0.5191	eaa ab2	eaa aa1	eggs	post	eaa	eaa	ab2	aa1	-0.117297	-0.0573088	2.04674	0.625302	0.20391	FALSE
eaaeggspost	-0.171107	0.3621	sya ab2	eaa aa1	eggs	post	sya	eaa	ab2	aa1	-0.15795	-0.0771712	2.04674	0.477904	0.32066	FALSE
eaaeggspost	0.347774	0.1718	mar ab2	eaa aa1	eggs	post	mar	eaa	ab2	aa1	0.298454	0.145819	2.04674	0.257088	0.589918	FALSE
eaaeggspost	-0.0916464	0.6559	eaa ab3	eaa aa1	eggs	post	eaa	eaa	ab3	aa1	-0.087687	-0.0428422	2.04674	0.744535	0.128115	FALSE
eaaeggspost	0.261261	0.2648	sya ab3	eaa aa1	eggs	post	sya	eaa	ab3	aa1	0.232112	0.113406	2.04674	0.372375	0.429019	FALSE
eaaeggspost	1.37288	0.0003	mar ab3	eaa aa1	eggs	post	mar	eaa	ab3	aa1	0.864105	0.422185	2.04674	0.00102162	2.99071	TRUE
eaaeggspost	-0.153439	0.4392	eaa ba1	eaa aa1	eggs	post	eaa	eaa	ba1	aa1	-0.142748	-0.069744	2.04674	0.555614	0.255226	FALSE
eaaeggspost	-0.186638	0.3369	sya ba1	eaa aa1	eggs	post	sya	eaa	ba1	aa1	-0.171124	-0.0836078	2.04674	0.453519	0.343404	FALSE
eaaeggspost	0.91453	0.0034	mar ba1	eaa aa1	eggs	post	mar	eaa	ba1	aa1	0.649472	0.31732	2.04674	0.00867206	2.06188	TRUE
eaaeggspost	-0.199543	0.2794	eaa ba2	eaa aa1	eggs	post	eaa	eaa	ba2	aa1	-0.18194	-0.0888926	2.04674	0.390293	0.40861	FALSE
eaaeggspost	0.127214	0.5638	sya ba2	eaa aa1	eggs	post	sya	eaa	ba2	aa1	0.119749	0.0585072	2.04674	0.666405	0.176262	FALSE
eaaeggspost	1.4055	0.0001	mar ba2	eaa aa1	eggs	post	mar	eaa	ba2	aa1	0.877757	0.428855	2.04674	0.000366279	3.43619	TRUE
eaaeggspost	-0.468186	0.0031	eaa ba3	eaa aa1	eggs	post	eaa	eaa	ba3	aa1	-0.384028	-0.187629	2.04674	0.00797143	2.09846	TRUE
eaaeggspost	-0.0252393	0.9058	sya ba3	eaa aa1	eggs	post	sya	eaa	ba3	aa1	-0.0249261	-0.0121784	2.04674	0.941673	0.0260998	FALSE
eaaeggspost	0.573034	0.0545	mar ba3	eaa aa1	eggs	post	mar	eaa	ba3	aa1	0.453006	0.22133	2.04674	0.0981	1.00833	FALSE
eaaeggspost	0.113763	0.6034	eaa bb1	eaa aa1	eggs	post	eaa	eaa	bb1	aa1	0.107744	0.0526418	2.04674	0.696231	0.157247	FALSE
eaaeggspost	0.815824	0.0047	sya bb1	eaa aa1	eggs	post	sya	eaa	bb1	aa1	0.596539	0.291458	2.04674	0.0115664	1.9368	FALSE
eaaeggspost	3.11765	0.0001	mar bb1	eaa aa1	eggs	post	mar	eaa	bb1	aa1	1.41528	0.69148	2.04674	0.000366279	3.43619	TRUE
eaaeggspost	-0.0196078	0.9237	eaa bb2	eaa aa1	eggs	post	eaa	eaa	bb2	aa1	-0.0194181	-0.00948731	2.04674	0.949316	0.022589	FALSE
eaaeggspost	0.67264	0.0144	sya bb2	eaa aa1	eggs	post	sya	eaa	bb2	aa1	0.514403	0.251328	2.04674	0.0306486	1.51359	FALSE
eaaeggspost	1.3569	0.0001	mar bb2	eaa aa1	eggs	post	mar	eaa	bb2	aa1	0.857348	0.418884	2.04674	0.000366279	3.43619	TRUE
eaaeggspost	0.435897	0.0985	eaa bb3	eaa aa1	eggs	post	eaa	eaa	bb3	aa1	0.36179	0.176764	2.04674	0.161182	0.792684	FALSE
eaaeggspost	0.616162	0.0292	sya bb3	eaa aa1	eggs	post	sya	eaa	bb3	aa1	0.480054	0.234545	2.04674	0.0571304	1.24313	FALSE
eaaeggspost	1.87179	0.0001	mar bb3	eaa aa1	eggs	post	mar	eaa	bb3	aa1	1.05494	0.515422	2.04674	0.000366279	3.43619	TRUE
eaaeggspost	4.14412	0.0001	mar bb1	eaa ba2	eggs	post	mar	eaa	bb1	ba2	1.63785	0.800224	2.04674	0.000366279	3.43619	TRUE
eaaeggspost	0.22479	0.2541	eaa bb2	eaa ba2	eggs	post	eaa	eaa	bb2	ba2	0.202769	0.0990692	2.04674	0.360162	0.443502	FALSE
eaaeggspost	1.08961	0.0001	sya bb2	eaa ba2	eggs	post	sya	eaa	bb2	ba2	0.736975	0.360072	2.04674	0.000366279	3.43619	TRUE
eaaeggspost	1.94444	0.0001	mar bb2	eaa ba2	eggs	post	mar	eaa	bb2	ba2	1.07992	0.527628	2.04674	0.000366279	3.43619	TRUE
eaaeggspost	0.793846	0.0023	eaa bb3	eaa ba2	eggs	post	eaa	eaa	bb3	ba2	0.584362	0.285508	2.04674	0.00611392	2.21368	TRUE
eaaeggspost	1.01905	0.0003	sya bb3	eaa ba2	eggs	post	sya	eaa	bb3	ba2	0.702626	0.34329	2.04674	0.00102162	2.99071	TRUE
eaaeggspost	2.58769	0.0001	mar bb3	eaa ba2	eggs	post	mar	eaa	bb3	ba2	1.27751	0.624167	2.04674	0.000366279	3.43619	TRUE
eaaeggspost	1.77703	0.0001	mar aa1	eaa ab3	eggs	post	mar	eaa	aa1	ab3	1.02138	0.499027	2.04674	0.000366279	3.43619	TRUE
eaaeggspost	0.066609	0.7647	eaa aa2	eaa ab3	eggs	post	eaa	eaa	aa2	ab3	0.0644845	0.0315059	2.04674	0.838722	0.0763821	FALSE
eaaeggspost	0.201754	0.3587	sya aa2	eaa ab3	eggs	post	sya	eaa	aa2	ab3	0.183782	0.0897926	2.04674	0.475749	0.322622	FALSE
eaaeggspost	1.75839	0.0001	mar aa2	eaa ab3	eggs	post	mar	eaa	aa2	ab3	1.01465	0.495737	2.04674	0.000366279	3.43619	TRUE
eaaeggspost	-0.0722348	0.7057	eaa aa3	eaa ab3	eggs	post	eaa	eaa	aa3	ab3	-0.069745	-0.0340761	2.04674	0.786276	0.104425	FALSE
eaaeggspost	0.107817	0.6081	sya aa3	eaa ab3	eggs	post	sya	eaa	aa3	ab3	0.102391	0.0500264	2.04674	0.700371	0.154672	FALSE
eaaeggspost	1.70395	0.0001	mar aa3	eaa ab3	eggs	post	mar	eaa	aa3	ab3	0.994713	0.485998	2.04674	0.000366279	3.43619	TRUE
eaaeggspost	0.351974	0.1658	eaa ab1	eaa ab3	eggs	post	eaa	eaa	ab1	ab3	0.301566	0.147339	2.04674	0.249294	0.603289	FALSE
eaaeggspost	0.0658714	0.7359	sya ab1	eaa ab3	eggs	post	sya	eaa	ab1	ab3	0.0637927	0.0311679	2.04674	0.811939	0.0904768	FALSE
eaaeggspost	1.99272	0.0001	mar ab1	eaa ab3	eggs	post	mar	eaa	ab1	ab3	1.09618	0.535574	2.04674	0.000366279	3.43619	TRUE
eaaeggspost	-0.0361163	0.8454	eaa ab2	eaa ab3	eggs	post	eaa	eaa	ab2	ab3	-0.0354794	-0.0173346	2.04674	0.901188	0.0451847	FALSE
eaaeggspost	-0.0874778	0.6269	sya ab2	eaa ab3	eggs	post	sya	eaa	ab2	ab3	-0.0838611	-0.0409729	2.04674	0.715484	0.1454	FALSE
eaaeggspost	0.483755	0.0507	mar ab2	eaa ab3	eggs	post	mar	eaa	ab2	ab3	0.394576	0.192782	2.04674	0.092049	1.03598	FALSE
eaaeggspost	0.388514	0.0854	sya ab3	eaa ab3	eggs	post	sya	eaa	ab3	ab3	0.328234	0.160369	2.04674	0.144193	0.841057	FALSE
eaaeggspost	0.142143	0.5191	eaa aa1	eaa ab2	eggs	post	eaa	eaa	aa1	ab2	0.132906	0.0649354	2.04674	0.625302	0.20391	FALSE
eaaeggspost	0.284337	0.2272	sya aa1	eaa ab2	eggs	post	sya	eaa	aa1	ab2	0.250243	0.122264	2.04674	0.326795	0.485725	FALSE
eaaeggspost	1.88108	0.0001	mar aa1	eaa ab2	eggs	post	mar	eaa	aa1	ab2	1.05817	0.517	2.04674	0.000366279	3.43619	TRUE
eaaeggspost	0.106574	0.6228	eaa aa2	eaa ab2	eggs	post	eaa	eaa	aa2	ab2	0.101269	0.0494782	2.04674	0.712094	0.147462	FALSE
eaaeggspost	0.246784	0.2455	sya aa2	eaa ab2	eggs	post	sya	eaa	aa2	ab2	0.220567	0.107765	2.04674	0.349921	0.45603	FALSE
eaaeggspost	1.86174	0.0001	mar aa2	eaa ab2	eggs	post	mar	eaa	aa2	ab2	1.05143	0.513709	2.04674	0.000366279	3.43619	TRUE
eaaeggspost	-0.0374718	0.8391	eaa aa3	eaa ab2	eggs	post	eaa	eaa	aa3	ab2	-0.0367868	-0.0179733	2.04674	0.901188	0.0451847	FALSE
eaaeggspost	0.149326	0.4622	sya aa3	eaa ab2	eggs	post	sya	eaa	aa3	ab2	0.139176	0.0679987	2.04674	0.578899	0.237397	FALSE
eaaeggspost	1.80526	0.0001	mar aa3	eaa ab2	eggs	post	mar	eaa	aa3	ab2	1.0315	0.50397	2.04674	0.000366279	3.43619	TRUE
eaaeggspost	0.402632	0.104	eaa ab1	eaa ab2	eggs	post	eaa	eaa	ab1	ab2	0.33835	0.165311	2.04674	0.16757	0.775803	FALSE
eaaeggspost	0.105809	0.5724	sya ab1	eaa ab2	eggs	post	sya	eaa	ab1	ab2	0.100577	0.0491402	2.04674	0.670634	0.173515	FALSE
eaaeggspost	2.10485	0.0001	mar ab1	eaa ab2	eggs	post	mar	eaa	ab1	ab2	1.13297	0.553546	2.04674	0.000366279	3.43619	TRUE
eaaeggspost	-0.053286	0.7575	sya ab2	eaa ab2	eggs	post	sya	eaa	ab2	ab2	-0.0519148	-0.0253646	2.04674	0.833183	0.0792595	FALSE
eaaeggspost	0.53935	0.0244	mar ab2	eaa ab2	eggs	post	mar	eaa	ab2	ab2	0.43136	0.210754	2.04674	0.0491118	1.30881	FALSE
eaaeggspost	0.0374696	0.8454	eaa ab3	eaa ab2	eggs	post	eaa	eaa	ab3	ab2	0.0367847	0.0179723	2.04674	0.901188	0.0451847	FALSE
eaaeggspost	0.440541	0.0425	sya ab3	eaa ab2	eggs	post	sya	eaa	ab3	ab2	0.365018	0.178341	2.04674	0.079451	1.0999	FALSE
eaaeggspost	1.71017	0.0001	mar ab3	eaa ab2	eggs	post	mar	eaa	ab3	ab2	0.997011	0.487121	2.04674	0.000366279	3.43619	TRUE
eaaeggspost	-0.0331066	0.858	eaa ba1	eaa ab2	eggs	post	eaa	eaa	ba1	ab2	-0.0325704	-0.0159133	2.04674	0.91	0.0409586	FALSE
eaaeggspost	-0.071024	0.6951	sya ba1	eaa ab2	eggs	post	sya	eaa	ba1	ab2	-0.0686152	-0.0335241	2.04674	0.776441	0.109891	FALSE
eaaeggspost	1.18667	0.0001	mar ba1	eaa ab2	eggs	post	mar	eaa	ba1	ab2	0.782378	0.382255	2.04674	0.000366279	3.43619	TRUE
eaaeggspost	-0.0857633	0.6128	eaa ba2	eaa ab2	eggs	post	eaa	eaa	ba2	ab2	-0.0822832	-0.040202	2.04674	0.702507	0.153349	FALSE
eaaeggspost	0.28744	0.1584	sya ba2	eaa ab2	eggs	post	sya	eaa	ba2	ab2	0.252655	0.123443	2.04674	0.239309	0.62104	FALSE
eaaeggspost	1.74742	0.0001	mar ba2	eaa ab2	eggs	post	mar	eaa	ba2	ab2	1.01066	0.493791	2.04674	0.000366279	3.43619	TRUE
eaaeggspost	-0.392593	0.0073	eaa ba3	eaa ab2	eggs	post	eaa	eaa	ba3	ab2	-0.331167	-0.161802	2.04674	0.0169705	1.77031	FALSE
eaaeggspost	0.113316	0.5702	sya ba3	eaa ab2	eggs	post	sya	eaa	ba3	ab2	0.107343	0.0524457	2.04674	0.670634	0.173515	FALSE
eaaeggspost	0.796629	0.0055	mar ba3	eaa ab2	eggs	post	mar	eaa	ba3	ab2	0.585912	0.286266	2.04674	0.0132252	1.8786	FALSE
eaaeggspost	0.272076	0.1789	eaa bb1	eaa ab2	eggs	post	eaa	eaa	bb1	ab2	0.240651	0.117577	2.04674	0.265193	0.576438	FALSE
eaaeggspost	1.07393	0.0001	sya bb1	eaa ab2	eggs	post	sya	eaa	bb1	ab2	0.729445	0.356393	2.04674	0.000366279	3.43619	TRUE
eaaeggspost	3.70294	0.0001	mar bb1	eaa ab2	eggs	post	mar	eaa	bb1	ab2	1.54819	0.756415	2.04674	0.000366279	3.43619	TRUE
eaaeggspost	0.119748	0.5257	eaa bb2	eaa ab2	eggs	post	eaa	eaa	bb2	ab2	0.113104	0.0552603	2.04674	0.63084	0.200081	FALSE
eaaeggspost	0.910394	0.0004	sya bb2	eaa ab2	eggs	post	sya	eaa	bb2	ab2	0.64731	0.316263	2.04674	0.0013057	2.88416	TRUE
eaaeggspost	1.69192	0.0001	mar bb2	eaa ab2	eggs	post	mar	eaa	bb2	ab2	0.990254	0.483819	2.04674	0.000366279	3.43619	TRUE
eaaeggspost	0.64	0.0101	eaa bb3	eaa ab2	eggs	post	eaa	eaa	bb3	ab2	0.494696	0.241699	2.04674	0.0221707	1.65422	FALSE
eaaeggspost	0.845887	0.0015	sya bb3	eaa ab2	eggs	post	sya	eaa	bb3	ab2	0.61296	0.299481	2.04674	0.004163	2.38059	TRUE
eaaeggspost	2.28	0.0001	mar bb3	eaa ab2	eggs	post	mar	eaa	bb3	ab2	1.18784	0.580358	2.04674	0.000366279	3.43619	TRUE
eaaeggspost	0.264591	0.2346	sya bb1	eaa bb3	eggs	post	sya	eaa	bb1	bb3	0.234749	0.114694	2.04674	0.335905	0.473784	FALSE
eaaeggspost	1.86765	0.0001	mar bb1	eaa bb3	eggs	post	mar	eaa	bb1	bb3	1.05349	0.514716	2.04674	0.000366279	3.43619	TRUE
eaaeggspost	-0.317227	0.0479	eaa bb2	eaa bb3	eggs	post	eaa	eaa	bb2	bb3	-0.275529	-0.134618	2.04674	0.0879796	1.05562	FALSE
eaaeggspost	0.164875	0.4379	sya bb2	eaa bb3	eggs	post	sya	eaa	bb2	bb3	0.152613	0.074564	2.04674	0.555085	0.255641	FALSE
eaaeggspost	0.641414	0.0134	mar bb2	eaa bb3	eggs	post	mar	eaa	bb2	bb3	0.495558	0.24212	2.04674	0.0287143	1.5419	FALSE
eaaeggspost	0.125541	0.5681	sya bb3	eaa bb3	eggs	post	sya	eaa	bb3	bb3	0.118264	0.0577815	2.04674	0.67023	0.173776	FALSE
eaaeggspost	1	0.0013	mar bb3	eaa bb3	eggs	post	mar	eaa	bb3	bb3	0.693147	0.338659	2.04674	0.00370588	2.43111	TRUE
eaaeggspost	0.148859	0.462	sya ab1	eaa aa3	eggs	post	sya	eaa	ab1	aa3	0.138769	0.0678	2.04674	0.578899	0.237397	FALSE
eaaeggspost	2.22573	0.0001	mar ab1	eaa aa3	eggs	post	mar	eaa	ab1	aa3	1.17116	0.572206	2.04674	0.000366279	3.43619	TRUE
eaaeggspost	0.0389306	0.8391	eaa ab2	eaa aa3	eggs	post	eaa	eaa	ab2	aa3	0.0381919	0.0186598	2.04674	0.901188	0.0451847	FALSE
eaaeggspost	-0.0164298	0.9297	sya ab2	eaa aa3	eggs	post	sya	eaa	ab2	aa3	-0.0162963	-0.00796208	2.04674	0.952376	0.0211917	FALSE
eaaeggspost	0.599278	0.0198	mar ab2	eaa aa3	eggs	post	mar	eaa	ab2	aa3	0.469552	0.229414	2.04674	0.0410329	1.38687	FALSE
eaaeggspost	0.0778589	0.7057	eaa ab3	eaa aa3	eggs	post	eaa	eaa	ab3	aa3	0.0749766	0.0366321	2.04674	0.786276	0.104425	FALSE
eaaeggspost	0.496622	0.0341	sya ab3	eaa aa3	eggs	post	sya	eaa	ab3	aa3	0.40321	0.197001	2.04674	0.065497	1.18378	FALSE
eaaeggspost	0.0321429	0.8911	eaa aa1	eaa aa2	eggs	post	eaa	eaa	aa1	aa2	0.0316371	0.0154573	2.04674	0.931627	0.030758	FALSE
eaaeggspost	0.160643	0.5207	sya aa1	eaa aa2	eggs	post	sya	eaa	aa1	aa2	0.148974	0.0727858	2.04674	0.626032	0.203403	FALSE
eaaeggspost	1.6036	0.0005	mar aa1	eaa aa2	eggs	post	mar	eaa	aa1	aa2	0.956896	0.467521	2.04674	0.00158291	2.80054	TRUE
eaaeggspost	0.126706	0.5818	sya aa2	eaa aa2	eggs	post	sya	eaa	aa2	aa2	0.119298	0.0582867	2.04674	0.678767	0.168279	FALSE
eaaeggspost	1.58613	0.0001	mar aa2	eaa aa2	eggs	post	mar	eaa	aa2	aa2	0.950162	0.464231	2.04674	0.000366279	3.43619	TRUE
eaaeggspost	-0.130173	0.5167	eaa aa3	eaa aa2	eggs	post	eaa	eaa	aa3	aa2	-0.122371	-0.059788	2.04674	0.623603	0.205091	FALSE
eaaeggspost	0.0386343	0.8607	sya aa3	eaa aa2	eggs	post	sya	eaa	aa3	aa2	0.0379067	0.0185205	2.04674	0.911329	0.0403246	FALSE
eaaeggspost	1.53509	0.0001	mar aa3	eaa aa2	eggs	post	mar	eaa	aa3	aa2	0.930228	0.454492	2.04674	0.000366279	3.43619	TRUE
eaaeggspost	0.267544	0.3084	eaa ab1	eaa aa2	eggs	post	eaa	eaa	ab1	aa2	0.237081	0.115833	2.04674	0.418733	0.378063	FALSE
eaaeggspost	-0.000691563	0.9973	sya ab1	eaa aa2	eggs	post	sya	eaa	ab1	aa2	-0.000691324	-0.000337768	2.04674	0.9973	0.00117418	FALSE
eaaeggspost	1.80583	0.0001	mar ab1	eaa aa2	eggs	post	mar	eaa	ab1	aa2	1.0317	0.504068	2.04674	0.000366279	3.43619	TRUE
eaaeggspost	-0.0963102	0.6228	eaa ab2	eaa aa2	eggs	post	eaa	eaa	ab2	aa2	-0.0919502	-0.0449251	2.04674	0.712094	0.147462	FALSE
eaaeggspost	-0.144464	0.448	sya ab2	eaa aa2	eggs	post	sya	eaa	ab2	aa2	-0.134937	-0.0659274	2.04674	0.56448	0.248351	FALSE
eaaeggspost	0.391095	0.1303	mar ab2	eaa aa2	eggs	post	mar	eaa	ab2	aa2	0.330091	0.161276	2.04674	0.204711	0.688859	FALSE
eaaeggspost	-0.0624493	0.7647	eaa ab3	eaa aa2	eggs	post	eaa	eaa	ab3	aa2	-0.0605769	-0.0295967	2.04674	0.838722	0.0763821	FALSE
eaaeggspost	0.301802	0.2046	sya ab3	eaa aa2	eggs	post	sya	eaa	ab3	aa2	0.263749	0.128863	2.04674	0.298375	0.525238	FALSE
eaaeggspost	1.44915	0.0002	mar ab3	eaa aa2	eggs	post	mar	eaa	ab3	aa2	0.895742	0.437643	2.04674	0.000703911	3.15248	TRUE
eaaeggspost	-0.126228	0.5304	eaa ba1	eaa aa2	eggs	post	eaa	eaa	ba1	aa2	-0.118874	-0.0580797	2.04674	0.633222	0.198444	FALSE
eaaeggspost	-0.160494	0.4155	sya ba1	eaa aa2	eggs	post	sya	eaa	ba1	aa2	-0.148846	-0.0727231	2.04674	0.535307	0.271397	FALSE
eaaeggspost	0.976068	0.0021	mar ba1	eaa aa2	eggs	post	mar	eaa	ba1	aa2	0.681109	0.332777	2.04674	0.00562979	2.24951	TRUE
eaaeggspost	-0.173814	0.3528	eaa ba2	eaa aa2	eggs	post	eaa	eaa	ba2	aa2	-0.160258	-0.078299	2.04674	0.471898	0.326152	FALSE
eaaeggspost	0.163446	0.465	sya ba2	eaa aa2	eggs	post	sya	eaa	ba2	aa2	0.151386	0.0739645	2.04674	0.580099	0.236498	FALSE
eaaeggspost	1.48282	0.0001	mar ba2	eaa aa2	eggs	post	mar	eaa	ba2	aa2	0.909394	0.444313	2.04674	0.000366279	3.43619	TRUE
eaaeggspost	-0.451092	0.0049	eaa ba3	eaa aa2	eggs	post	eaa	eaa	ba3	aa2	-0.372316	-0.181907	2.04674	0.0119189	1.92376	FALSE
eaaeggspost	0.00609225	0.9776	sya ba3	eaa aa2	eggs	post	sya	eaa	ba3	aa2	0.00607377	0.00296753	2.04674	0.983847	0.00707259	FALSE
eaaeggspost	0.623596	0.0395	mar ba3	eaa aa2	eggs	post	mar	eaa	ba3	aa2	0.484643	0.236787	2.04674	0.074506	1.12781	FALSE
eaaeggspost	0.149562	0.501	eaa bb1	eaa aa2	eggs	post	eaa	eaa	bb1	aa2	0.139381	0.0680991	2.04674	0.611234	0.213792	FALSE
eaaeggspost	0.874189	0.0029	sya bb1	eaa aa2	eggs	post	sya	eaa	bb1	aa2	0.628176	0.306915	2.04674	0.0074877	2.12565	TRUE
eaaeggspost	3.25	0.0001	mar bb1	eaa aa2	eggs	post	mar	eaa	bb1	aa2	1.44692	0.706937	2.04674	0.000366279	3.43619	TRUE
eaaeggspost	0.0119048	0.9543	eaa bb2	eaa aa2	eggs	post	eaa	eaa	bb2	aa2	0.0118345	0.00578209	2.04674	0.969692	0.0133662	FALSE
eaaeggspost	0.726404	0.0093	sya bb2	eaa aa2	eggs	post	sya	eaa	bb2	aa2	0.546041	0.266785	2.04674	0.0207766	1.68243	FALSE
eaaeggspost	1.43266	0.0001	mar bb2	eaa aa2	eggs	post	mar	eaa	bb2	aa2	0.888985	0.434341	2.04674	0.000366279	3.43619	TRUE
eaaeggspost	0.482051	0.0721	eaa bb3	eaa aa2	eggs	post	eaa	eaa	bb3	aa2	0.393427	0.192221	2.04674	0.124107	0.906205	FALSE
eaaeggspost	0.66811	0.0199	sya bb3	eaa aa2	eggs	post	sya	eaa	bb3	aa2	0.511691	0.250003	2.04674	0.0411049	1.38611	FALSE
eaaeggspost	1.9641	0.0001	mar bb3	eaa aa2	eggs	post	mar	eaa	bb3	aa2	1.08657	0.53088	2.04674	0.000366279	3.43619	TRUE
eaaeggspost	6.74265	0.0001	mar bb1	eaa ba3	eggs	post	mar	eaa	bb1	ba3	2.04674	1	2.04674	0.000366279	3.43619	TRUE
eaaeggspost	0.843487	0.001	eaa bb2	eaa ba3	eggs	post	eaa	eaa	bb2	ba3	0.611659	0.298845	2.04674	0.00294393	2.53107	TRUE
eaaeggspost	2.14516	0.0001	sya bb2	eaa ba3	eggs	post	sya	eaa	bb2	ba3	1.14587	0.559848	2.04674	0.000366279	3.43619	TRUE
eaaeggspost	3.43182	0.0001	mar bb2	eaa ba3	eggs	post	mar	eaa	bb2	ba3	1.48881	0.727404	2.04674	0.000366279	3.43619	TRUE
eaaeggspost	1.7	0.0001	eaa bb3	eaa ba3	eggs	post	eaa	eaa	bb3	ba3	0.993252	0.485284	2.04674	0.000366279	3.43619	TRUE
eaaeggspost	2.03896	0.0001	sya bb3	eaa ba3	eggs	post	sya	eaa	bb3	ba3	1.11152	0.543065	2.04674	0.000366279	3.43619	TRUE
eaaeggspost	4.4	0.0001	mar bb3	eaa ba3	eggs	post	mar	eaa	bb3	ba3	1.6864	0.823942	2.04674	0.000366279	3.43619	TRUE
eaaeggspost	1.97973	0.0001	mar aa1	eaa ba1	eggs	post	mar	eaa	aa1	ba1	1.09183	0.533449	2.04674	0.000366279	3.43619	TRUE
eaaeggspost	0.144464	0.5304	eaa aa2	eaa ba1	eggs	post	eaa	eaa	aa2	ba1	0.134936	0.0659272	2.04674	0.633222	0.198444	FALSE
eaaeggspost	0.289474	0.2033	sya aa2	eaa ba1	eggs	post	sya	eaa	aa2	ba1	0.254234	0.124214	2.04674	0.297167	0.526999	FALSE
eaaeggspost	1.95973	0.0001	mar aa2	eaa ba1	eggs	post	mar	eaa	aa2	ba1	1.0851	0.530159	2.04674	0.000366279	3.43619	TRUE
eaaeggspost	-0.00451467	0.9818	eaa aa3	eaa ba1	eggs	post	eaa	eaa	aa3	ba1	-0.00450451	-0.00220082	2.04674	0.984927	0.00659607	FALSE
eaaeggspost	0.188679	0.3857	sya aa3	eaa ba1	eggs	post	sya	eaa	aa3	ba1	0.172843	0.0844477	2.04674	0.502048	0.299255	FALSE
eaaeggspost	1.90132	0.0001	mar aa3	eaa ba1	eggs	post	mar	eaa	aa3	ba1	1.06516	0.520419	2.04674	0.000366279	3.43619	TRUE
eaaeggspost	0.450658	0.0868	eaa ab1	eaa ba1	eggs	post	eaa	eaa	ab1	ba1	0.372017	0.181761	2.04674	0.145824	0.836171	FALSE
eaaeggspost	0.143672	0.4768	sya ab1	eaa ba1	eggs	post	sya	eaa	ab1	ba1	0.134244	0.0655892	2.04674	0.591582	0.227985	FALSE
eaaeggspost	2.21117	0.0001	mar ab1	eaa ba1	eggs	post	mar	eaa	ab1	ba1	1.16663	0.569995	2.04674	0.000366279	3.43619	TRUE
eaaeggspost	0.0342402	0.858	eaa ab2	eaa ba1	eggs	post	eaa	eaa	ab2	ba1	0.033667	0.0164491	2.04674	0.91	0.0409586	FALSE
eaaeggspost	-0.0208703	0.9106	sya ab2	eaa ba1	eggs	post	sya	eaa	ab2	ba1	-0.0206555	-0.0100919	2.04674	0.945104	0.0245205	FALSE
eaaeggspost	0.592058	0.021	mar ab2	eaa ba1	eggs	post	mar	eaa	ab2	ba1	0.465027	0.227204	2.04674	0.0429545	1.36699	FALSE
eaaeggspost	0.0729927	0.7228	eaa ab3	eaa ba1	eggs	post	eaa	eaa	ab3	ba1	0.0704517	0.0344213	2.04674	0.802474	0.0955693	FALSE
eaaeggspost	0.100893	0.6559	eaa aa1	eaa ab3	eggs	post	eaa	eaa	aa1	ab3	0.0961215	0.0469632	2.04674	0.744535	0.128115	FALSE
eaaeggspost	0.237952	0.3247	sya aa1	eaa ab3	eggs	post	sya	eaa	aa1	ab3	0.213458	0.104292	2.04674	0.438032	0.358494	FALSE
eaaeggspost	-0.0392157	0.8398	sya ba1	eaa ba1	eggs	post	sya	eaa	ba1	ba1	-0.0384663	-0.0187939	2.04674	0.901188	0.0451847	FALSE
eaaeggspost	1.26154	0.0001	mar ba1	eaa ba1	eggs	post	mar	eaa	ba1	ba1	0.816045	0.398704	2.04674	0.000366279	3.43619	TRUE
eaaeggspost	-0.0544597	0.7655	eaa ba2	eaa ba1	eggs	post	eaa	eaa	ba2	ba1	-0.0530285	-0.0259087	2.04674	0.838722	0.0763821	FALSE
eaaeggspost	0.331522	0.131	sya ba2	eaa ba1	eggs	post	sya	eaa	ba2	ba1	0.286322	0.139892	2.04674	0.205299	0.687614	FALSE
eaaeggspost	1.84149	0.0001	mar ba2	eaa ba1	eggs	post	mar	eaa	ba2	ba1	1.04433	0.51024	2.04674	0.000366279	3.43619	TRUE
eaaeggspost	-0.371795	0.0177	eaa ba3	eaa ba1	eggs	post	eaa	eaa	ba3	ba1	-0.31612	-0.15445	2.04674	0.03717	1.42981	FALSE
eaaeggspost	0.151436	0.4787	sya ba3	eaa ba1	eggs	post	sya	eaa	ba3	ba1	0.14101	0.0688947	2.04674	0.591582	0.227985	FALSE
eaaeggspost	0.858146	0.0049	mar ba3	eaa ba1	eggs	post	mar	eaa	ba3	ba1	0.619579	0.302715	2.04674	0.0119189	1.92376	FALSE
eaaeggspost	0.315632	0.1478	eaa bb1	eaa ba1	eggs	post	eaa	eaa	bb1	ba1	0.274318	0.134026	2.04674	0.225458	0.646935	FALSE
eaaeggspost	1.14494	0.0001	sya bb1	eaa ba1	eggs	post	sya	eaa	bb1	ba1	0.763112	0.372842	2.04674	0.000366279	3.43619	TRUE
eaaeggspost	3.86397	0.0001	mar bb1	eaa ba1	eggs	post	mar	eaa	bb1	ba1	1.58186	0.772864	2.04674	0.000366279	3.43619	TRUE
eaaeggspost	0.158088	0.4369	eaa bb2	eaa ba1	eggs	post	eaa	eaa	bb2	ba1	0.146771	0.0717093	2.04674	0.555085	0.255641	FALSE
eaaeggspost	0.975806	0.0004	sya bb2	eaa ba1	eggs	post	sya	eaa	bb2	ba1	0.680977	0.332712	2.04674	0.0013057	2.88416	TRUE
eaaeggspost	1.78409	0.0001	mar bb2	eaa ba1	eggs	post	mar	eaa	bb2	ba1	1.02392	0.500269	2.04674	0.000366279	3.43619	TRUE
eaaeggspost	1.61229	0.0001	mar ab3	eaa ab3	eggs	post	mar	eaa	ab3	ab3	0.960227	0.469148	2.04674	0.000366279	3.43619	TRUE
eaaeggspost	-0.0680272	0.7228	eaa ba1	eaa ab3	eggs	post	eaa	eaa	ba1	ab3	-0.0658132	-0.0321551	2.04674	0.802474	0.0955693	FALSE
eaaeggspost	-0.104575	0.5777	sya ba1	eaa ab3	eggs	post	sya	eaa	ba1	ab3	-0.0994608	-0.0485947	2.04674	0.675234	0.170546	FALSE
eaaeggspost	1.10769	0.0003	mar ba1	eaa ab3	eggs	post	mar	eaa	ba1	ab3	0.745594	0.364283	2.04674	0.00102162	2.99071	TRUE
eaaeggspost	-0.118782	0.5016	eaa ba2	eaa ab3	eggs	post	eaa	eaa	ba2	ab3	-0.112241	-0.0548387	2.04674	0.611234	0.213792	FALSE
eaaeggspost	0.240942	0.256	sya ba2	eaa ab3	eggs	post	sya	eaa	ba2	ab3	0.215871	0.10547	2.04674	0.361614	0.441754	FALSE
eaaeggspost	1.6482	0.0001	mar ba2	eaa ab3	eggs	post	mar	eaa	ba2	ab3	0.973879	0.475819	2.04674	0.000366279	3.43619	TRUE
eaaeggspost	-0.41453	0.0064	eaa ba3	eaa ab3	eggs	post	eaa	eaa	ba3	ab3	-0.346797	-0.169439	2.04674	0.0152151	1.81773	FALSE
eaaeggspost	0.073107	0.7235	sya ba3	eaa ab3	eggs	post	sya	eaa	ba3	ab3	0.0705582	0.0344734	2.04674	0.802474	0.0955693	FALSE
eaaeggspost	0.731742	0.0127	mar ba3	eaa ab3	eggs	post	mar	eaa	ba3	ab3	0.549128	0.268293	2.04674	0.0274007	1.56224	FALSE
eaaeggspost	0.226134	0.2832	eaa bb1	eaa ab3	eggs	post	eaa	eaa	bb1	ab3	0.203866	0.099605	2.04674	0.393854	0.404664	FALSE
eaaeggspost	0.999027	0.0004	sya bb1	eaa ab3	eggs	post	sya	eaa	bb1	ab3	0.692661	0.338421	2.04674	0.0013057	2.88416	TRUE
eaaeggspost	3.53309	0.0001	mar bb1	eaa ab3	eggs	post	mar	eaa	bb1	ab3	1.5114	0.738443	2.04674	0.000366279	3.43619	TRUE
eaaeggspost	0.0793067	0.6867	eaa bb2	eaa ab3	eggs	post	eaa	eaa	bb2	ab3	0.0763189	0.037288	2.04674	0.768421	0.114401	FALSE
eaaeggspost	0.841398	0.0016	sya bb2	eaa ab3	eggs	post	sya	eaa	bb2	ab3	0.610525	0.298291	2.04674	0.00442105	2.35447	TRUE
eaaeggspost	1.5947	0.0001	mar bb2	eaa ab3	eggs	post	mar	eaa	bb2	ab3	0.95347	0.465847	2.04674	0.000366279	3.43619	TRUE
eaaeggspost	0.580769	0.0238	eaa bb3	eaa ab3	eggs	post	eaa	eaa	bb3	ab3	0.457912	0.223727	2.04674	0.0482122	1.31684	FALSE
eaaeggspost	0.779221	0.0047	sya bb3	eaa ab3	eggs	post	sya	eaa	bb3	ab3	0.576176	0.281508	2.04674	0.0115664	1.9368	FALSE
eaaeggspost	2.16154	0.0001	mar bb3	eaa ab3	eggs	post	mar	eaa	bb3	ab3	1.15106	0.562385	2.04674	0.000366279	3.43619	TRUE
eaaeggspost	1.05405	0.0089	mar aa1	eaa ab1	eggs	post	mar	eaa	aa1	ab1	0.719815	0.351688	2.04674	0.020025	1.69843	FALSE
eaaeggspost	-0.211073	0.3084	eaa aa2	eaa ab1	eggs	post	eaa	eaa	aa2	ab1	-0.191506	-0.0935664	2.04674	0.418733	0.378063	FALSE
eaaeggspost	-0.111111	0.5902	sya aa2	eaa ab1	eggs	post	sya	eaa	aa2	ab1	-0.105361	-0.0514771	2.04674	0.686026	0.16366	FALSE
eaaeggspost	1.04027	0.0017	mar aa2	eaa ab1	eggs	post	mar	eaa	aa2	ab1	0.713081	0.348398	2.04674	0.00467686	2.33005	TRUE
eaaeggspost	-0.31377	0.083	eaa aa3	eaa ab1	eggs	post	eaa	eaa	aa3	ab1	-0.272901	-0.133334	2.04674	0.141324	0.849783	FALSE
eaaeggspost	-0.180593	0.3613	sya aa3	eaa ab1	eggs	post	sya	eaa	aa3	ab1	-0.166017	-0.0811127	2.04674	0.477904	0.32066	FALSE
eaaeggspost	1	0.0023	mar aa3	eaa ab1	eggs	post	mar	eaa	aa3	ab1	0.693147	0.338659	2.04674	0.00611392	2.21368	TRUE
eaaeggspost	-0.211618	0.2544	sya ab1	eaa ab1	eggs	post	sya	eaa	ab1	ab1	-0.191957	-0.0937865	2.04674	0.360162	0.443502	FALSE
eaaeggspost	1.21359	0.0012	mar ab1	eaa ab1	eggs	post	mar	eaa	ab1	ab1	0.794617	0.388235	2.04674	0.00348387	2.45794	TRUE
eaaeggspost	-0.287054	0.104	eaa ab2	eaa ab1	eggs	post	eaa	eaa	ab2	ab1	-0.252356	-0.123296	2.04674	0.16757	0.775803	FALSE
eaaeggspost	-0.325044	0.0586	sya ab2	eaa ab1	eggs	post	sya	eaa	ab2	ab1	-0.281446	-0.137509	2.04674	0.103412	0.98543	FALSE
eaaeggspost	0.0974729	0.6729	mar ab2	eaa ab1	eggs	post	mar	eaa	ab2	ab1	0.0930102	0.045443	2.04674	0.759726	0.119343	FALSE
eaaeggspost	-0.260341	0.1658	eaa ab3	eaa ab1	eggs	post	eaa	eaa	ab3	ab1	-0.231382	-0.113049	2.04674	0.249294	0.603289	FALSE
eaaeggspost	0.027027	0.899	sya ab3	eaa ab1	eggs	post	sya	eaa	ab3	ab1	0.0266682	0.0130296	2.04674	0.937699	0.0279367	FALSE
eaaeggspost	0.186607	0.4268	eaa aa1	eaa aa3	eggs	post	eaa	eaa	aa1	aa3	0.171098	0.0835953	2.04674	0.545404	0.263282	FALSE
eaaeggspost	0.334337	0.1825	sya aa1	eaa aa3	eggs	post	sya	eaa	aa1	aa3	0.288435	0.140924	2.04674	0.269894	0.568806	FALSE
eaaeggspost	1.99324	0.0001	mar aa1	eaa aa3	eggs	post	mar	eaa	aa1	aa3	1.09636	0.535659	2.04674	0.000366279	3.43619	TRUE
eaaeggspost	0.149654	0.5167	eaa aa2	eaa aa3	eggs	post	eaa	eaa	aa2	aa3	0.139461	0.068138	2.04674	0.623603	0.205091	FALSE
eaaeggspost	0.295322	0.1953	sya aa2	eaa aa3	eggs	post	sya	eaa	aa2	aa3	0.258759	0.126425	2.04674	0.286804	0.542414	FALSE
eaaeggspost	1.97315	0.0001	mar aa2	eaa aa3	eggs	post	mar	eaa	aa2	aa3	1.08962	0.532369	2.04674	0.000366279	3.43619	TRUE
eaaeggspost	0.19407	0.3733	sya aa3	eaa aa3	eggs	post	sya	eaa	aa3	aa3	0.177368	0.0866585	2.04674	0.490979	0.308937	FALSE
eaaeggspost	1.91447	0.0001	mar aa3	eaa aa3	eggs	post	mar	eaa	aa3	aa3	1.06969	0.52263	2.04674	0.000366279	3.43619	TRUE
eaaeggspost	0.457237	0.083	eaa ab1	eaa aa3	eggs	post	eaa	eaa	ab1	aa3	0.376542	0.183971	2.04674	0.141324	0.849783	FALSE
eaaeggspost	0.280899	0.2969	mar ba3	eaa ab1	eggs	post	mar	eaa	ba3	ab1	0.247562	0.120954	2.04674	0.4084	0.388915	FALSE
eaaeggspost	-0.0930788	0.6407	eaa bb1	eaa ab1	eggs	post	eaa	eaa	bb1	ab1	-0.0889983	-0.0434829	2.04674	0.728594	0.137514	FALSE
eaaeggspost	0.478599	0.0662	sya bb1	eaa ab1	eggs	post	sya	eaa	bb1	ab1	0.391095	0.191082	2.04674	0.114263	0.942094	FALSE
eaaeggspost	2.35294	0.0001	mar bb1	eaa ab1	eggs	post	mar	eaa	bb1	ab1	1.20984	0.591104	2.04674	0.000366279	3.43619	TRUE
eaaeggspost	-0.201681	0.2804	eaa bb2	eaa ab1	eggs	post	eaa	eaa	bb2	ab1	-0.183721	-0.0897627	2.04674	0.390823	0.40802	FALSE
eaaeggspost	0.362007	0.1454	sya bb2	eaa ab1	eggs	post	sya	eaa	bb2	ab1	0.308959	0.150952	2.04674	0.222876	0.651937	FALSE
eaaeggspost	0.919192	0.0025	mar bb2	eaa ab1	eggs	post	mar	eaa	bb2	ab1	0.651904	0.318508	2.04674	0.00653527	2.18474	TRUE
eaaeggspost	1.81568	0.0001	mar ab3	eaa aa3	eggs	post	mar	eaa	ab3	aa3	1.0352	0.505781	2.04674	0.000366279	3.43619	TRUE
eaaeggspost	0.00453515	0.9818	eaa ba1	eaa aa3	eggs	post	eaa	eaa	ba1	aa3	0.00452489	0.00221078	2.04674	0.984927	0.00659607	FALSE
eaaeggspost	-0.0348584	0.8577	sya ba1	eaa aa3	eggs	post	sya	eaa	ba1	aa3	-0.0342646	-0.016741	2.04674	0.91	0.0409586	FALSE
eaaeggspost	1.27179	0.0001	mar ba1	eaa aa3	eggs	post	mar	eaa	ba1	aa3	0.82057	0.400915	2.04674	0.000366279	3.43619	TRUE
eaaeggspost	-0.0501715	0.7839	eaa ba2	eaa aa3	eggs	post	eaa	eaa	ba2	aa3	-0.0489535	-0.0239178	2.04674	0.854424	0.0683266	FALSE
eaaeggspost	0.33756	0.125	sya ba2	eaa aa3	eggs	post	sya	eaa	ba2	aa3	0.290847	0.142102	2.04674	0.197864	0.703633	FALSE
eaaeggspost	1.85438	0.0001	mar ba2	eaa aa3	eggs	post	mar	eaa	ba2	aa3	1.04886	0.512451	2.04674	0.000366279	3.43619	TRUE
eaaeggspost	-0.368946	0.0188	eaa ba3	eaa aa3	eggs	post	eaa	eaa	ba3	aa3	-0.314041	-0.153434	2.04674	0.0393488	1.40507	FALSE
eaaeggspost	0.156658	0.4646	sya ba3	eaa aa3	eggs	post	sya	eaa	ba3	aa3	0.145535	0.0711055	2.04674	0.580099	0.236498	FALSE
eaaeggspost	0.866573	0.0046	mar ba3	eaa aa3	eggs	post	mar	eaa	ba3	aa3	0.624104	0.304925	2.04674	0.0114094	1.94274	FALSE
eaaeggspost	0.321599	0.1412	eaa bb1	eaa aa3	eggs	post	eaa	eaa	bb1	aa3	0.278842	0.136237	2.04674	0.218029	0.661485	FALSE
eaaeggspost	1.15467	0.0001	sya bb1	eaa aa3	eggs	post	sya	eaa	bb1	aa3	0.767637	0.375053	2.04674	0.000366279	3.43619	TRUE
eaaeggspost	3.88603	0.0001	mar bb1	eaa aa3	eggs	post	mar	eaa	bb1	aa3	1.58638	0.775075	2.04674	0.000366279	3.43619	TRUE
eaaeggspost	0.16334	0.4228	eaa bb2	eaa aa3	eggs	post	eaa	eaa	bb2	aa3	0.151295	0.0739201	2.04674	0.541518	0.266387	FALSE
eaaeggspost	0.984767	0.0004	sya bb2	eaa aa3	eggs	post	sya	eaa	bb2	aa3	0.685502	0.334923	2.04674	0.0013057	2.88416	TRUE
eaaeggspost	1.79672	0.0001	mar bb2	eaa aa3	eggs	post	mar	eaa	bb2	aa3	1.02845	0.502479	2.04674	0.000366279	3.43619	TRUE
eaaeggspost	0.703846	0.0084	eaa bb3	eaa aa3	eggs	post	eaa	eaa	bb3	aa3	0.532888	0.260359	2.04674	0.0192436	1.71571	FALSE
eaaeggspost	0.917749	0.0014	sya bb3	eaa aa3	eggs	post	sya	eaa	bb3	aa3	0.651152	0.318141	2.04674	0.0039375	2.40478	TRUE
eaaeggspost	2.40769	0.0001	mar bb3	eaa aa3	eggs	post	mar	eaa	bb3	aa3	1.22604	0.599018	2.04674	0.000366279	3.43619	TRUE
eaaeggspost	2.69706	0.0001	mar bb1	eaa bb1	eggs	post	mar	eaa	bb1	bb1	1.30754	0.638838	2.04674	0.000366279	3.43619	TRUE
eaaeggspost	-0.119748	0.4778	eaa bb2	eaa bb1	eggs	post	eaa	eaa	bb2	bb1	-0.113104	-0.0552603	2.04674	0.591582	0.227985	FALSE
eaaeggspost	0.501792	0.0269	sya bb2	eaa bb1	eggs	post	sya	eaa	bb2	bb1	0.406659	0.198686	2.04674	0.0534606	1.27197	FALSE
eaaeggspost	1.11616	0.0001	mar bb2	eaa bb1	eggs	post	mar	eaa	bb2	bb1	0.749604	0.366242	2.04674	0.000366279	3.43619	TRUE
eaaeggspost	0.289231	0.1896	eaa bb3	eaa bb1	eggs	post	eaa	eaa	bb3	bb1	0.254046	0.124122	2.04674	0.279084	0.554265	FALSE
eaaeggspost	0.451082	0.0561	sya bb3	eaa bb1	eggs	post	sya	eaa	bb3	bb1	0.37231	0.181903	2.04674	0.100122	0.999471	FALSE
eaaeggspost	1.57846	0.0001	mar bb3	eaa bb1	eggs	post	mar	eaa	bb3	bb1	0.947193	0.46278	2.04674	0.000366279	3.43619	TRUE
eaaeggspost	2.15135	0.0001	mar aa1	eaa ba2	eggs	post	mar	eaa	aa1	ba2	1.14783	0.560809	2.04674	0.000366279	3.43619	TRUE
eaaeggspost	0.210381	0.3528	eaa aa2	eaa ba2	eggs	post	eaa	eaa	aa2	ba2	0.190935	0.0932871	2.04674	0.471898	0.326152	FALSE
eaaeggspost	0.363743	0.1016	sya aa2	eaa ba2	eggs	post	sya	eaa	aa2	ba2	0.310233	0.151574	2.04674	0.164545	0.783715	FALSE
eaaeggspost	2.1302	0.0001	mar aa2	eaa ba2	eggs	post	mar	eaa	aa2	ba2	1.1411	0.557518	2.04674	0.000366279	3.43619	TRUE
eaaeggspost	0.0528217	0.7839	eaa aa3	eaa ba2	eggs	post	eaa	eaa	aa3	ba2	0.0514739	0.0251492	2.04674	0.854424	0.0683266	FALSE
eaaeggspost	0.257143	0.2257	sya aa3	eaa ba2	eggs	post	sya	eaa	aa3	ba2	0.228842	0.111808	2.04674	0.32538	0.487609	FALSE
eaaeggspost	2.06842	0.0001	mar aa3	eaa ba2	eggs	post	mar	eaa	aa3	ba2	1.12116	0.547779	2.04674	0.000366279	3.43619	TRUE
eaaeggspost	0.534211	0.0394	eaa ab1	eaa ba2	eggs	post	eaa	eaa	ab1	ba2	0.428016	0.20912	2.04674	0.074506	1.12781	FALSE
eaaeggspost	0.209544	0.2844	sya ab1	eaa ba2	eggs	post	sya	eaa	ab1	ba2	0.190243	0.0929491	2.04674	0.394477	0.403978	FALSE
eaaeggspost	2.39612	0.0001	mar ab1	eaa ba2	eggs	post	mar	eaa	ab1	ba2	1.22263	0.597355	2.04674	0.000366279	3.43619	TRUE
eaaeggspost	0.0938086	0.6128	eaa ab2	eaa ba2	eggs	post	eaa	eaa	ab2	ba2	0.0896658	0.043809	2.04674	0.702507	0.153349	FALSE
eaaeggspost	0.035524	0.8435	sya ab2	eaa ba2	eggs	post	sya	eaa	ab2	ba2	0.0349076	0.0170552	2.04674	0.901188	0.0451847	FALSE
eaaeggspost	0.683755	0.0065	mar ab2	eaa ba2	eggs	post	mar	eaa	ab2	ba2	0.521026	0.254563	2.04674	0.0153371	1.81426	FALSE
eaaeggspost	0.134793	0.5016	eaa ab3	eaa ba2	eggs	post	eaa	eaa	ab3	ba2	0.12645	0.0617813	2.04674	0.611234	0.213792	FALSE
eaaeggspost	0.18125	0.4392	eaa aa1	eaa ba1	eggs	post	eaa	eaa	aa1	ba1	0.166573	0.0813845	2.04674	0.555614	0.255226	FALSE
eaaeggspost	0.328313	0.1895	sya aa1	eaa ba1	eggs	post	sya	eaa	aa1	ba1	0.28391	0.138713	2.04674	0.279084	0.554265	FALSE
eaaeggspost	0.0575964	0.7655	eaa ba1	eaa ba2	eggs	post	eaa	eaa	ba1	ba2	0.0559988	0.0273599	2.04674	0.838722	0.0763821	FALSE
eaaeggspost	0.016122	0.932	sya ba1	eaa ba2	eggs	post	sya	eaa	ba1	ba2	0.0159934	0.00781408	2.04674	0.953182	0.0208243	FALSE
eaaeggspost	1.39179	0.0001	mar ba1	eaa ba2	eggs	post	mar	eaa	ba1	ba2	0.872044	0.426064	2.04674	0.000366279	3.43619	TRUE
eaaeggspost	0.408213	0.0554	sya ba2	eaa ba2	eggs	post	sya	eaa	ba2	ba2	0.342321	0.167252	2.04674	0.0993324	1.00291	FALSE
eaaeggspost	2.00515	0.0001	mar ba2	eaa ba2	eggs	post	mar	eaa	ba2	ba2	1.10033	0.5376	2.04674	0.000366279	3.43619	TRUE
eaaeggspost	-0.335613	0.0275	eaa ba3	eaa ba2	eggs	post	eaa	eaa	ba3	ba2	-0.28939	-0.14139	2.04674	0.0544811	1.26375	FALSE
eaaeggspost	0.217755	0.2964	sya ba3	eaa ba2	eggs	post	sya	eaa	ba3	ba2	0.197009	0.0962547	2.04674	0.4084	0.388915	FALSE
eaaeggspost	0.965169	0.0013	mar ba3	eaa ba2	eggs	post	mar	eaa	ba3	ba2	0.675578	0.330075	2.04674	0.00370588	2.43111	TRUE
eaaeggspost	0.391408	0.0644	eaa bb1	eaa ba2	eggs	post	eaa	eaa	bb1	ba2	0.330316	0.161386	2.04674	0.111769	0.95168	FALSE
eaaeggspost	1.26848	0.0001	sya bb1	eaa ba2	eggs	post	sya	eaa	bb1	ba2	0.819111	0.400202	2.04674	0.000366279	3.43619	TRUE
eaaeggspost	-0.390244	0.0101	eaa ab2	eaa bb3	eggs	post	eaa	eaa	ab2	bb3	-0.329479	-0.160977	2.04674	0.0221707	1.65422	FALSE
eaaeggspost	-0.422735	0.0042	sya ab2	eaa bb3	eggs	post	sya	eaa	ab2	bb3	-0.352581	-0.172265	2.04674	0.0105	1.97881	FALSE
eaaeggspost	-0.0613718	0.7578	mar ab2	eaa bb3	eggs	post	mar	eaa	ab2	bb3	-0.0595623	-0.029101	2.04674	0.833183	0.0792595	FALSE
eaaeggspost	-0.367397	0.0238	eaa ab3	eaa bb3	eggs	post	eaa	eaa	ab3	bb3	-0.312909	-0.152881	2.04674	0.0482122	1.31684	FALSE
eaaeggspost	0.489865	0.0362	sya ab3	eaa ba1	eggs	post	sya	eaa	ab3	ba1	0.398685	0.19479	2.04674	0.0691091	1.16046	FALSE
eaaeggspost	1.80297	0.0001	mar ab3	eaa ba1	eggs	post	mar	eaa	ab3	ba1	1.03068	0.50357	2.04674	0.000366279	3.43619	TRUE
eaaeggspost	-0.410431	0.0089	eaa ba1	eaa bb3	eggs	post	eaa	eaa	ba1	bb3	-0.343895	-0.168021	2.04674	0.020025	1.69843	FALSE
eaaeggspost	-0.433551	0.0049	sya ba1	eaa bb3	eggs	post	sya	eaa	ba1	bb3	-0.360155	-0.175965	2.04674	0.0119189	1.92376	FALSE
eaaeggspost	0.333333	0.1688	mar ba1	eaa bb3	eggs	post	mar	eaa	ba1	bb3	0.287682	0.140556	2.04674	0.2532	0.596536	FALSE
eaaeggspost	-0.442539	0.0023	eaa ba2	eaa bb3	eggs	post	eaa	eaa	ba2	bb3	-0.366404	-0.179018	2.04674	0.00611392	2.21368	TRUE
eaaeggspost	-0.214976	0.2115	sya ba2	eaa bb3	eggs	post	sya	eaa	ba2	bb3	-0.194724	-0.0951385	2.04674	0.307016	0.512839	FALSE
eaaeggspost	0.675258	0.0101	mar ba2	eaa bb3	eggs	post	mar	eaa	ba2	bb3	0.515967	0.252092	2.04674	0.0221707	1.65422	FALSE
eaaeggspost	-0.62963	0.0001	eaa ba3	eaa bb3	eggs	post	eaa	eaa	ba3	bb3	-0.488353	-0.2386	2.04674	0.000366279	3.43619	TRUE
eaaeggspost	0.932203	0.0068	mar ab3	eaa ab1	eggs	post	mar	eaa	ab3	ab1	0.658661	0.321809	2.04674	0.0159257	1.7979	FALSE
eaaeggspost	-0.310658	0.0868	eaa ba1	eaa ab1	eggs	post	eaa	eaa	ba1	ab1	-0.270529	-0.132175	2.04674	0.145824	0.836171	FALSE
eaaeggspost	-0.337691	0.0576	sya ba1	eaa ab1	eggs	post	sya	eaa	ba1	ab1	-0.290945	-0.14215	2.04674	0.101933	0.991687	FALSE
eaaeggspost	0.558974	0.0472	mar ba1	eaa ab1	eggs	post	mar	eaa	ba1	ab1	0.444028	0.216944	2.04674	0.0872023	1.05947	FALSE
eaaeggspost	-0.348199	0.0394	eaa ba2	eaa ab1	eggs	post	eaa	eaa	ba2	ab1	-0.29877	-0.145973	2.04674	0.074506	1.12781	FALSE
eaaeggspost	-0.0821256	0.6824	sya ba2	eaa ab1	eggs	post	sya	eaa	ba2	ab1	-0.0789273	-0.0385624	2.04674	0.768421	0.114401	FALSE
eaaeggspost	0.958763	0.0018	mar ba2	eaa ab1	eggs	post	mar	eaa	ba2	ab1	0.672313	0.328479	2.04674	0.00488793	2.31087	TRUE
eaaeggspost	0.696154	0.0089	eaa bb3	eaa ba1	eggs	post	eaa	eaa	bb3	ba1	0.528363	0.258148	2.04674	0.020025	1.69843	FALSE
eaaeggspost	0.909091	0.0015	sya bb3	eaa ba1	eggs	post	sya	eaa	bb3	ba1	0.646627	0.31593	2.04674	0.004163	2.38059	TRUE
eaaeggspost	2.39231	0.0001	mar bb3	eaa ba1	eggs	post	mar	eaa	bb3	ba1	1.22151	0.596807	2.04674	0.000366279	3.43619	TRUE
eaaeggspost	1.26486	0.0013	mar aa1	eaa bb1	eggs	post	mar	eaa	aa1	bb1	0.817515	0.399422	2.04674	0.00370588	2.43111	TRUE
eaaeggspost	-0.130104	0.501	eaa aa2	eaa bb1	eggs	post	eaa	eaa	aa2	bb1	-0.122309	-0.0597581	2.04674	0.611234	0.213792	FALSE
eaaeggspost	-0.019883	0.9164	sya aa2	eaa bb1	eggs	post	sya	eaa	aa2	bb1	-0.019688	-0.00961916	2.04674	0.947985	0.0231984	FALSE
eaaeggspost	1.24966	0.0001	mar aa2	eaa bb1	eggs	post	mar	eaa	aa2	bb1	0.810781	0.396132	2.04674	0.000366279	3.43619	TRUE
eaaeggspost	-0.243341	0.1412	eaa aa3	eaa bb1	eggs	post	eaa	eaa	aa3	bb1	-0.217802	-0.106414	2.04674	0.218029	0.661485	FALSE
eaaeggspost	-0.303571	0.0985	eaa aa1	eaa bb3	eggs	post	eaa	eaa	aa1	bb3	-0.265108	-0.129527	2.04674	0.161182	0.792684	FALSE
eaaeggspost	-0.216867	0.2665	sya aa1	eaa bb3	eggs	post	sya	eaa	aa1	bb3	-0.19628	-0.0958986	2.04674	0.373931	0.427209	FALSE
eaaeggspost	0.756757	0.0325	mar aa1	eaa bb3	eggs	post	mar	eaa	aa1	bb3	0.563469	0.2753	2.04674	0.0626147	1.20332	FALSE
eaaeggspost	-0.32526	0.0721	eaa aa2	eaa bb3	eggs	post	eaa	eaa	aa2	bb3	-0.281608	-0.137588	2.04674	0.124107	0.906205	FALSE
eaaeggspost	-0.239766	0.1785	sya aa2	eaa bb3	eggs	post	sya	eaa	aa2	bb3	-0.214923	-0.105007	2.04674	0.265193	0.576438	FALSE
eaaeggspost	0.744966	0.0089	mar aa2	eaa bb3	eggs	post	mar	eaa	aa2	bb3	0.556735	0.27201	2.04674	0.020025	1.69843	FALSE
eaaeggspost	-0.413093	0.0084	eaa aa3	eaa bb3	eggs	post	eaa	eaa	aa3	bb3	-0.345781	-0.168942	2.04674	0.0192436	1.71571	FALSE
eaaeggspost	-0.299191	0.0802	sya aa3	eaa bb3	eggs	post	sya	eaa	aa3	bb3	-0.261742	-0.127882	2.04674	0.136927	0.863511	FALSE
eaaeggspost	0.710526	0.0115	mar aa3	eaa bb3	eggs	post	mar	eaa	aa3	bb3	0.536801	0.262271	2.04674	0.0249828	1.60236	FALSE
eaaeggspost	-0.185714	0.3779	eaa aa1	eaa ab1	eggs	post	eaa	eaa	aa1	ab1	-0.170345	-0.0832275	2.04674	0.495994	0.304524	FALSE
eaaeggspost	-0.0843373	0.7064	sya aa1	eaa ab1	eggs	post	sya	eaa	aa1	ab1	-0.0809691	-0.0395599	2.04674	0.786276	0.104425	FALSE
eaaeggspost	0.893204	0.0061	mar ab1	eaa bb3	eggs	post	mar	eaa	ab1	bb3	0.638271	0.311847	2.04674	0.0145568	1.83693	FALSE
eaaeggspost	0.821799	0.0049	eaa aa2	eaa ba3	eggs	post	eaa	eaa	aa2	ba3	0.599825	0.293063	2.04674	0.0119189	1.92376	FALSE
eaaeggspost	1.05263	0.0003	sya aa2	eaa ba3	eggs	post	sya	eaa	aa2	ba3	0.719123	0.35135	2.04674	0.00102162	2.99071	TRUE
eaaeggspost	3.71141	0.0001	mar aa2	eaa ba3	eggs	post	mar	eaa	aa2	ba3	1.54999	0.757294	2.04674	0.000366279	3.43619	TRUE
eaaeggspost	0.58465	0.0188	eaa aa3	eaa ba3	eggs	post	eaa	eaa	aa3	ba3	0.460364	0.224925	2.04674	0.0393488	1.40507	FALSE
eaaeggspost	-0.121622	0.5049	sya ab3	eaa bb3	eggs	post	sya	eaa	ab3	bb3	-0.114776	-0.0560771	2.04674	0.614068	0.211784	FALSE
eaaeggspost	0.652542	0.0289	mar ab3	eaa bb3	eggs	post	mar	eaa	ab3	bb3	0.502315	0.245422	2.04674	0.0567196	1.24627	FALSE
eaaeggspost	1.30921	0.0001	eaa ab1	eaa ba3	eggs	post	eaa	eaa	ab1	ba3	0.836906	0.408896	2.04674	0.000366279	3.43619	TRUE
eaaeggspost	0.820539	0.0013	sya ab1	eaa ba3	eggs	post	sya	eaa	ab1	ba3	0.599133	0.292725	2.04674	0.00370588	2.43111	TRUE
eaaeggspost	4.11165	0.0001	mar ab1	eaa ba3	eggs	post	mar	eaa	ab1	ba3	1.63152	0.797131	2.04674	0.000366279	3.43619	TRUE
eaaeggspost	0.646341	0.0073	eaa ab2	eaa ba3	eggs	post	eaa	eaa	ab2	ba3	0.498556	0.243585	2.04674	0.0169705	1.77031	FALSE
eaaeggspost	0.558615	0.0168	sya ab2	eaa ba3	eggs	post	sya	eaa	ab2	ba3	0.443797	0.216831	2.04674	0.0356364	1.44811	FALSE
eaaeggspost	1.5343	0.0001	mar ab2	eaa ba3	eggs	post	mar	eaa	ab2	ba3	0.929916	0.454339	2.04674	0.000366279	3.43619	TRUE
eaaeggspost	0.708029	0.0064	eaa ab3	eaa ba3	eggs	post	eaa	eaa	ab3	ba3	0.53534	0.261557	2.04674	0.0152151	1.81773	FALSE
eaaeggspost	0.249286	0.2794	eaa aa1	eaa ba2	eggs	post	eaa	eaa	aa1	ba2	0.222572	0.108744	2.04674	0.390293	0.40861	FALSE
eaaeggspost	0.404819	0.1003	sya aa1	eaa ba2	eggs	post	sya	eaa	aa1	ba2	0.339909	0.166073	2.04674	0.163279	0.787069	FALSE
eaaeggspost	0.591837	0.0177	eaa ba1	eaa ba3	eggs	post	eaa	eaa	ba1	ba3	0.464889	0.227136	2.04674	0.03717	1.42981	FALSE
eaaeggspost	0.529412	0.03	sya ba1	eaa ba3	eggs	post	sya	eaa	ba1	ba3	0.424883	0.20759	2.04674	0.0585139	1.23274	FALSE
eaaeggspost	2.6	0.0001	mar ba1	eaa ba3	eggs	post	mar	eaa	ba1	ba3	1.28093	0.62584	2.04674	0.000366279	3.43619	TRUE
eaaeggspost	0.505146	0.0275	eaa ba2	eaa ba3	eggs	post	eaa	eaa	ba2	ba3	0.40889	0.199776	2.04674	0.0544811	1.26375	FALSE
eaaeggspost	1.11957	0.0001	sya ba2	eaa ba3	eggs	post	sya	eaa	ba2	ba3	0.751211	0.367027	2.04674	0.000366279	3.43619	TRUE
eaaeggspost	-0.566952	0.0001	eaa ba3	eaa ab1	eggs	post	eaa	eaa	ba3	ab1	-0.449132	-0.219437	2.04674	0.000366279	3.43619	TRUE
eaaeggspost	-0.206266	0.2893	sya ba3	eaa ab1	eggs	post	sya	eaa	ba3	ab1	-0.18753	-0.0916235	2.04674	0.399691	0.398276	FALSE
eaaeggspost	0.00963855	0.9633	sya aa1	eaa bb1	eggs	post	sya	eaa	aa1	bb1	0.0095924	0.00468666	2.04674	0.977261	0.00998949	FALSE
eaaeggspost	1.09427	0.0001	eaa bb1	eaa ba3	eggs	post	eaa	eaa	bb1	ba3	0.739206	0.361162	2.04674	0.000366279	3.43619	TRUE
eaaeggspost	2.4144	0.0001	sya bb1	eaa ba3	eggs	post	sya	eaa	bb1	ba3	1.228	0.599978	2.04674	0.000366279	3.43619	TRUE
eaaeggspost	-0.17037	0.3219	sya ba1	eaa bb2	eggs	post	sya	eaa	ba1	bb2	-0.15732	-0.0768637	2.04674	0.436123	0.360391	FALSE
eaaeggspost	0.952821	0.0006	mar ba1	eaa bb2	eggs	post	mar	eaa	ba1	bb2	0.669275	0.326995	2.04674	0.0018439	2.73426	TRUE
eaaeggspost	-0.183533	0.2541	eaa ba2	eaa bb2	eggs	post	eaa	eaa	ba2	bb2	-0.168504	-0.082328	2.04674	0.360162	0.443502	FALSE
eaaeggspost	-0.096496	0.5946	sya aa3	eaa bb1	eggs	post	sya	eaa	aa3	bb1	-0.0921196	-0.0450079	2.04674	0.687336	0.162831	FALSE
eaaeggspost	0.169231	0.4789	eaa bb3	eaa ab1	eggs	post	eaa	eaa	bb3	ab1	0.156346	0.0763877	2.04674	0.591582	0.227985	FALSE
eaaeggspost	0.316017	0.2159	sya bb3	eaa ab1	eggs	post	sya	eaa	bb3	ab1	0.27461	0.134169	2.04674	0.311966	0.505893	FALSE
eaaeggspost	1.33846	0.0002	mar bb3	eaa ab1	eggs	post	mar	eaa	bb3	ab1	0.849493	0.415046	2.04674	0.000703911	3.15248	TRUE
eaaeggspost	0.85214	0.0008	sya bb1	eaa bb2	eggs	post	sya	eaa	bb1	bb2	0.616342	0.301133	2.04674	0.00238863	2.62185	TRUE
eaaeggspost	3.2	0.0001	mar bb1	eaa bb2	eggs	post	mar	eaa	bb1	bb2	1.43508	0.701155	2.04674	0.000366279	3.43619	TRUE
eaaeggspost	0.706093	0.0035	sya bb2	eaa bb2	eggs	post	sya	eaa	bb2	bb2	0.534206	0.261003	2.04674	0.00885542	2.05279	TRUE
eaaeggspost	1.40404	0.0001	mar bb2	eaa bb2	eggs	post	mar	eaa	bb2	bb2	0.877151	0.428559	2.04674	0.000366279	3.43619	TRUE
eaaeggspost	0.464615	0.0479	eaa bb3	eaa bb2	eggs	post	eaa	eaa	bb3	bb2	0.381593	0.186439	2.04674	0.0879796	1.05562	FALSE
eaaeggspost	0.648485	0.01	sya bb3	eaa bb2	eggs	post	sya	eaa	bb3	bb2	0.499857	0.24422	2.04674	0.0221053	1.6555	FALSE
eaaeggspost	1.92923	0.0001	mar bb3	eaa bb2	eggs	post	mar	eaa	bb3	bb2	1.07474	0.525097	2.04674	0.000366279	3.43619	TRUE
eaaeggspost	3.74324	0.0001	mar aa1	eaa ba3	eggs	post	mar	eaa	aa1	ba3	1.55672	0.760584	2.04674	0.000366279	3.43619	TRUE
eaaeggspost	-0.239909	0.1478	eaa ba1	eaa bb1	eggs	post	eaa	eaa	ba1	bb1	-0.215038	-0.105064	2.04674	0.225458	0.646935	FALSE
eaaeggspost	-0.269717	0.0968	sya ba1	eaa bb1	eggs	post	sya	eaa	ba1	bb1	-0.238794	-0.11667	2.04674	0.159644	0.796847	FALSE
eaaeggspost	0.718974	0.0059	mar ba1	eaa bb1	eggs	post	mar	eaa	ba1	bb1	0.541728	0.264678	2.04674	0.0141331	1.84976	FALSE
eaaeggspost	-0.281304	0.0644	eaa ba2	eaa bb1	eggs	post	eaa	eaa	ba2	bb1	-0.247878	-0.121108	2.04674	0.111769	0.95168	FALSE
eaaeggspost	0.892183	0.0012	sya aa3	eaa ba3	eggs	post	sya	eaa	aa3	ba3	0.637731	0.311583	2.04674	0.00348387	2.45794	TRUE
eaaeggspost	3.61842	0.0001	mar aa3	eaa ba3	eggs	post	mar	eaa	aa3	ba3	1.53005	0.747555	2.04674	0.000366279	3.43619	TRUE
eaaeggspost	0.02	0.9237	eaa aa1	eaa bb2	eggs	post	eaa	eaa	aa1	bb2	0.0198026	0.00967519	2.04674	0.949316	0.022589	FALSE
eaaeggspost	0.146988	0.5092	sya aa1	eaa bb2	eggs	post	sya	eaa	aa1	bb2	0.137139	0.0670037	2.04674	0.616915	0.209774	FALSE
eaaeggspost	1.57297	0.0002	mar aa1	eaa bb2	eggs	post	mar	eaa	aa1	bb2	0.945062	0.461739	2.04674	0.000703911	3.15248	TRUE
eaaeggspost	-0.0117647	0.9543	eaa aa2	eaa bb2	eggs	post	eaa	eaa	aa2	bb2	-0.011696	-0.00571446	2.04674	0.969692	0.0133662	FALSE
eaaeggspost	0.11345	0.5727	sya aa2	eaa bb2	eggs	post	sya	eaa	aa2	bb2	0.107464	0.0525047	2.04674	0.670634	0.173515	FALSE
eaaeggspost	1.5557	0.0001	mar aa2	eaa bb2	eggs	post	mar	eaa	aa2	bb2	0.938328	0.458449	2.04674	0.000366279	3.43619	TRUE
eaaeggspost	-0.140406	0.4228	eaa aa3	eaa bb2	eggs	post	eaa	eaa	aa3	bb2	-0.131385	-0.064192	2.04674	0.541518	0.266387	FALSE
eaaeggspost	0.0264151	0.8908	sya aa3	eaa bb2	eggs	post	sya	eaa	aa3	bb2	0.0260722	0.0127384	2.04674	0.931627	0.030758	FALSE
eaaeggspost	-0.321149	0.0563	sya ba3	eaa bb3	eggs	post	sya	eaa	ba3	bb3	-0.278502	-0.136071	2.04674	0.100195	0.999154	FALSE
eaaeggspost	0.0955056	0.6833	mar ba3	eaa bb3	eggs	post	mar	eaa	ba3	bb3	0.091216	0.0445664	2.04674	0.768421	0.114401	FALSE
eaaeggspost	-0.224344	0.1896	eaa bb1	eaa bb3	eggs	post	eaa	eaa	bb1	bb3	-0.202405	-0.0988912	2.04674	0.279084	0.554265	FALSE
eaaeggspost	1.77282	0.0001	mar ab1	eaa bb2	eggs	post	mar	eaa	ab1	bb2	1.01986	0.498286	2.04674	0.000366279	3.43619	TRUE
eaaeggspost	-0.106942	0.5257	eaa ab2	eaa bb2	eggs	post	eaa	eaa	ab2	bb2	-0.101601	-0.0496404	2.04674	0.63084	0.200081	FALSE
eaaeggspost	-0.154529	0.3455	sya ab2	eaa bb2	eggs	post	sya	eaa	ab2	bb2	-0.143693	-0.0702055	2.04674	0.464104	0.333384	FALSE
eaaeggspost	3.5232	0.0001	mar ba2	eaa ba3	eggs	post	mar	eaa	ba2	ba3	1.50922	0.737376	2.04674	0.000366279	3.43619	TRUE
eaaeggspost	0.832898	0.0021	sya ba3	eaa ba3	eggs	post	sya	eaa	ba3	ba3	0.605898	0.29603	2.04674	0.00562979	2.24951	TRUE
eaaeggspost	1.95787	0.0001	mar ba3	eaa ba3	eggs	post	mar	eaa	ba3	ba3	1.08447	0.52985	2.04674	0.000366279	3.43619	TRUE
eaaeggspost	1.42034	0.0001	mar ab3	eaa bb2	eggs	post	mar	eaa	ab3	bb2	0.883908	0.43186	2.04674	0.000366279	3.43619	TRUE
eaaeggspost	-0.136508	0.4369	eaa ba1	eaa bb2	eggs	post	eaa	eaa	ba1	bb2	-0.12796	-0.062519	2.04674	0.555085	0.255641	FALSE
eaaeggspost	-0.144737	0.4789	eaa ab1	eaa bb3	eggs	post	eaa	eaa	ab1	bb3	-0.135175	-0.0660438	2.04674	0.591582	0.227985	FALSE
eaaeggspost	-0.325726	0.041	sya ab1	eaa bb3	eggs	post	sya	eaa	ab1	bb3	-0.28196	-0.13776	2.04674	0.076875	1.11421	FALSE
eaaeggspost	1.13051	0.0005	mar ab3	eaa bb1	eggs	post	mar	eaa	ab3	bb1	0.756361	0.369543	2.04674	0.00158291	2.80054	TRUE
eaaeggspost	0.149758	0.4375	sya ba2	eaa bb2	eggs	post	sya	eaa	ba2	bb2	0.139552	0.0681824	2.04674	0.555085	0.255641	FALSE
eaaeggspost	0.575676	0.0113	sya ab3	eaa ba2	eggs	post	sya	eaa	ab3	ba2	0.454684	0.22215	2.04674	0.0246332	1.60848	FALSE
eaaeggspost	1.96441	0.0001	mar ab3	eaa ba2	eggs	post	mar	eaa	ab3	ba2	1.08668	0.53093	2.04674	0.000366279	3.43619	TRUE
eaaeggspost	0.102632	0.6407	eaa ab1	eaa bb1	eggs	post	eaa	eaa	ab1	bb1	0.0976997	0.0477342	2.04674	0.728594	0.137514	FALSE
eaaeggspost	-0.130705	0.4354	sya ab1	eaa bb1	eggs	post	sya	eaa	ab1	bb1	-0.122842	-0.0600181	2.04674	0.555085	0.255641	FALSE
eaaeggspost	1.44078	0.0001	mar ab1	eaa bb1	eggs	post	mar	eaa	ab1	bb1	0.892316	0.435969	2.04674	0.000366279	3.43619	TRUE
eaaeggspost	-0.213884	0.1789	eaa ab2	eaa bb1	eggs	post	eaa	eaa	ab2	bb1	-0.193825	-0.0946991	2.04674	0.265193	0.576438	FALSE
eaaeggspost	-0.255773	0.0984	sya ab2	eaa bb1	eggs	post	sya	eaa	ab2	bb1	-0.227751	-0.111275	2.04674	0.161182	0.792684	FALSE
eaaeggspost	0.210108	0.3232	mar ab2	eaa bb1	eggs	post	mar	eaa	ab2	bb1	0.19071	0.0931772	2.04674	0.436944	0.359574	FALSE
eaaeggspost	-0.184428	0.2832	eaa ab3	eaa bb1	eggs	post	eaa	eaa	ab3	bb1	-0.16926	-0.0826973	2.04674	0.393854	0.404664	FALSE
eaaeggspost	3.46186	0.0001	mar ab3	eaa ba3	eggs	post	mar	eaa	ab3	ba3	1.49557	0.730705	2.04674	0.000366279	3.43619	TRUE
eaaeggspost	0.880357	0.0031	eaa aa1	eaa ba3	eggs	post	eaa	eaa	aa1	ba3	0.631462	0.30852	2.04674	0.00797143	2.09846	TRUE
eaaeggspost	1.11446	0.0005	sya aa1	eaa ba3	eggs	post	sya	eaa	aa1	ba3	0.748798	0.365849	2.04674	0.00158291	2.80054	TRUE
eaaeggspost	1.37162	0.0001	sya ab3	eaa ba3	eggs	post	sya	eaa	ab3	ba3	0.863574	0.421926	2.04674	0.000366279	3.43619	TRUE
eaaeggspost	-0.522507	0.0001	eaa ba3	eaa bb1	eggs	post	eaa	eaa	ba3	bb1	-0.420358	-0.205379	2.04674	0.000366279	3.43619	TRUE
eaaeggspost	0.252632	0.2804	eaa ab1	eaa bb2	eggs	post	eaa	eaa	ab1	bb2	0.225247	0.110051	2.04674	0.390823	0.40802	FALSE
eaaeggspost	0.0120773	0.947	sya ba2	eaa bb1	eggs	post	sya	eaa	ba2	bb1	0.0120049	0.00586539	2.04674	0.965388	0.0152979	FALSE
eaaeggspost	1.15979	0.0001	mar ba2	eaa bb1	eggs	post	mar	eaa	ba2	bb1	0.770013	0.376214	2.04674	0.000366279	3.43619	TRUE
eaaeggspost	0.286486	0.1629	sya ab3	eaa bb2	eggs	post	sya	eaa	ab3	bb2	0.251915	0.123081	2.04674	0.245519	0.609915	FALSE
eaaeggspost	-0.124804	0.4839	sya ba3	eaa bb1	eggs	post	sya	eaa	ba3	bb1	-0.117609	-0.0574615	2.04674	0.595424	0.225174	FALSE
eaaeggspost	0.41236	0.1038	mar ba3	eaa bb1	eggs	post	mar	eaa	ba3	bb1	0.345262	0.168688	2.04674	0.16757	0.775803	FALSE
eaaeggspost	0.63035	0.0081	sya bb1	eaa bb1	eggs	post	sya	eaa	bb1	bb1	0.488795	0.238816	2.04674	0.0186923	1.72834	FALSE
eaaeggspost	0.132432	0.4928	sya ab3	eaa bb1	eggs	post	sya	eaa	ab3	bb1	0.124368	0.0607638	2.04674	0.604016	0.218952	FALSE
eaaeggspost	-0.00574413	0.9758	sya ba3	eaa bb2	eggs	post	sya	eaa	ba3	bb2	-0.00572769	-0.00279844	2.04674	0.983847	0.00707259	FALSE
eaaeggspost	1.45361	0.0001	mar ba2	eaa bb2	eggs	post	mar	eaa	ba2	bb2	0.89756	0.438531	2.04674	0.000366279	3.43619	TRUE
eaaeggspost	-0.0124481	0.9441	sya ab1	eaa bb2	eggs	post	sya	eaa	ab1	bb2	-0.0123713	-0.00604438	2.04674	0.963992	0.0159266	FALSE
eaaeggspost	-0.45755	0.001	eaa ba3	eaa bb2	eggs	post	eaa	eaa	ba3	bb2	-0.376757	-0.184076	2.04674	0.00294393	2.53107	TRUE
eaaeggspost	0.374729	0.0979	mar ab2	eaa bb2	eggs	post	mar	eaa	ab2	bb2	0.318257	0.155494	2.04674	0.161037	0.793076	FALSE
eaaeggspost	-0.0734793	0.6867	eaa ab3	eaa bb2	eggs	post	eaa	eaa	ab3	bb2	-0.0709051	-0.0346429	2.04674	0.768421	0.114401	FALSE
eaaeggspost	-0.102143	0.6034	eaa aa1	eaa bb1	eggs	post	eaa	eaa	aa1	bb1	-0.0972563	-0.0475176	2.04674	0.696231	0.157247	FALSE
eaaeggspost	1.50526	0.0001	mar aa3	eaa bb2	eggs	post	mar	eaa	aa3	bb2	0.918394	0.44871	2.04674	0.000366279	3.43619	TRUE
eaaeggspost	1.20526	0.0001	mar aa3	eaa bb1	eggs	post	mar	eaa	aa3	bb1	0.790847	0.386393	2.04674	0.000366279	3.43619	TRUE
eaaeggspost	0.604494	0.0255	mar ba3	eaa bb2	eggs	post	mar	eaa	ba3	bb2	0.472809	0.231005	2.04674	0.0511624	1.29105	FALSE
eaaeggspost	0.136038	0.4778	eaa bb1	eaa bb2	eggs	post	eaa	eaa	bb1	bb2	0.127547	0.062317	2.04674	0.591582	0.227985	FALSE
mareggspost	-0.0197368	0.9275	mar aa3	mar aa2	eggs	post	mar	mar	aa3	aa2	-0.0195446	-0.0175001	1.11683	0.951669	0.0215139	FALSE
mareggspost	-0.509868	0.0017	eaa ab1	mar aa2	eggs	post	eaa	mar	ab1	aa2	-0.412023	-0.368922	1.11683	0.00467686	2.33005	TRUE
mareggspost	-0.546539	0.0001	eaa bb1	mar aa3	eggs	post	eaa	mar	bb1	aa3	-0.43602	-0.390409	1.11683	0.000366279	3.43619	TRUE
mareggspost	-0.555489	0.0001	eaa bb1	mar aa2	eggs	post	eaa	mar	bb1	aa2	-0.44179	-0.395576	1.11683	0.000366279	3.43619	TRUE
mareggspost	0.169231	0.4801	mar bb3	mar aa3	eggs	post	mar	mar	bb3	aa3	0.156346	0.139991	1.11683	0.591904	0.227749	FALSE
mareggspost	-0.235897	0.2125	mar ba1	mar aa2	eggs	post	mar	mar	ba1	aa2	-0.211797	-0.189642	1.11683	0.307759	0.51179	FALSE
mareggspost	-0.680532	0.0001	eaa ba2	mar aa2	eggs	post	eaa	mar	ba2	aa2	-0.51911	-0.464808	1.11683	0.000366279	3.43619	TRUE
mareggspost	0.0849515	0.7326	mar ab1	mar aa2	eggs	post	mar	mar	ab1	aa2	0.0815352	0.0730061	1.11683	0.809716	0.0916674	FALSE
mareggspost	-0.610966	0.0001	sya ba3	mar aa2	eggs	post	sya	mar	ba3	aa2	-0.476834	-0.426954	1.11683	0.000366279	3.43619	TRUE
mareggspost	-0.650563	0.0001	eaa ab2	mar aa2	eggs	post	eaa	mar	ab2	aa2	-0.501116	-0.448696	1.11683	0.000366279	3.43619	TRUE
mareggspost	-0.613589	0.0001	sya ab1	mar aa2	eggs	post	sya	mar	ab1	aa2	-0.478461	-0.428411	1.11683	0.000366279	3.43619	TRUE
mareggspost	-0.668845	0.0001	sya ba1	mar aa3	eggs	post	sya	mar	ba1	aa3	-0.512132	-0.458559	1.11683	0.000366279	3.43619	TRUE
mareggspost	-0.590296	0.0001	sya aa3	mar aa3	eggs	post	sya	mar	aa3	aa3	-0.46392	-0.415391	1.11683	0.000366279	3.43619	TRUE
mareggspost	-0.5	0.0023	eaa ab1	mar aa3	eggs	post	eaa	mar	ab1	aa3	-0.405465	-0.363051	1.11683	0.00611392	2.21368	TRUE
mareggspost	-0.605809	0.0001	sya ab1	mar aa3	eggs	post	sya	mar	ab1	aa3	-0.473628	-0.424083	1.11683	0.000366279	3.43619	TRUE
mareggspost	-0.675381	0.0001	sya ba1	mar aa2	eggs	post	sya	mar	ba1	aa2	-0.516041	-0.462059	1.11683	0.000366279	3.43619	TRUE
mareggspost	-0.643527	0.0001	eaa ab2	mar aa3	eggs	post	eaa	mar	ab2	aa3	-0.496845	-0.444871	1.11683	0.000366279	3.43619	TRUE
mareggspost	-0.662522	0.0001	sya ab2	mar aa3	eggs	post	sya	mar	ab2	aa3	-0.508336	-0.45516	1.11683	0.000366279	3.43619	TRUE
mareggspost	-0.372191	0.0429	mar ba3	mar aa2	eggs	post	mar	mar	ba3	aa2	-0.316409	-0.28331	1.11683	0.0799615	1.09712	FALSE
mareggspost	0.106796	0.6703	mar ab1	mar aa3	eggs	post	mar	mar	ab1	aa3	0.101469	0.0908551	1.11683	0.758149	0.120245	FALSE
mareggspost	-0.700799	0.0001	sya ba1	mar ab1	eggs	post	sya	mar	ba1	ab1	-0.531098	-0.475542	1.11683	0.000366279	3.43619	TRUE
mareggspost	-0.405483	0.026	sya bb3	mar ab1	eggs	post	sya	mar	bb3	ab1	-0.340381	-0.304775	1.11683	0.052	1.284	FALSE
mareggspost	0.0564103	0.8196	mar bb3	mar ab1	eggs	post	mar	mar	bb3	ab1	0.0548766	0.0491361	1.11683	0.885674	0.0527261	FALSE
mareggspost	-0.688587	0.0001	eaa ba1	mar ab1	eggs	post	eaa	mar	ba1	ab1	-0.523892	-0.469089	1.11683	0.000366279	3.43619	TRUE
mareggspost	-0.220513	0.2477	mar ba1	mar aa3	eggs	post	mar	mar	ba1	aa3	-0.199271	-0.178426	1.11683	0.35226	0.453137	FALSE
mareggspost	-0.674099	0.0001	eaa ba2	mar aa3	eggs	post	eaa	mar	ba2	aa3	-0.515275	-0.461374	1.11683	0.000366279	3.43619	TRUE
mareggspost	-0.541063	0.0001	sya ba2	mar aa3	eggs	post	sya	mar	ba2	aa3	-0.432472	-0.387233	1.11683	0.000366279	3.43619	TRUE
mareggspost	-0.0206186	0.92	mar ba2	mar aa3	eggs	post	mar	mar	ba2	aa3	-0.0204089	-0.018274	1.11683	0.947985	0.0231984	FALSE
mareggspost	-0.783476	0.0001	eaa ba3	mar aa3	eggs	post	eaa	mar	ba3	aa3	-0.578564	-0.518042	1.11683	0.000366279	3.43619	TRUE
mareggspost	-0.603133	0.0001	sya ba3	mar aa3	eggs	post	sya	mar	ba3	aa3	-0.47196	-0.42259	1.11683	0.000366279	3.43619	TRUE
mareggspost	-0.359551	0.0523	mar ba3	mar aa3	eggs	post	mar	mar	ba3	aa3	-0.307154	-0.275024	1.11683	0.0944097	1.02498	FALSE
mareggspost	-0.371882	0.021	eaa ba1	mar ab2	eggs	post	eaa	mar	ba1	ab2	-0.316184	-0.283109	1.11683	0.0429545	1.36699	FALSE
mareggspost	-0.396514	0.0121	sya ba1	mar ab2	eggs	post	sya	mar	ba1	ab2	-0.333979	-0.299043	1.11683	0.0261959	1.58177	FALSE
mareggspost	-0.669183	0.0001	sya ab2	mar aa2	eggs	post	sya	mar	ab2	aa2	-0.512334	-0.458741	1.11683	0.000366279	3.43619	TRUE
mareggspost	-0.655329	0.0001	eaa ba1	mar aa3	eggs	post	eaa	mar	ba1	aa3	-0.504	-0.451278	1.11683	0.000366279	3.43619	TRUE
mareggspost	-0.613577	0.0003	sya ba3	mar aa1	eggs	post	sya	mar	ba3	aa1	-0.478453	-0.428404	1.11683	0.00102162	2.99071	TRUE
mareggspost	-0.376404	0.0888	mar ba3	mar aa1	eggs	post	mar	mar	ba3	aa1	-0.319475	-0.286055	1.11683	0.148787	0.827434	FALSE
mareggspost	-0.0529661	0.8177	mar ab3	mar aa2	eggs	post	mar	mar	ab3	aa2	-0.051611	-0.0462122	1.11683	0.885139	0.0529884	FALSE
mareggspost	-0.662132	0.0001	eaa ba1	mar aa2	eggs	post	eaa	mar	ba1	aa2	-0.508101	-0.45495	1.11683	0.000366279	3.43619	TRUE
mareggspost	-0.548246	0.0012	eaa ab1	mar ab1	eggs	post	eaa	mar	ab1	ab1	-0.437122	-0.391396	1.11683	0.00348387	2.45794	TRUE
mareggspost	-0.643845	0.0001	sya ab1	mar ab1	eggs	post	sya	mar	ab1	ab1	-0.497038	-0.445045	1.11683	0.000366279	3.43619	TRUE
mareggspost	-0.677924	0.0001	eaa ab2	mar ab1	eggs	post	eaa	mar	ab2	ab1	-0.517557	-0.463417	1.11683	0.000366279	3.43619	TRUE
mareggspost	-0.550121	0.0001	sya ba2	mar aa2	eggs	post	sya	mar	ba2	aa2	-0.438333	-0.39248	1.11683	0.000366279	3.43619	TRUE
mareggspost	-0.0399485	0.8444	mar ba2	mar aa2	eggs	post	mar	mar	ba2	aa2	-0.0391711	-0.0350736	1.11683	0.901188	0.0451847	FALSE
mareggspost	-0.787749	0.0001	eaa ba3	mar aa2	eggs	post	eaa	mar	ba3	aa2	-0.580957	-0.520185	1.11683	0.000366279	3.43619	TRUE
mareggspost	-0.0263158	0.9209	mar aa3	mar aa1	eggs	post	mar	mar	aa3	aa1	-0.0259755	-0.0232583	1.11683	0.947985	0.0231984	FALSE
mareggspost	-0.513158	0.0089	eaa ab1	mar aa1	eggs	post	eaa	mar	ab1	aa1	-0.414199	-0.370871	1.11683	0.020025	1.69843	FALSE
mareggspost	-0.616183	0.0002	sya ab1	mar aa1	eggs	post	sya	mar	ab1	aa1	-0.480067	-0.429849	1.11683	0.000703911	3.15248	TRUE
mareggspost	-0.275292	0.1156	sya bb1	mar aa2	eggs	post	sya	mar	bb1	aa2	-0.243175	-0.217737	1.11683	0.184375	0.734299	FALSE
mareggspost	0.643382	0.0459	mar bb1	mar aa2	eggs	post	mar	mar	bb1	aa2	0.496757	0.444792	1.11683	0.08505	1.07033	FALSE
mareggspost	-0.608718	0.0001	eaa bb2	mar aa2	eggs	post	eaa	mar	bb2	aa2	-0.475438	-0.425704	1.11683	0.000366279	3.43619	TRUE
mareggspost	-0.332437	0.0474	sya bb2	mar aa2	eggs	post	sya	mar	bb2	aa2	-0.28701	-0.256987	1.11683	0.0873158	1.05891	FALSE
mareggspost	-0.0593434	0.7681	mar bb2	mar aa2	eggs	post	mar	mar	bb2	aa2	-0.0576493	-0.0516188	1.11683	0.840109	0.0756642	FALSE
mareggspost	-0.426923	0.0089	eaa bb3	mar aa2	eggs	post	eaa	mar	bb3	aa2	-0.35552	-0.318331	1.11683	0.020025	1.69843	FALSE
mareggspost	-0.354978	0.0404	sya bb3	mar aa2	eggs	post	sya	mar	bb3	aa2	-0.303785	-0.272007	1.11683	0.0759761	1.11932	FALSE
mareggspost	0.146154	0.5383	mar bb3	mar aa2	eggs	post	mar	mar	bb3	aa2	0.136412	0.122142	1.11683	0.639866	0.193911	FALSE
mareggspost	-0.590294	0.0001	eaa bb1	mar ab1	eggs	post	eaa	mar	bb1	ab1	-0.463919	-0.41539	1.11683	0.000366279	3.43619	TRUE
mareggspost	-0.332036	0.073	sya bb1	mar ab1	eggs	post	sya	mar	bb1	ab1	-0.286709	-0.256717	1.11683	0.124973	0.903184	FALSE
mareggspost	-0.451264	0.0046	mar ab2	mar aa3	eggs	post	mar	mar	ab2	aa3	-0.372435	-0.333475	1.11683	0.0114094	1.94274	FALSE
mareggspost	-0.63017	0.0001	eaa ab3	mar aa3	eggs	post	eaa	mar	ab3	aa3	-0.488684	-0.437565	1.11683	0.000366279	3.43619	TRUE
mareggspost	-0.486486	0.0009	sya ab3	mar aa3	eggs	post	sya	mar	ab3	aa3	-0.396415	-0.354948	1.11683	0.00266197	2.5748	TRUE
mareggspost	-0.0338983	0.8837	mar ab3	mar aa3	eggs	post	mar	mar	ab3	aa3	-0.0333364	-0.0298492	1.11683	0.927885	0.0325058	FALSE
mareggspost	-0.471795	0.0061	eaa bb3	mar ab1	eggs	post	eaa	mar	bb3	ab1	-0.386483	-0.346054	1.11683	0.0145568	1.83693	FALSE
mareggspost	-0.600893	0.0001	eaa aa1	mar aa2	eggs	post	eaa	mar	aa1	aa2	-0.470562	-0.421338	1.11683	0.000366279	3.43619	TRUE
mareggspost	-0.551205	0.0004	sya aa1	mar aa2	eggs	post	sya	mar	aa1	aa2	-0.439032	-0.393106	1.11683	0.0013057	2.88416	TRUE
mareggspost	0.00675676	0.98	mar aa1	mar aa2	eggs	post	mar	mar	aa1	aa2	0.00673403	0.00602961	1.11683	0.984689	0.00670092	FALSE
mareggspost	-0.613322	0.0001	eaa aa2	mar aa2	eggs	post	eaa	mar	aa2	aa2	-0.478295	-0.428262	1.11683	0.000366279	3.43619	TRUE
mareggspost	-0.564327	0.0001	sya aa2	mar aa2	eggs	post	sya	mar	aa2	aa2	-0.447456	-0.400649	1.11683	0.000366279	3.43619	TRUE
mareggspost	-0.663657	0.0001	eaa aa3	mar aa2	eggs	post	eaa	mar	aa3	aa2	-0.509018	-0.455771	1.11683	0.000366279	3.43619	TRUE
mareggspost	-0.598383	0.0001	sya aa3	mar aa2	eggs	post	sya	mar	aa3	aa2	-0.468992	-0.419933	1.11683	0.000366279	3.43619	TRUE
mareggspost	-0.364286	0.0545	eaa aa1	mar ba3	eggs	post	eaa	mar	aa1	ba3	-0.310631	-0.278137	1.11683	0.0981	1.00833	FALSE
mareggspost	-0.285141	0.1559	sya aa1	mar ba3	eggs	post	sya	mar	aa1	ba3	-0.250868	-0.224626	1.11683	0.236099	0.626907	FALSE
mareggspost	0.603604	0.0888	mar aa1	mar ba3	eggs	post	mar	mar	aa1	ba3	0.472253	0.422852	1.11683	0.148787	0.827434	FALSE
mareggspost	-0.2607	0.1393	sya bb1	mar aa3	eggs	post	sya	mar	bb1	aa3	-0.231667	-0.207433	1.11683	0.216689	0.664163	FALSE
mareggspost	-0.462094	0.0035	mar ab2	mar aa2	eggs	post	mar	mar	ab2	aa2	-0.37987	-0.340133	1.11683	0.00885542	2.05279	TRUE
mareggspost	-0.63747	0.0001	eaa ab3	mar aa2	eggs	post	eaa	mar	ab3	aa2	-0.493152	-0.441565	1.11683	0.000366279	3.43619	TRUE
mareggspost	-0.496622	0.0007	sya ab3	mar aa2	eggs	post	sya	mar	ab3	aa2	-0.40321	-0.361032	1.11683	0.0021	2.67778	TRUE
mareggspost	-0.629829	0.0001	sya aa3	mar ab1	eggs	post	sya	mar	aa3	ab1	-0.488475	-0.437377	1.11683	0.000366279	3.43619	TRUE
mareggspost	-0.0964912	0.6703	mar aa3	mar ab1	eggs	post	mar	mar	aa3	ab1	-0.0921153	-0.0824794	1.11683	0.758149	0.120245	FALSE
mareggspost	-0.341991	0.0501	sya bb3	mar aa3	eggs	post	sya	mar	bb3	aa3	-0.294155	-0.263384	1.11683	0.0912225	1.0399	FALSE
mareggspost	-0.384509	0.0218	sya ab1	mar ba3	eggs	post	sya	mar	ab1	ba3	-0.325346	-0.291312	1.11683	0.0444466	1.35216	FALSE
mareggspost	0.728155	0.0276	mar ab1	mar ba3	eggs	post	mar	mar	ab1	ba3	0.547055	0.489829	1.11683	0.0545078	1.26354	FALSE
mareggspost	-0.695086	0.0001	sya ab2	mar ab1	eggs	post	sya	mar	ab2	ab1	-0.527733	-0.472529	1.11683	0.000366279	3.43619	TRUE
mareggspost	-0.504212	0.0025	mar ab2	mar ab1	eggs	post	mar	mar	ab2	ab1	-0.408269	-0.365561	1.11683	0.00653527	2.18474	TRUE
mareggspost	-0.665856	0.0001	eaa ab3	mar ab1	eggs	post	eaa	mar	ab3	ab1	-0.510339	-0.456954	1.11683	0.000366279	3.43619	TRUE
mareggspost	-0.536036	0.0006	sya ab3	mar ab1	eggs	post	sya	mar	ab3	ab1	-0.429205	-0.384307	1.11683	0.0018439	2.73426	TRUE
mareggspost	-0.127119	0.5924	mar ab3	mar ab1	eggs	post	mar	mar	ab3	ab1	-0.119665	-0.107147	1.11683	0.686051	0.163643	FALSE
mareggspost	0.199134	0.3794	sya bb3	mar ab2	eggs	post	sya	mar	bb3	ab2	0.1816	0.162603	1.11683	0.496927	0.303707	FALSE
mareggspost	1.13077	0.0004	mar bb3	mar ab2	eggs	post	mar	mar	bb3	ab2	0.756483	0.67735	1.11683	0.0013057	2.88416	TRUE
mareggspost	-0.295726	0.1362	mar ba1	mar ab1	eggs	post	mar	mar	ba1	ab1	-0.259072	-0.231971	1.11683	0.212391	0.672864	FALSE
mareggspost	-0.705546	0.0001	eaa ba2	mar ab1	eggs	post	eaa	mar	ba2	ab1	-0.533885	-0.478037	1.11683	0.000366279	3.43619	TRUE
mareggspost	-0.585346	0.0001	sya ba2	mar ab1	eggs	post	sya	mar	ba2	ab1	-0.460803	-0.4126	1.11683	0.000366279	3.43619	TRUE
mareggspost	-0.11512	0.5914	mar ba2	mar ab1	eggs	post	mar	mar	ba2	ab1	-0.108962	-0.0975641	1.11683	0.686051	0.163643	FALSE
mareggspost	-0.804368	0.0001	eaa ba3	mar ab1	eggs	post	eaa	mar	ba3	ab1	-0.590211	-0.528471	1.11683	0.000366279	3.43619	TRUE
mareggspost	-0.641427	0.0001	sya ba3	mar ab1	eggs	post	sya	mar	ba3	ab1	-0.495566	-0.443727	1.11683	0.000366279	3.43619	TRUE
mareggspost	-0.421348	0.0276	mar ba3	mar ab1	eggs	post	mar	mar	ba3	ab1	-0.351606	-0.314826	1.11683	0.0545078	1.26354	FALSE
mareggspost	-0.664399	0.0001	eaa ba1	mar aa1	eggs	post	eaa	mar	ba1	aa1	-0.509464	-0.456171	1.11683	0.000366279	3.43619	TRUE
mareggspost	-0.67756	0.0001	sya ba1	mar aa1	eggs	post	sya	mar	ba1	aa1	-0.51734	-0.463223	1.11683	0.000366279	3.43619	TRUE
mareggspost	0.514706	0.1185	mar bb1	mar ab1	eggs	post	mar	mar	bb1	ab1	0.415221	0.371786	1.11683	0.188048	0.725732	FALSE
mareggspost	-0.639356	0.0001	eaa bb2	mar ab1	eggs	post	eaa	mar	bb2	ab1	-0.494303	-0.442596	1.11683	0.000366279	3.43619	TRUE
mareggspost	-0.384707	0.0304	sya bb2	mar ab1	eggs	post	sya	mar	bb2	ab1	-0.325489	-0.29144	1.11683	0.0589292	1.22967	FALSE
mareggspost	-0.132997	0.5307	mar bb2	mar ab1	eggs	post	mar	mar	bb2	ab1	-0.124866	-0.111804	1.11683	0.633222	0.198444	FALSE
mareggspost	-0.789174	0.0001	eaa ba3	mar aa1	eggs	post	eaa	mar	ba3	aa1	-0.581754	-0.520899	1.11683	0.000366279	3.43619	TRUE
mareggspost	0.027417	0.9042	sya bb3	mar ba3	eggs	post	sya	mar	bb3	ba3	0.0270479	0.0242185	1.11683	0.941564	0.0261503	FALSE
mareggspost	0.825641	0.0095	mar bb3	mar ba3	eggs	post	mar	mar	bb3	ba3	0.601931	0.538965	1.11683	0.0211484	1.67472	FALSE
mareggspost	-0.558473	0.0013	eaa bb1	mar aa1	eggs	post	eaa	mar	bb1	aa1	-0.443706	-0.397292	1.11683	0.00370588	2.43111	TRUE
mareggspost	-0.280156	0.2008	sya bb1	mar aa1	eggs	post	sya	mar	bb1	aa1	-0.246982	-0.221146	1.11683	0.294195	0.531364	FALSE
mareggspost	0.632353	0.095	mar bb1	mar aa1	eggs	post	mar	mar	bb1	aa1	0.490022	0.438763	1.11683	0.1575	0.802719	FALSE
mareggspost	-0.611345	0.0002	eaa bb2	mar aa1	eggs	post	eaa	mar	bb2	aa1	-0.477069	-0.427164	1.11683	0.000703911	3.15248	TRUE
mareggspost	-0.336918	0.109	sya bb2	mar aa1	eggs	post	sya	mar	bb2	aa1	-0.290367	-0.259992	1.11683	0.175179	0.756519	FALSE
mareggspost	-0.0656566	0.7933	mar bb2	mar aa1	eggs	post	mar	mar	bb2	aa1	-0.0635911	-0.056939	1.11683	0.860205	0.0653981	FALSE
mareggspost	-0.430769	0.0325	eaa bb3	mar aa1	eggs	post	eaa	mar	bb3	aa1	-0.358212	-0.320741	1.11683	0.0626147	1.20332	FALSE
mareggspost	-0.359307	0.0923	sya bb3	mar aa1	eggs	post	sya	mar	bb3	aa1	-0.306975	-0.274864	1.11683	0.153833	0.81295	FALSE
mareggspost	0.138462	0.632	mar bb3	mar aa1	eggs	post	mar	mar	bb3	aa1	0.129678	0.116113	1.11683	0.72	0.142668	FALSE
mareggspost	0.676471	0.0377	mar bb1	mar aa3	eggs	post	mar	mar	bb1	aa3	0.516691	0.462641	1.11683	0.0715392	1.14546	FALSE
mareggspost	-0.60084	0.0001	eaa bb2	mar aa3	eggs	post	eaa	mar	bb2	aa3	-0.470529	-0.421308	1.11683	0.000366279	3.43619	TRUE
mareggspost	-0.318996	0.0591	sya bb2	mar aa3	eggs	post	sya	mar	bb2	aa3	-0.276871	-0.247909	1.11683	0.104003	0.982955	FALSE
mareggspost	-0.040404	0.8422	mar bb2	mar aa3	eggs	post	mar	mar	bb2	aa3	-0.0396091	-0.0354658	1.11683	0.901188	0.0451847	FALSE
mareggspost	-0.415385	0.0115	eaa bb3	mar aa3	eggs	post	eaa	mar	bb3	aa3	-0.347401	-0.311061	1.11683	0.0249828	1.60236	FALSE
mareggspost	-0.578571	0.0003	eaa aa1	mar ab3	eggs	post	eaa	mar	aa1	ab3	-0.45652	-0.408765	1.11683	0.00102162	2.99071	TRUE
mareggspost	-0.526104	0.0021	sya aa1	mar ab3	eggs	post	sya	mar	aa1	ab3	-0.422718	-0.378499	1.11683	0.00562979	2.24951	TRUE
mareggspost	0.0630631	0.8287	mar aa1	mar ab3	eggs	post	mar	mar	aa1	ab3	0.0611544	0.0547573	1.11683	0.893974	0.048675	FALSE
mareggspost	-0.443402	0.0055	eaa ab2	mar ba3	eggs	post	eaa	mar	ab2	ba3	-0.367003	-0.328612	1.11683	0.0132252	1.8786	FALSE
mareggspost	-0.473061	0.0024	sya ab2	mar ba3	eggs	post	sya	mar	ab2	ba3	-0.387343	-0.346824	1.11683	0.00632636	2.19885	TRUE
mareggspost	-0.143201	0.4884	mar ab2	mar ba3	eggs	post	mar	mar	ab2	ba3	-0.133832	-0.119832	1.11683	0.599789	0.222001	FALSE
mareggspost	-0.422547	0.0127	eaa ab3	mar ba3	eggs	post	eaa	mar	ab3	ba3	-0.352449	-0.31558	1.11683	0.0274007	1.56224	FALSE
mareggspost	-0.198198	0.2998	sya ab3	mar ba3	eggs	post	sya	mar	ab3	ba3	-0.180819	-0.161904	1.11683	0.409705	0.387529	FALSE
mareggspost	0.508475	0.0944	mar ab3	mar ba3	eggs	post	mar	mar	ab3	ba3	0.411099	0.368095	1.11683	0.156918	0.804327	FALSE
mareggspost	-0.461829	0.0049	eaa ba1	mar ba3	eggs	post	eaa	mar	ba1	ba3	-0.379689	-0.339971	1.11683	0.0119189	1.92376	FALSE
mareggspost	0.0776699	0.7928	mar ab1	mar aa1	eggs	post	mar	mar	ab1	aa1	0.0748012	0.0669765	1.11683	0.860205	0.0653981	FALSE
mareggspost	-0.652908	0.0001	eaa ab2	mar aa1	eggs	post	eaa	mar	ab2	aa1	-0.502536	-0.449968	1.11683	0.000366279	3.43619	TRUE
mareggspost	-0.671403	0.0001	sya ab2	mar aa1	eggs	post	sya	mar	ab2	aa1	-0.513664	-0.459931	1.11683	0.000366279	3.43619	TRUE
mareggspost	-0.465704	0.0172	mar ab2	mar aa1	eggs	post	mar	mar	ab2	aa1	-0.382336	-0.342341	1.11683	0.0362408	1.4408	FALSE
mareggspost	-0.639903	0.0001	eaa ab3	mar aa1	eggs	post	eaa	mar	ab3	aa1	-0.494637	-0.442895	1.11683	0.000366279	3.43619	TRUE
mareggspost	-0.5	0.0065	sya ab3	mar aa1	eggs	post	sya	mar	ab3	aa1	-0.405465	-0.363051	1.11683	0.0153371	1.81426	FALSE
mareggspost	-0.059322	0.8287	mar ab3	mar aa1	eggs	post	mar	mar	ab3	aa1	-0.0576291	-0.0516007	1.11683	0.893974	0.048675	FALSE
mareggspost	-0.643235	0.0001	eaa ba1	mar ab3	eggs	post	eaa	mar	ba1	ab3	-0.496667	-0.444712	1.11683	0.000366279	3.43619	TRUE
mareggspost	-0.657226	0.0001	sya ba1	mar ab3	eggs	post	sya	mar	ba1	ab3	-0.505145	-0.452303	1.11683	0.000366279	3.43619	TRUE
mareggspost	-0.241026	0.2998	mar ba1	mar aa1	eggs	post	mar	mar	ba1	aa1	-0.215938	-0.19335	1.11683	0.409705	0.387529	FALSE
mareggspost	-0.682676	0.0001	eaa ba2	mar aa1	eggs	post	eaa	mar	ba2	aa1	-0.520385	-0.465949	1.11683	0.000366279	3.43619	TRUE
mareggspost	-0.55314	0.0015	sya ba2	mar aa1	eggs	post	sya	mar	ba2	aa1	-0.440279	-0.394223	1.11683	0.004163	2.38059	TRUE
mareggspost	-0.0463918	0.8547	mar ba2	mar aa1	eggs	post	mar	mar	ba2	aa1	-0.0453478	-0.0406041	1.11683	0.909563	0.0411675	FALSE
mareggspost	-0.253369	0.1492	sya aa3	mar ab2	eggs	post	sya	mar	aa3	ab2	-0.225835	-0.202211	1.11683	0.227043	0.643891	FALSE
mareggspost	0.822368	0.0046	mar aa3	mar ab2	eggs	post	mar	mar	aa3	ab2	0.600137	0.537359	1.11683	0.0114094	1.94274	FALSE
mareggspost	-0.0888158	0.6729	eaa ab1	mar ab2	eggs	post	eaa	mar	ab1	ab2	-0.0850907	-0.0761896	1.11683	0.759726	0.119343	FALSE
mareggspost	-0.281639	0.0853	sya ab1	mar ab2	eggs	post	sya	mar	ab1	ab2	-0.24814	-0.222183	1.11683	0.144193	0.841057	FALSE
mareggspost	1.01699	0.0025	mar ab1	mar ab2	eggs	post	mar	mar	ab1	ab2	0.701606	0.628214	1.11683	0.00653527	2.18474	TRUE
mareggspost	-0.350375	0.0244	eaa ab2	mar ab2	eggs	post	eaa	mar	ab2	ab2	-0.300383	-0.26896	1.11683	0.0491118	1.30881	FALSE
mareggspost	-0.384991	0.0111	sya ab2	mar ab2	eggs	post	sya	mar	ab2	ab2	-0.325694	-0.291624	1.11683	0.0242813	1.61473	FALSE
mareggspost	-0.326034	0.0507	eaa ab3	mar ab2	eggs	post	eaa	mar	ab3	ab2	-0.282193	-0.252673	1.11683	0.092049	1.03598	FALSE
mareggspost	-0.0641892	0.7322	sya ab3	mar ab2	eggs	post	sya	mar	ab3	ab2	-0.0622132	-0.0557053	1.11683	0.809716	0.0916674	FALSE
mareggspost	0.760593	0.0137	mar ab3	mar ab2	eggs	post	mar	mar	ab3	ab2	0.565651	0.50648	1.11683	0.0292576	1.53376	FALSE
mareggspost	-0.318903	0.0963	sya bb3	mar ab3	eggs	post	sya	mar	bb3	ab3	-0.276801	-0.247845	1.11683	0.159236	0.797958	FALSE
mareggspost	0.210256	0.4229	mar bb3	mar ab3	eggs	post	mar	mar	bb3	ab3	0.190832	0.17087	1.11683	0.541518	0.266387	FALSE
mareggspost	0.420513	0.0923	mar ba1	mar ab2	eggs	post	mar	mar	ba1	ab2	0.351018	0.314299	1.11683	0.153833	0.81295	FALSE
mareggspost	-0.406089	0.0065	eaa ba2	mar ab2	eggs	post	eaa	mar	ba2	ab2	-0.340812	-0.305161	1.11683	0.0153371	1.81426	FALSE
mareggspost	-0.163647	0.3548	sya ba2	mar ab2	eggs	post	sya	mar	ba2	ab2	-0.151559	-0.135705	1.11683	0.473099	0.325048	FALSE
mareggspost	0.784794	0.0038	mar ba2	mar ab2	eggs	post	mar	mar	ba2	ab2	0.579303	0.518704	1.11683	0.009576	2.01882	TRUE
mareggspost	-0.605413	0.0001	eaa ba3	mar ab2	eggs	post	eaa	mar	ba3	ab2	-0.473381	-0.423862	1.11683	0.000366279	3.43619	TRUE
mareggspost	-0.276762	0.1094	sya ba3	mar ab2	eggs	post	sya	mar	ba3	ab2	-0.244328	-0.218769	1.11683	0.175374	0.756035	FALSE
mareggspost	0.167135	0.4884	mar ba3	mar ab2	eggs	post	mar	mar	ba3	ab2	0.154552	0.138385	1.11683	0.599789	0.222001	FALSE
mareggspost	-0.173628	0.3232	eaa bb1	mar ab2	eggs	post	eaa	mar	bb1	ab2	-0.1601	-0.143352	1.11683	0.436944	0.359574	FALSE
mareggspost	0.347276	0.13	sya bb1	mar ab2	eggs	post	sya	mar	bb1	ab2	0.298085	0.266903	1.11683	0.204711	0.688859	FALSE
mareggspost	2.05515	0.0001	mar bb1	mar ab2	eggs	post	mar	mar	bb1	ab2	1.11683	1	1.11683	0.000366279	3.43619	TRUE
mareggspost	-0.272584	0.0979	eaa bb2	mar ab2	eggs	post	eaa	mar	bb2	ab2	-0.24105	-0.215834	1.11683	0.161037	0.793076	FALSE
mareggspost	0.241039	0.2708	sya bb2	mar ab2	eggs	post	sya	mar	bb2	ab2	0.215949	0.19336	1.11683	0.37912	0.421223	FALSE
mareggspost	0.748737	0.0052	mar bb2	mar ab2	eggs	post	mar	mar	bb2	ab2	0.558894	0.50043	1.11683	0.0126	1.89963	FALSE
mareggspost	0.0653846	0.7578	eaa bb3	mar ab2	eggs	post	eaa	mar	bb3	ab2	0.0633359	0.0567105	1.11683	0.833183	0.0792595	FALSE
mareggspost	-0.592857	0.0001	eaa aa1	mar aa3	eggs	post	eaa	mar	aa1	aa3	-0.465529	-0.416832	1.11683	0.000366279	3.43619	TRUE
mareggspost	-0.542169	0.0005	sya aa1	mar aa3	eggs	post	sya	mar	aa1	aa3	-0.43319	-0.387875	1.11683	0.00158291	2.80054	TRUE
mareggspost	0.027027	0.9209	mar aa1	mar aa3	eggs	post	mar	mar	aa1	aa3	0.0266682	0.0238786	1.11683	0.947985	0.0231984	FALSE
mareggspost	-0.605536	0.0001	eaa aa2	mar aa3	eggs	post	eaa	mar	aa2	aa3	-0.473458	-0.423931	1.11683	0.000366279	3.43619	TRUE
mareggspost	-0.555556	0.0001	sya aa2	mar aa3	eggs	post	sya	mar	aa2	aa3	-0.441833	-0.395614	1.11683	0.000366279	3.43619	TRUE
mareggspost	0.0201342	0.9275	mar aa2	mar aa3	eggs	post	mar	mar	aa2	aa3	0.0199342	0.017849	1.11683	0.951669	0.0215139	FALSE
mareggspost	-0.656885	0.0001	eaa aa3	mar aa3	eggs	post	eaa	mar	aa3	aa3	-0.504939	-0.452119	1.11683	0.000366279	3.43619	TRUE
mareggspost	-0.757143	0.0001	eaa aa1	mar bb1	eggs	post	eaa	mar	aa1	bb1	-0.563689	-0.504723	1.11683	0.000366279	3.43619	TRUE
mareggspost	-0.726908	0.0001	sya aa1	mar bb1	eggs	post	sya	mar	aa1	bb1	-0.546332	-0.489182	1.11683	0.000366279	3.43619	TRUE
mareggspost	-0.387387	0.095	mar aa1	mar bb1	eggs	post	mar	mar	aa1	bb1	-0.327422	-0.293172	1.11683	0.1575	0.802719	FALSE
mareggspost	-0.764706	0.0001	eaa aa2	mar bb1	eggs	post	eaa	mar	aa2	bb1	-0.567984	-0.508569	1.11683	0.000366279	3.43619	TRUE
mareggspost	-0.734893	0.0001	sya aa2	mar bb1	eggs	post	sya	mar	aa2	bb1	-0.550946	-0.493313	1.11683	0.000366279	3.43619	TRUE
mareggspost	-0.391499	0.0459	mar aa2	mar bb1	eggs	post	mar	mar	aa2	bb1	-0.330381	-0.295821	1.11683	0.08505	1.07033	FALSE
mareggspost	-0.795335	0.0001	eaa aa3	mar bb1	eggs	post	eaa	mar	aa3	bb1	-0.585192	-0.523977	1.11683	0.000366279	3.43619	TRUE
mareggspost	-0.755615	0.0001	sya aa3	mar bb1	eggs	post	sya	mar	aa3	bb1	-0.562819	-0.503945	1.11683	0.000366279	3.43619	TRUE
mareggspost	-0.403509	0.0377	mar aa3	mar bb1	eggs	post	mar	mar	aa3	bb1	-0.338975	-0.303516	1.11683	0.0715392	1.14546	FALSE
mareggspost	-0.701754	0.0001	eaa ab1	mar bb1	eggs	post	eaa	mar	ab1	bb1	-0.53166	-0.476045	1.11683	0.000366279	3.43619	TRUE
mareggspost	-0.764869	0.0001	sya ab1	mar bb1	eggs	post	sya	mar	ab1	bb1	-0.568076	-0.508652	1.11683	0.000366279	3.43619	TRUE
mareggspost	-0.339806	0.1185	mar ab1	mar bb1	eggs	post	mar	mar	ab1	bb1	-0.292525	-0.261925	1.11683	0.188048	0.725732	FALSE
mareggspost	-0.787367	0.0001	eaa ab2	mar bb1	eggs	post	eaa	mar	ab2	bb1	-0.580744	-0.519994	1.11683	0.000366279	3.43619	TRUE
mareggspost	-0.798697	0.0001	sya ab2	mar bb1	eggs	post	sya	mar	ab2	bb1	-0.587063	-0.525652	1.11683	0.000366279	3.43619	TRUE
mareggspost	-0.672684	0.0001	mar ab2	mar bb1	eggs	post	mar	mar	ab2	bb1	-0.514429	-0.460616	1.11683	0.000366279	3.43619	TRUE
mareggspost	-0.7794	0.0001	eaa ab3	mar bb1	eggs	post	eaa	mar	ab3	bb1	-0.576276	-0.515994	1.11683	0.000366279	3.43619	TRUE
mareggspost	-0.693694	0.0001	sya ab3	mar bb1	eggs	post	sya	mar	ab3	bb1	-0.526912	-0.471793	1.11683	0.000366279	3.43619	TRUE
mareggspost	-0.423729	0.0366	mar ab3	mar bb1	eggs	post	mar	mar	ab3	bb1	-0.353279	-0.316324	1.11683	0.0696616	1.15701	FALSE
mareggspost	-0.794407	0.0001	eaa ba1	mar bb1	eggs	post	eaa	mar	ba1	bb1	-0.584674	-0.523514	1.11683	0.000366279	3.43619	TRUE
mareggspost	-0.384083	0.0395	eaa aa2	mar ba3	eggs	post	eaa	mar	aa2	ba3	-0.325038	-0.291037	1.11683	0.074506	1.12781	FALSE
mareggspost	-0.306043	0.0991	sya aa2	mar ba3	eggs	post	sya	mar	aa2	ba3	-0.267002	-0.239072	1.11683	0.161744	0.791173	FALSE
mareggspost	0.592841	0.0429	mar aa2	mar ba3	eggs	post	mar	mar	aa2	ba3	0.465519	0.416823	1.11683	0.0799615	1.09712	FALSE
mareggspost	-0.464259	0.0046	eaa aa3	mar ba3	eggs	post	eaa	mar	aa3	ba3	-0.381349	-0.341457	1.11683	0.0114094	1.94274	FALSE
mareggspost	-0.360288	0.0432	sya aa3	mar ba3	eggs	post	sya	mar	aa3	ba3	-0.307696	-0.275509	1.11683	0.0802832	1.09538	FALSE
mareggspost	0.561404	0.0523	mar aa3	mar ba3	eggs	post	mar	mar	aa3	ba3	0.445585	0.398974	1.11683	0.0944097	1.02498	FALSE
mareggspost	-0.219298	0.2969	eaa ab1	mar ba3	eggs	post	eaa	mar	ab1	ba3	-0.198275	-0.177535	1.11683	0.4084	0.388915	FALSE
mareggspost	-0.617978	0.0002	mar ba3	mar bb1	eggs	post	mar	mar	ba3	bb1	-0.481177	-0.430843	1.11683	0.000703911	3.15248	TRUE
mareggspost	-0.729515	0.0001	eaa bb1	mar bb1	eggs	post	eaa	mar	bb1	bb1	-0.547841	-0.490533	1.11683	0.000366279	3.43619	TRUE
mareggspost	-0.559014	0.0005	sya bb1	mar bb1	eggs	post	sya	mar	bb1	bb1	-0.444054	-0.397603	1.11683	0.00158291	2.80054	TRUE
mareggspost	-0.761905	0.0001	eaa bb2	mar bb1	eggs	post	eaa	mar	bb2	bb1	-0.566395	-0.507147	1.11683	0.000366279	3.43619	TRUE
mareggspost	-0.593787	0.0001	sya bb2	mar bb1	eggs	post	sya	mar	bb2	bb1	-0.466113	-0.417355	1.11683	0.000366279	3.43619	TRUE
mareggspost	-0.427609	0.0192	mar bb2	mar bb1	eggs	post	mar	mar	bb2	bb1	-0.356001	-0.318761	1.11683	0.040053	1.39737	FALSE
mareggspost	-0.651282	0.0001	eaa bb3	mar bb1	eggs	post	eaa	mar	bb3	bb1	-0.501552	-0.449086	1.11683	0.000366279	3.43619	TRUE
mareggspost	-0.607504	0.0001	sya bb3	mar bb1	eggs	post	sya	mar	bb3	bb1	-0.474682	-0.425027	1.11683	0.000366279	3.43619	TRUE
mareggspost	-0.302564	0.1509	mar bb3	mar bb1	eggs	post	mar	mar	bb3	bb1	-0.264335	-0.236684	1.11683	0.229077	0.640018	FALSE
mareggspost	-0.482934	0.0027	sya ba1	mar ba3	eggs	post	sya	mar	ba1	ba3	-0.394022	-0.352805	1.11683	0.00702893	2.15311	TRUE
mareggspost	0.217094	0.3856	mar ba1	mar ba3	eggs	post	mar	mar	ba1	ba3	0.196466	0.175914	1.11683	0.502048	0.299255	FALSE
mareggspost	-0.491138	0.0013	eaa ba2	mar ba3	eggs	post	eaa	mar	ba2	ba3	-0.399539	-0.357745	1.11683	0.00370588	2.43111	TRUE
mareggspost	-0.283414	0.1166	sya ba2	mar ba3	eggs	post	sya	mar	ba2	ba3	-0.249524	-0.223422	1.11683	0.1855	0.731656	FALSE
mareggspost	0.52921	0.0521	mar ba2	mar ba3	eggs	post	mar	mar	ba2	ba3	0.424751	0.380319	1.11683	0.094319	1.0254	FALSE
mareggspost	-0.661918	0.0001	eaa ba3	mar ba3	eggs	post	eaa	mar	ba3	ba3	-0.507973	-0.454835	1.11683	0.000366279	3.43619	TRUE
mareggspost	-0.380331	0.0302	sya ba3	mar ba3	eggs	post	sya	mar	ba3	ba3	-0.322323	-0.288606	1.11683	0.0587222	1.2312	FALSE
mareggspost	-0.291965	0.1038	eaa bb1	mar ba3	eggs	post	eaa	mar	bb1	ba3	-0.256164	-0.229368	1.11683	0.16757	0.775803	FALSE
mareggspost	0.154345	0.506	sya bb1	mar ba3	eggs	post	sya	mar	bb1	ba3	0.143533	0.128519	1.11683	0.61422	0.211676	FALSE
mareggspost	1.61765	0.0002	mar bb1	mar ba3	eggs	post	mar	mar	bb1	ba3	0.962276	0.861615	1.11683	0.000703911	3.15248	TRUE
mareggspost	-0.376751	0.0255	eaa bb2	mar ba3	eggs	post	eaa	mar	bb2	ba3	-0.319726	-0.286281	1.11683	0.0511624	1.29105	FALSE
mareggspost	0.0633214	0.7753	sya bb2	mar ba3	eggs	post	sya	mar	bb2	ba3	0.0613974	0.0549748	1.11683	0.846515	0.0723655	FALSE
mareggspost	0.498316	0.0642	mar bb2	mar ba3	eggs	post	mar	mar	bb2	ba3	0.404342	0.362045	1.11683	0.111729	0.951833	FALSE
mareggspost	-0.0871795	0.6833	eaa bb3	mar ba3	eggs	post	eaa	mar	bb3	ba3	-0.0835867	-0.074843	1.11683	0.768421	0.114401	FALSE
mareggspost	-0.477679	0.0034	eaa aa1	mar ba1	eggs	post	eaa	mar	aa1	ba1	-0.390472	-0.349626	1.11683	0.00867206	2.06188	TRUE
mareggspost	-0.412651	0.017	sya aa1	mar ba1	eggs	post	sya	mar	aa1	ba1	-0.345468	-0.30933	1.11683	0.0359396	1.44443	FALSE
mareggspost	0.317568	0.2998	mar aa1	mar ba1	eggs	post	mar	mar	aa1	ba1	0.275787	0.246938	1.11683	0.409705	0.387529	FALSE
mareggspost	-0.493945	0.0021	eaa aa2	mar ba1	eggs	post	eaa	mar	aa2	ba1	-0.40142	-0.359429	1.11683	0.00562979	2.24951	TRUE
mareggspost	-0.429825	0.0066	sya aa2	mar ba1	eggs	post	sya	mar	aa2	ba1	-0.357552	-0.320149	1.11683	0.0155149	1.80925	FALSE
mareggspost	0.308725	0.2125	mar aa2	mar ba1	eggs	post	mar	mar	aa2	ba1	0.269053	0.240908	1.11683	0.307759	0.51179	FALSE
mareggspost	-0.559819	0.0001	eaa aa3	mar ba1	eggs	post	eaa	mar	aa3	ba1	-0.44457	-0.398065	1.11683	0.000366279	3.43619	TRUE
mareggspost	-0.474394	0.0018	sya aa3	mar ba1	eggs	post	sya	mar	aa3	ba1	-0.388247	-0.347634	1.11683	0.00488793	2.31087	TRUE
mareggspost	0.282895	0.2477	mar aa3	mar ba1	eggs	post	mar	mar	aa3	ba1	0.249119	0.22306	1.11683	0.35226	0.453137	FALSE
mareggspost	-0.358553	0.0472	eaa ab1	mar ba1	eggs	post	eaa	mar	ab1	ba1	-0.30642	-0.274366	1.11683	0.0872023	1.05947	FALSE
mareggspost	-0.494295	0.0005	sya ab1	mar ba1	eggs	post	sya	mar	ab1	ba1	-0.401654	-0.359639	1.11683	0.00158291	2.80054	TRUE
mareggspost	0.419903	0.1362	mar ab1	mar ba1	eggs	post	mar	mar	ab1	ba1	0.350588	0.313915	1.11683	0.212391	0.672864	FALSE
mareggspost	-0.542683	0.0001	eaa ab2	mar ba1	eggs	post	eaa	mar	ab2	ba1	-0.433523	-0.388174	1.11683	0.000366279	3.43619	TRUE
mareggspost	-0.567052	0.0001	sya ab2	mar ba1	eggs	post	sya	mar	ab2	ba1	-0.449196	-0.402207	1.11683	0.000366279	3.43619	TRUE
mareggspost	-0.296029	0.0923	mar ab2	mar ba1	eggs	post	mar	mar	ab2	ba1	-0.259305	-0.23218	1.11683	0.153833	0.81295	FALSE
mareggspost	-0.525547	0.0003	eaa ab3	mar ba1	eggs	post	eaa	mar	ab3	ba1	-0.422353	-0.378172	1.11683	0.00102162	2.99071	TRUE
mareggspost	-0.341216	0.0348	sya ab3	mar ba1	eggs	post	sya	mar	ab3	ba1	-0.293577	-0.262867	1.11683	0.0666383	1.17628	FALSE
mareggspost	0.239407	0.3563	mar ab3	mar ba1	eggs	post	mar	mar	ab3	ba1	0.214633	0.192181	1.11683	0.473563	0.324622	FALSE
mareggspost	-0.557823	0.0001	eaa ba1	mar ba1	eggs	post	eaa	mar	ba1	ba1	-0.443289	-0.396918	1.11683	0.000366279	3.43619	TRUE
mareggspost	-0.591696	0.0002	eaa aa2	mar ab3	eggs	post	eaa	mar	aa2	ab3	-0.4648	-0.416179	1.11683	0.000703911	3.15248	TRUE
mareggspost	-0.539961	0.0007	sya aa2	mar ab3	eggs	post	sya	mar	aa2	ab3	-0.431757	-0.386592	1.11683	0.0021	2.67778	TRUE
mareggspost	0.0559284	0.8177	mar aa2	mar ab3	eggs	post	mar	mar	aa2	ab3	0.0544204	0.0487277	1.11683	0.885139	0.0529884	FALSE
mareggspost	-0.644846	0.0001	eaa aa3	mar ab3	eggs	post	eaa	mar	aa3	ab3	-0.497647	-0.445589	1.11683	0.000366279	3.43619	TRUE
mareggspost	-0.575921	0.0002	sya aa3	mar ab3	eggs	post	sya	mar	aa3	ab3	-0.45484	-0.407261	1.11683	0.000703911	3.15248	TRUE
mareggspost	0.0350877	0.8837	mar aa3	mar ab3	eggs	post	mar	mar	aa3	ab3	0.0344862	0.0308787	1.11683	0.927885	0.0325058	FALSE
mareggspost	-0.482456	0.0068	eaa ab1	mar ab3	eggs	post	eaa	mar	ab1	ab3	-0.3937	-0.352517	1.11683	0.0159257	1.7979	FALSE
mareggspost	-0.591978	0.0001	sya ab1	mar ab3	eggs	post	sya	mar	ab1	ab3	-0.464977	-0.416337	1.11683	0.000366279	3.43619	TRUE
mareggspost	0.145631	0.5924	mar ab1	mar ab3	eggs	post	mar	mar	ab1	ab3	0.135956	0.121734	1.11683	0.686051	0.163643	FALSE
mareggspost	-0.631019	0.0001	eaa ab2	mar ab3	eggs	post	eaa	mar	ab2	ab3	-0.489205	-0.438031	1.11683	0.000366279	3.43619	TRUE
mareggspost	-0.650681	0.0001	sya ab2	mar ab3	eggs	post	sya	mar	ab2	ab3	-0.501188	-0.44876	1.11683	0.000366279	3.43619	TRUE
mareggspost	-0.43201	0.0137	mar ab2	mar ab3	eggs	post	mar	mar	ab2	ab3	-0.359079	-0.321517	1.11683	0.0292576	1.53376	FALSE
mareggspost	-0.617194	0.0001	eaa ab3	mar ab3	eggs	post	eaa	mar	ab3	ab3	-0.480692	-0.430409	1.11683	0.000366279	3.43619	TRUE
mareggspost	-0.468468	0.004	sya ab3	mar ab3	eggs	post	sya	mar	ab3	ab3	-0.38422	-0.344028	1.11683	0.0100398	1.99827	FALSE
mareggspost	-0.155844	0.4203	sya bb3	mar ba1	eggs	post	sya	mar	bb3	ba1	-0.144831	-0.129681	1.11683	0.540386	0.267296	FALSE
mareggspost	0.5	0.063	mar bb3	mar ba1	eggs	post	mar	mar	bb3	ba1	0.405465	0.363051	1.11683	0.109945	0.958826	FALSE
mareggspost	-0.193162	0.3563	mar ba1	mar ab3	eggs	post	mar	mar	ba1	ab3	-0.176607	-0.158133	1.11683	0.473563	0.324622	FALSE
mareggspost	-0.662664	0.0001	eaa ba2	mar ab3	eggs	post	eaa	mar	ba2	ab3	-0.508421	-0.455237	1.11683	0.000366279	3.43619	TRUE
mareggspost	-0.52496	0.0007	sya ba2	mar ab3	eggs	post	sya	mar	ba2	ab3	-0.421968	-0.377827	1.11683	0.0021	2.67778	TRUE
mareggspost	0.0137457	0.9516	mar ba2	mar ab3	eggs	post	mar	mar	ba2	ab3	0.0136521	0.012224	1.11683	0.968511	0.0138957	FALSE
mareggspost	-0.775878	0.0001	eaa ba3	mar ab3	eggs	post	eaa	mar	ba3	ab3	-0.574295	-0.51422	1.11683	0.000366279	3.43619	TRUE
mareggspost	-0.589208	0.0001	sya ba3	mar ab3	eggs	post	sya	mar	ba3	ab3	-0.463236	-0.414778	1.11683	0.000366279	3.43619	TRUE
mareggspost	-0.337079	0.0944	mar ba3	mar ab3	eggs	post	mar	mar	ba3	ab3	-0.290487	-0.2601	1.11683	0.156918	0.804327	FALSE
mareggspost	-0.530628	0.0005	eaa bb1	mar ab3	eggs	post	eaa	mar	bb1	ab3	-0.425678	-0.38115	1.11683	0.00158291	2.80054	TRUE
mareggspost	-0.23476	0.2288	sya bb1	mar ab3	eggs	post	sya	mar	bb1	ab3	-0.210877	-0.188818	1.11683	0.328346	0.483668	FALSE
mareggspost	0.735294	0.0366	mar bb1	mar ab3	eggs	post	mar	mar	bb1	ab3	0.551177	0.49352	1.11683	0.0696616	1.15701	FALSE
mareggspost	-0.586835	0.0001	eaa bb2	mar ab3	eggs	post	eaa	mar	bb2	ab3	-0.461741	-0.41344	1.11683	0.000366279	3.43619	TRUE
mareggspost	-0.295102	0.1146	sya bb2	mar ab3	eggs	post	sya	mar	bb2	ab3	-0.258589	-0.231539	1.11683	0.183244	0.736971	FALSE
mareggspost	-0.00673401	0.976	mar bb2	mar ab3	eggs	post	mar	mar	bb2	ab3	-0.00671143	-0.00600937	1.11683	0.983847	0.00707259	FALSE
mareggspost	-0.394872	0.0289	eaa bb3	mar ab3	eggs	post	eaa	mar	bb3	ab3	-0.332803	-0.297989	1.11683	0.0567196	1.24627	FALSE
mareggspost	-0.632143	0.0001	eaa aa1	mar ab1	eggs	post	eaa	mar	aa1	ab1	-0.489894	-0.438648	1.11683	0.000366279	3.43619	TRUE
mareggspost	-0.586345	0.0003	sya aa1	mar ab1	eggs	post	sya	mar	aa1	ab1	-0.461433	-0.413164	1.11683	0.00102162	2.99071	TRUE
mareggspost	-0.0720721	0.7928	mar aa1	mar ab1	eggs	post	mar	mar	aa1	ab1	-0.0695933	-0.0623134	1.11683	0.860205	0.0653981	FALSE
mareggspost	-0.643599	0.0001	eaa aa2	mar ab1	eggs	post	eaa	mar	aa2	ab1	-0.496888	-0.44491	1.11683	0.000366279	3.43619	TRUE
mareggspost	-0.598441	0.0001	sya aa2	mar ab1	eggs	post	sya	mar	aa2	ab1	-0.469028	-0.419965	1.11683	0.000366279	3.43619	TRUE
mareggspost	-0.0782998	0.7326	mar aa2	mar ab1	eggs	post	mar	mar	aa2	ab1	-0.0753855	-0.0674997	1.11683	0.809716	0.0916674	FALSE
mareggspost	-0.689992	0.0001	eaa aa3	mar ab1	eggs	post	eaa	mar	aa3	ab1	-0.524724	-0.469834	1.11683	0.000366279	3.43619	TRUE
mareggspost	-0.575714	0.0001	eaa aa1	mar bb2	eggs	post	eaa	mar	aa1	bb2	-0.454709	-0.407143	1.11683	0.000366279	3.43619	TRUE
mareggspost	-0.522892	0.0006	sya aa1	mar bb2	eggs	post	sya	mar	aa1	bb2	-0.420611	-0.376612	1.11683	0.0018439	2.73426	TRUE
mareggspost	0.0702703	0.7933	mar aa1	mar bb2	eggs	post	mar	mar	aa1	bb2	0.0679112	0.0608072	1.11683	0.860205	0.0653981	FALSE
mareggspost	-0.588927	0.0001	eaa aa2	mar bb2	eggs	post	eaa	mar	aa2	bb2	-0.463059	-0.41462	1.11683	0.000366279	3.43619	TRUE
mareggspost	-0.536842	0.0001	sya aa2	mar bb2	eggs	post	sya	mar	aa2	bb2	-0.42973	-0.384777	1.11683	0.000366279	3.43619	TRUE
mareggspost	0.0630872	0.7681	mar aa2	mar bb2	eggs	post	mar	mar	aa2	bb2	0.0611772	0.0547776	1.11683	0.840109	0.0756642	FALSE
mareggspost	-0.642438	0.0001	eaa aa3	mar bb2	eggs	post	eaa	mar	aa3	bb2	-0.496182	-0.444278	1.11683	0.000366279	3.43619	TRUE
mareggspost	-0.573046	0.0001	sya aa3	mar bb2	eggs	post	sya	mar	aa3	bb2	-0.453014	-0.405625	1.11683	0.000366279	3.43619	TRUE
mareggspost	0.0421053	0.8422	mar aa3	mar bb2	eggs	post	mar	mar	aa3	bb2	0.041243	0.0369287	1.11683	0.901188	0.0451847	FALSE
mareggspost	-0.478947	0.0025	eaa ab1	mar bb2	eggs	post	eaa	mar	ab1	bb2	-0.391331	-0.350395	1.11683	0.00653527	2.18474	TRUE
mareggspost	-0.589212	0.0001	sya ab1	mar bb2	eggs	post	sya	mar	ab1	bb2	-0.463238	-0.41478	1.11683	0.000366279	3.43619	TRUE
mareggspost	0.153398	0.5307	mar ab1	mar bb2	eggs	post	mar	mar	ab1	bb2	0.142712	0.127784	1.11683	0.633222	0.198444	FALSE
mareggspost	-0.628518	0.0001	eaa ab2	mar bb2	eggs	post	eaa	mar	ab2	bb2	-0.48767	-0.436657	1.11683	0.000366279	3.43619	TRUE
mareggspost	-0.648313	0.0001	sya ab2	mar bb2	eggs	post	sya	mar	ab2	bb2	-0.499752	-0.447475	1.11683	0.000366279	3.43619	TRUE
mareggspost	-0.428159	0.0052	mar ab2	mar bb2	eggs	post	mar	mar	ab2	bb2	-0.356386	-0.319106	1.11683	0.0126	1.89963	FALSE
mareggspost	-0.614599	0.0001	eaa ab3	mar bb2	eggs	post	eaa	mar	ab3	bb2	-0.479086	-0.428971	1.11683	0.000366279	3.43619	TRUE
mareggspost	-0.464865	0.0009	sya ab3	mar bb2	eggs	post	sya	mar	ab3	bb2	-0.381763	-0.341828	1.11683	0.00266197	2.5748	TRUE
mareggspost	0.00677966	0.976	mar ab3	mar bb2	eggs	post	mar	mar	ab3	bb2	0.00675678	0.00604998	1.11683	0.983847	0.00707259	FALSE
mareggspost	-0.640816	0.0001	eaa ba1	mar bb2	eggs	post	eaa	mar	ba1	bb2	-0.495194	-0.443393	1.11683	0.000366279	3.43619	TRUE
mareggspost	-0.654902	0.0001	sya ba1	mar bb2	eggs	post	sya	mar	ba1	bb2	-0.503742	-0.451047	1.11683	0.000366279	3.43619	TRUE
mareggspost	-0.187692	0.3072	mar ba1	mar bb2	eggs	post	mar	mar	ba1	bb2	-0.172012	-0.154019	1.11683	0.418004	0.378819	FALSE
mareggspost	-0.660377	0.0001	eaa ba2	mar bb2	eggs	post	eaa	mar	ba2	bb2	-0.507045	-0.454005	1.11683	0.000366279	3.43619	TRUE
mareggspost	-0.521739	0.0001	sya ba2	mar bb2	eggs	post	sya	mar	ba2	bb2	-0.419854	-0.375934	1.11683	0.000366279	3.43619	TRUE
mareggspost	0.0206186	0.9166	mar ba2	mar bb2	eggs	post	mar	mar	ba2	bb2	0.0204089	0.018274	1.11683	0.947985	0.0231984	FALSE
mareggspost	-0.774359	0.0001	eaa ba3	mar bb2	eggs	post	eaa	mar	ba3	bb2	-0.573439	-0.513454	1.11683	0.000366279	3.43619	TRUE
mareggspost	-0.586423	0.0001	sya ba3	mar bb2	eggs	post	sya	mar	ba3	bb2	-0.461482	-0.413208	1.11683	0.000366279	3.43619	TRUE
mareggspost	-0.332584	0.0642	mar ba3	mar bb2	eggs	post	mar	mar	ba3	bb2	-0.28712	-0.257085	1.11683	0.111729	0.951833	FALSE
mareggspost	-0.527446	0.0001	eaa bb1	mar bb2	eggs	post	eaa	mar	bb1	bb2	-0.423597	-0.379286	1.11683	0.000366279	3.43619	TRUE
mareggspost	-0.229572	0.1736	sya bb1	mar bb2	eggs	post	sya	mar	bb1	bb2	-0.206666	-0.185047	1.11683	0.259166	0.586422	FALSE
mareggspost	0.747059	0.0192	mar bb1	mar bb2	eggs	post	mar	mar	bb1	bb2	0.557934	0.49957	1.11683	0.040053	1.39737	FALSE
mareggspost	-0.584034	0.0001	eaa bb2	mar bb2	eggs	post	eaa	mar	bb2	bb2	-0.459975	-0.411858	1.11683	0.000366279	3.43619	TRUE
mareggspost	-0.290323	0.0724	sya bb2	mar bb2	eggs	post	sya	mar	bb2	bb2	-0.254892	-0.228229	1.11683	0.124283	0.905587	FALSE
mareggspost	-0.390769	0.0134	eaa bb3	mar bb2	eggs	post	eaa	mar	bb3	bb2	-0.329857	-0.295352	1.11683	0.0287143	1.5419	FALSE
mareggspost	-0.314286	0.0613	sya bb3	mar bb2	eggs	post	sya	mar	bb3	bb2	-0.273293	-0.244705	1.11683	0.107275	0.969501	FALSE
mareggspost	0.218462	0.3463	mar bb3	mar bb2	eggs	post	mar	mar	bb3	bb2	0.197589	0.17692	1.11683	0.464189	0.333305	FALSE
mareggspost	-0.802469	0.0001	sya ba1	mar bb1	eggs	post	sya	mar	ba1	bb1	-0.589157	-0.527528	1.11683	0.000366279	3.43619	TRUE
mareggspost	-0.535043	0.0018	mar ba1	mar bb1	eggs	post	mar	mar	ba1	bb1	-0.428558	-0.383728	1.11683	0.00488793	2.31087	TRUE
mareggspost	-0.805603	0.0001	eaa ba2	mar bb1	eggs	post	eaa	mar	ba2	bb1	-0.590895	-0.529083	1.11683	0.000366279	3.43619	TRUE
mareggspost	-0.726248	0.0001	sya ba2	mar bb1	eggs	post	sya	mar	ba2	bb1	-0.54595	-0.48884	1.11683	0.000366279	3.43619	TRUE
[truncated: 7,877 more rows]
